# Supplementary material for: SOCS2 Binds to and Regulates EphA2 through Multiple Mechanisms
Source: Sci Rep. 2017 Sep 7;7:10838. doi: 10.1038/s41598-017-11040-3 (PMC5589800; doi:10.1038/s41598-017-11040-3)
Supplement: Supplementary file 1 — Supplementary Dataset [file 41598_2017_11040_MOESM1_ESM.xlsx]

## Sheet: All Peptides
gene symbol	seq	gene ID	Myc_BirA_EV	Myc_BirA_T7_mSOCS2_WT	Myc_BirA_T7_mSOCS6_WT	Myc_BirA_EV_2	Myc_BirA_hSOCS2_2	Myc_BirA_mSOCS6_2	Myc_BirA_EV_3	Myc_BirA_hSOCS2_3	Myc_BirA_mSOCS6_3	Triple_Flag_EV	Triple_Flag_hSOCS2_WT	Triple_Flag_mSOCS6_WT	3xFlag_EV_2	3xFlag_hSOCS2_2	3xFlag_mSOCS6_2	3xFlag_EV_3	3xFlag_hSOCS2_3	3xFlag_mSOCS6_3
AAAS	FAVALLDDSVR	8086					1.96822	1.21638
AAAS	GQWINLPVLQLTK	8086				2.56117	3.14784	2.19995		2.33351
AAAS	LLFTVLGEPLIYSLSFPER	8086			8.35272	4.56338	4.33835	6.67606	8.15693	2.22873	4.14024
AAAS	VQDGKPVILLFR	8086						1.50474
AARS	ASEWVQQVSGLMDGK	16													4.85276	9.39487
AARS	GLEVTDDSPK	16															1.49462
AARS	MSNYDTDLFVPYFEAIQK	16										5.24321		2.82614
AARS	VGAEDADGIDMAYR	16										1.70323	1.31331	1.28624	2.27652		0.779526
AARS	VGDQVWLFIDEPR	16												3.40922
AARS	YNYHLDSSGSYVFENTVATVMALR	16										8.80532		5.62334
AARS2	LLAVTGEQAQQAR	57505										3.75812
AARS2	NSAQIANLVSEDEAAFLASLER	57505												12.4086
AASDHPPT	HQDVPSQDDSKPTQR	60496		2.66203		12.2367	11.7425	18.4306	45.9319	19.8791	31.2696	1.16052	0.772703	0.760486	4.08795			3.49652	4.55981	5.02545
AASDHPPT	IGQFVFAR	60496	3.1918							1.98417
AASDHPPT	LEFDLSPLNLDIGQVYK	60496		3.37717
AASS	QDLVISLLPYVLHPLVAK	10157					6.60592	9.14495		4.85776	4.39993
AASS	VLVLGSGYISEPVLEYLSR	10157						5.11099
AATF	AGPQPLALQLEQLLNPRPSEADPEADPEEATAAR	26574		1.99482
AATF	ALLTTNQLPQPDVFPLFK	26574		2.13407	0.534384				0.759153
AATF	DLDEEIFDDDDFYHQLLR	26574			2.56173
AATF	LLSFMAPIDHTTMNDDAR	26574			0.417604				0.45436
AATF	NQIALWDQLLEGR	26574		0.971006	0.81466		2.26081	3.07762
AATF	SLVGLQEELLFQYPDTR	26574		1.46727					1.29443
AATF	TPGFSVQSISDFEK	26574			0.928988			1.12415	0.668423
ABCB10	LPFNEGVILNEK	23456						1.09872
ABCB10	STVLSLLLR	23456								2.18773	1.99871
ABCB10	TSLFSSILR	23456						1.59035
ABCB10	VAEVANAVAFIR	23456						1.08913
ABCB7	AMNIVVPFMFK	22						4.45532
ABCB7	QALIDMNTLFTLLK	22				5.01533		4.50017	7.73789		3.49622
ABCD3	EGGWDSVQDWMDVLSGGEK	5825						6.7749
ABCD3	ITELMQVLK	5825	1.6069			0.807256		0.455726			0.534767
ABCD3	LFYVPQRPYMTLGTLR	5825						1.28663	1.56073	0.561822	0.510368
ABCD3	STHSELLEDYYQSGR	5825						1.20202
ABCD3	VLGELWPLFGGR	5825		4.61357	2.11202	0.337295	0.401451	0.322604	0.931239	0.236142	0.234315
ABCD3	YLYEEYLQAFTYYK	5825					3.62157	3.48289
ABCE1	ADIFMFDEPSSYLDVK	6059										2.22281	2.5354
ABCE1	CPFGALSIVNLPSNLEK	6059					2.14529
ABCE1	EGINIFLDGYVPTENLR	6059		2.20587								2.77874	1.9339	1.39927
ABCE1	GSELQNYFTK	6059										0.927495	0.71145	0.861852	1.28123				1.88996
ABCE1	LKPDEGGEVPVLNVSYKPQK	6059												1.26671
ABCE1	NVEDLSGGELQR	6059										0.582298	0.637292	0.569942	1.28861	1.33762
ABCE1	VAETANEEEVK	6059											4.73375	5.2456
ABCE1	YDDPPDWQEILTYFR	6059										13.8297	5.62679	4.6283
ABCF1	AANAAENDFSVSQAEMSSR	23										1.60384	1.21171	1.6495	2.79379
ABCF1	AVSEEQQPALK	23										0.811696	0.866865		1.10366	0.765695	1.04155	1.22184
ABCF1	IGFFNQQYAEQLR	23	0.916408		2.15665				1.08138						2.18173	2.70754		3.44985
ABCF1	LQGQLEQGDDTAAER	23										0.992096	0.758663	1.35588	1.38092	1.23207	1.05353	2.49521
ABCF1	MEETPTEYLQR	23										2.39486	1.83091	1.50829		1.21234			1.79588
ABCF1	NQDEESQEAPELLK	23										1.49659	1.80129
ABCF1	STLLLLLTGK	23		4.288		4.35967	3.31143		2.86485	1.71556
ABCF1	TFFEELAVEDK	23															3.08507
ABCF2	FHWEQDQIAHMK	10061		1.67444			0.891417	0.560151	0.967209
ABCF2	ILHGLGFTPAMQR	10061	1.33685
ABCF2	LLTGELLPTDGMIR	10061	1.35563			0.988904	1.01808	0.556953	1.38756									5.81881		3.02325
ABCF2	YGLIGLNGIGK	10061	2.6257					2.06877
ABCF2	YHQHLQEQLDLDLSPLEYMMK	10061							2.39554
ABCF2	YYTGNYDQYVK	10061	0.950684	1.85727
ABHD11	LLDGEAALPAVVFLHGLFGSK	83451									9.17427
ABI1	ALIESYQNLTR	10006					1.08977								0.901185	1.73999	0.937063
ABI1	VTGLFPGNYVESIMHYTD	10006						4.08179				9.25555
ABLIM1	AIYDIERPDLITYEPFYTSGYDDK	3983								1.71446
ABLIM1	DYQTLPDGHMPAMR	3983		0.993537	2.92213	0.331941	1.57651			0.997333	0.953239
ABLIM1	FPAAQAPDPSETPK	3983								2.00609	2.34652
ABLIM1	GVSMPNMLEPK	3983			1.56186	0.610234	0.710413		1.32586	0.562572	0.536024
ABLIM1	HFHVPDQGINIYR	3983					1.67196			0.978485
ABLIM1	IETDHWPGPPSFAVVGPDMK	3983		2.02534	2.67874	1.09537	1.39788	1.13419		0.506294	0.56098
ABLIM1	IFPYEMLMVTNR	3983		2.04943		0.681409		1.3738	0.905984	0.370565	0.314598
ABLIM1	LNSGLGQLILK	3983								0.531245	0.598385
ABLIM1	NGLHRPVSTDFAQYNSYGDVSGGVR	3983									1.24595
ABLIM1	STSQGSINSPVYSR	3983	2.28297	1.01421		0.729625	0.759439	1.07646	2.29023	0.490619	0.536024	2.10056			1.07429			0.840474	1.33844	1.35195
ABLIM1	TLSPTPSAEGYQDVR	3983	1.65873	1.21288	2.01306	1.06269	1.11928			1.36631	0.971918	1.33311			1.22623			2.53417
ABLIM1	TSSESIYSRPGSSIPGSPGHTIYAK	3983			1.67266	0.592382	1.70612			0.83147	0.581645
ABLIM1	VLTGEYISK	3983				0.7017	0.89765			0.678995
ABLIM1	YDSPINSASHIPSSK	3983				1.23284				0.529121	1.25779
ABR	MFENEFLLLLNSPTIPFR	29				6.68604	3.94395	8.60406		4.23221	7.64629
ABR	SYLFLLSSDYER	29					2.17173
ABT1	YDLWNLK	29777							1.84073
ACAA2	DFTATDLSEFAAK	10449															2.03623
ACAA2	VSPETVDSVIMGNVLQSSSDAIYLAR	10449										7.42557	5.79111	7.1897
ACACA	AYIAYELNSVQHR	31					1.14006	1.50526		1.39324
ACACA	DEPIHILNVAIK	31				1.65767	1.52564	0.990009		1.84982	1.36405
ACACA	DIIVIGNDITYR	31		1.546			0.759188	0.7396			0.84061
ACACA	EGLPLMVFANWR	31		3.58903		1.01709	0.833197	0.667305	1.19584	0.832636	0.844117
ACACA	EGSLSPASVGSDTLSDLGISSLQDGLALHIR	31						2.61861
ACACA	EVFFMNTQSIVQLVQR	31					0.89561	1.08283	2.2701
ACACA	FIIGSVSEDNSEDEISNLVK	31		0.948636			1.56148
ACACA	FQAQSLGTTYIYDIPEMFR	31				1.12616	1.8427	0.94765		1.98161	1.03633
ACACA	GGSWVVIDSSINPR	31				0.959488	0.475667	0.492204
ACACA	GQVLPAHTLLNTVDVELIYEGVK	31					0.572501	0.789305	1.90677
ACACA	GQWLSGFFDYGSFSEIMQPWAQTVVVGR	31					7.30203		2.5217	3.05547
ACACA	GSVLEPEGTVEIK	31							1.29705
ACACA	GVISDILDWK	31				0.71256	0.458434	0.430984		0.760645	0.528448
ACACA	HLEVQILADQYGNAISLFGR	31					3.82383
ACACA	HMEMYADR	31					2.31834	2.17644
ACACA	HMFHVAWVDPEDPYK	31						0.55312			0.631653
ACACA	IASSIVAQTAGIPTLPWSGSGLR	31		0.628969		0.433705	0.272003	0.296695	0.743987	0.408823	0.304545
ACACA	IDTGWLDR	31	0.965523				0.385283
ACACA	IGLAEEIR	31				1.1331				1.33942	1.30004
ACACA	IGSFGPQEDLLFLR	31				0.463811	0.306308	0.290707	0.852434	0.400705	0.282919				7.36734	15.3923	6.58412	13.04	6.30384	5.04958
ACACA	IHNANPELTDGQIQAMLR	31				0.470635		1.26574
ACACA	IIEFVPTK	31	0.772061			0.657429		0.228156
ACACA	IIQQAGQVWFPDSAFK	31	0.598277	0.564905		0.831339	0.457948	0.442454	1.12324	0.535622	0.523208
ACACA	ILNVPQELYEK	31	0.376502	0.877608				0.189497		0.380722	0.364674
ACACA	IYVSANSGAR	31	0.85951				0.374362	0.474316
ACACA	LGGIPVGVVAVETR	31	0.359467	0.812542		0.468383	0.21648	0.188624		0.680042	0.477444
ACACA	LILSETSIFDVLPNFFYHSNQVVR	31			2.2707	1.94143	0.875193	1.6682	2.32491	0.758385	1.11035
ACACA	LLETESFQMNR	31	0.555336				0.392883				1.03312
ACACA	LLLEAMDELEVAFNNTNVR	31	1.06544	5.27817	2.89707	3.41966	1.72158	2.79714	5.29266	3.13	2.68472
ACACA	LLLEDLVK	31				1.25057	0.512888	0.449373		0.887794	0.775732
ACACA	LPELLLK	31				1.48031				1.34826	0.960937
ACACA	LPGGNEIGMVAWK	31	0.56733	1.22906			0.497379	0.374951		0.656409	0.667981
ACACA	LTFLVAQK	31									0.617153
ACACA	LWESMSTQAFLPSPPLPSDMLTYTELVLDDQGQLVHMNR	31				4.23673	3.4946	3.6225	7.06318	2.38394	3.77626
ACACA	MAALEVYVR	31	0.902906				0.575694	0.442989		0.697892
ACACA	MADHYVPVPGGPNNNNYANVELILDIAK	31					1.14265	0.81197
ACACA	MGGMVSFR	31				1.11652	0.500456	0.457734			0.986976
ACACA	NGIAFMGPPSQAMWALGDK	31				2.39232	1.62742	1.70536		1.46439	1.41216
ACACA	NSVSNFLHSLER	31				0.858845	0.751743	0.268144	1.70679	0.45158	0.426937
ACACA	QGPLHGMLINTPYVTK	31				0.457991	0.322398				0.382892
ACACA	QLTEEDGVHSVIEENIK	31	1.02905
ACACA	QVLIASHLPSYELR	31				1.33036	1.01939	0.179848		1.50563
ACACA	QVQAEVPGSPIFVMR	31	0.76954				0.499629	0.446174	1.53496
ACACA	SSMSGLHLVK	31					0.612292
ACACA	TAQIMFQAYGDK	31	1.15793	1.70213		0.493599		0.500054	1.42657	0.458611
ACACA	TIQVENSHLILTGAGALNK	31	0.456058					1.09737
ACACA	TTVEYLIK	31	1.40192					0.759439
ACACA	TVELSIPADPANLDSEAK	31	0.547405				1.09107	0.98496			1.66686
ACACA	VDWQENDFSK	31	1.24943
ACACA	VEVGTEVTDYR	31	1.11105	1.46605		1.31766	0.762213	0.976677
ACACA	VLQAELK	31					1.39372
ACACA	VQQAELHTGSLPR	31				0.671072	1.96025	0.196499		0.59376	3.73803
ACACA	WMLAGRPHPTQK	31					3.44418	2.04776		3.60738	6.09359
ACACA	WSYEMFR	31				1.00424				0.784255	0.664872
ACACA	YLYLTPQDYK	31						0.374977
ACACB	AYLWDNNQVVVQWLEQHWQAGDGPR	32									4.3299
ACACB	HPSLPLLELQEIMTSVAGR	32					8.05731
ACADSB	LFDFQGLQHQVAHVATQLEAAR	36						2.17687				3.39905
ACADSB	YYASEIAGQTTSK	36						3.08566
ACADVL	AGLGSGLSLSGLVHPELSR	37													2.78059
ACADVL	ALEQFATVVEAK	37													1.26396		1.11816			1.22808
ACADVL	ASNTAEVFFDGVR	37														1.65297	1.51037
ACADVL	GIVNEQFLLQR	37													2.19673			2.33333
ACADVL	GQLTTDQVFPYPSVLNEEQTQFLK	37										2.33252
ACADVL	NPFGNAGLLLGEAGK	37													1.37451	2.00871	1.2776	1.48169		1.91636
ACADVL	SLSEGHPTAQHEK	37										1.40305		5.85108
ACADVL	VPSENVLGEVGSGFK	37												3.12166			1.00849
ACAP2	AALEEVEGDVAELELK	23527										1.80069	2.5206
ACAP2	DFSQMASNNPEK	23527													1.70885
ACAP2	DLAQYSSNDAVVETSLTK	23527										1.71076	1.37091	2.41049
ACAP2	ESEGLYGQPGDETYQDIFR	23527										1.24961	1.88555
ACAP2	SLTLDTWEPELLK	23527													5.18952		7.76626	12.9341	7.43771
ACAP2	SNDSGIQQSSDDGR	23527										2.26648	5.49203	6.81794	4.85536	6.72925	3.42785	7.8826
ACAP2	SSPSTGSLDSGNESK	23527										1.16051		3.21008	2.48596		4.17893
ACAT1	EAYMGNVLQGGEGQAPTR	38										0.929625	1.41686	0.990482			1.29954
ACAT1	ENGTVTAANASTLNDGAAALVLMTADAAK	38											3.04875
ACAT1	FGNEVIPVTVTVK	38															0.876998
ACAT1	IVAFADAAVEPIDFPIAPVYAASMVLK	38	1.80744								7.84622			2.10661
ACAT1	LGSIAIQGAIEK	38												0.918866
ACAT1	NEQDAYAINSYTR	38										0.709469			1.28045		0.970893	0.872417	0.689497	0.674391
ACAT1	TPIGSFLGSLSLLPATK	38					5.887	5.5563		4.93752	3.83729			1.89322					11.962	10.6432
ACAT2	LKPYFLTDGTGTVTPANASGINDGAAAVVLMK	39												1.22987
ACBD3	GPGASGEQPEPGEAAAGGAAEEAR	64746											3.59786	1.37671
ACBD3	IQQDADSVITVGR	64746														1.70628
ACBD3	WGFGLEELYGLALR	64746				3.87796	3.88227			3.27181	4.66181
ACIN1	ASLVALPEQTASEEETPPPLLTK	22985			2.10208
ACIN1	GLLVDRPSETK	22985				3.6317	5.30994	2.51369		3.46208
ACIN1	GVPAGNSDTEGGQPGR	22985	5.39295	4.39956	6.06586	8.35025	12.863	24.3532	37.8537	42.889	33.769							5.28984		7.5089
ACIN1	HSTPHAAFQPNSQIGEEMSQNSFIK	22985			1.2018
ACIN1	KPSISITTESLK	22985			0.951817				2.19233
ACIN1	LLDDLFR	22985	1.41662	1.2858	1.31359	0.817192	1.02918	0.725103	1.36415	1.16063	1.06419
ACIN1	SGVSITIDDPVR	22985	0.713527		0.576681	0.903109			0.870909
ACIN1	TGTLVEEAFWIDK	22985			1.32376
ACIN1	VTLGDTLTR	22985	2.17513	3.95286	1.77201
ACIN1	WGASTATTQK	22985	1.33049	2.23829	1.16694	1.98444		2.79808	5.96157	4.97983
ACLY	AFDSGIIPMEFVNK	47										1.01196		1.27768	0.807629	1.39132	0.986537	0.963149	1.15325	1.19388
ACLY	AIVWGMQTR	47																	1.11681
ACLY	AKPAMPQDSVPSPR	47													0.426847		0.40579		0.520298	0.604097
ACLY	DEPSVAAMVYPFTGDHK	47													1.42546		1.0712
ACLY	DGVYVLDLAAK	47										1.96403	2.01589	1.41271
ACLY	DLVSSLTSGLLTIGDR	47											2.68313	1.90407
ACLY	EAGVFVPR	47											1.59916		0.431335	0.58315	0.447123	0.56405	0.803076	0.765723
ACLY	EAYPEEAYIADLDAK	47										1.03113	1.91923	1.11192	0.920251	1.7333	0.900446	1.64319	1.05484	0.835586
ACLY	EGDYVLFHHEGGVDVGDVDAK	47												1.06533			0.720555
ACLY	EILIPVFK	47													1.56685		2.47626	1.57958	1.87505	3.6207
ACLY	FGGALDAAAK	47										0.590427	0.612074	0.9172	0.647092	0.995054	0.568707	0.52656	0.84751	0.913742
ACLY	GGPNYQEGLR	47										0.585829	0.496918				0.638331
ACLY	GQELIYAGMPITEVFK	47										4.8107			8.66322		6.1759
ACLY	HPWDDISYVLPEHMSM	47											2.0838	3.52106			8.66886
ACLY	IGNTGGMLDNILASK	47	1.15113	2.38477		1.31741	1.61237					0.956585			0.433772	0.620239	0.348507	0.459731	0.48653	0.508614
ACLY	LGLVGVNLTLDGVK	47											2.30458
ACLY	LGQEATVGK	47	2.56953									1.28995		1.74549	0.445388	0.660804	0.339953		0.708018	0.504348
ACLY	LLQDHPWLLSQNLVVKPDQLIK	47											1.17759	1.49703
ACLY	QHFPATPLLDYALEVEK	47		2.53783
ACLY	SAYDSTMETMNYAQIR	47										1.25973	0.905582	0.778762	0.970226	1.76245	0.587498	1.29318	1.12779	0.837534
ACLY	SGGMSNELNNIISR	47	1.43437	1.15059			1.87148					1.07097	0.923164	0.929355	0.267741	0.472403	0.298534	0.27274	0.330501	0.383001
ACLY	SINNPDMR	47															1.13375
ACLY	SMGFIGHYLDQK	47													1.71609
ACLY	TASFSESR	47													2.4506
ACLY	TIAIIAEGIPEALTR	47		1.67548		2.41464	1.90219					0.870123	0.562892	0.612935	0.852804	2.67666	1.26515	1.52695	0.810816	1.14126
ACLY	TTDGVYEGVAIGGDR	47															0.611731
ACLY	VTPDTDWAR	47										0.484244			0.314003			0.277181
ACLY	WGDIEFPPPFGR	47													4.46413		2.82107	9.73064
ACLY	YQDTPGVK	47													0.555984	0.858246	0.568707
ACOT7	AASAFFTYVSLSQEGR	11332											1.46288
ACOT7	ATLWYVPLSLK	11332								1.03352
ACOT7	MIEEAGAIISTR	11332										1.14473	2.01792	1.32708
ACOT7	VLEVPPVVYSR	11332												1.33158
ACOT8	IAAQEVPIEIKPVNPSPLSQLQR	10005						1.01003
ACOT8	LFGGQIVGQALVAAAK	10005						1.37535												6.65931
ACOT8	SVLVTTVLNLEPLDEDLFR	10005					5.71206	3.50667			2.47309
ACOT9	EIVGASTNWR	23597					0.895661	1.26392
ACOT9	IAFSSTSLLK	23597						0.519594
ACOT9	IFGGFLMR	23597				1.80826	2.07093	0.862377		1.18146	1.20556
ACOT9	TYGESMLYLDGQR	23597				2.01949	1.15056	0.981021		1.71219	1.96964				2.52719				1.75142
ACOT9	VHSEVASLQEK	23597	6.55952				4.27706	5.34058
ACOT9	YLTVQNTVR	23597																	1.49646
ACP1	IELLGSYDPQK	52	0.901265	2.03434												2.80211
ACP1	LVTDQNISENWR	52								1.39064
ACP1	SPIAEAVFR	52	0.854923				0.660549							1.06349			0.634745			1.50422
ACP1	VDSAATSGYEIGNPPDYR	52	1.30615									1.27644	1.38744	0.510006			0.777915
ACSL3	ADFFEDENGQR	2181																1.70704
ACSL3	EVLNEEDEVQPNGK	2181										0.734162	1.60083	0.72107	0.589729	0.856805	0.859485	0.577894	0.715568	0.909269
ACSL3	IGYSSPQTLADQSSK	2181					1.81837	1.84562					1.80191	1.34702	0.93974	0.906995	1.05367	0.699756	0.972273	0.724989
ACSL3	VSEMSSFQR	2181					1.46738
ACSL4	IGYSSPLTLSDQSSK	2182																2.21723
ACSL4	TAEDYSVDENGQR	2182												2.27635	3.22438					2.91292
ACTBL2	DLYANTVLSGGSTMYPGIADR	345651		1.77084	0.816624
ACTBL2	EIITLAPSTMK	345651			1.51185		0.627393
ACTBL2	IWYHTFYNELR	345651				0.600193				0.737862
ACTBL2	TTGIVMDSGDGVTHIVPIYEGYALPHAILR	345651			0.792518
ACTBL2	VAPDEHPILLTEAPLNPK	345651	0.00186277		11.9486	7.96248	1.15789	1.8171	1.63532	7.83674	2.29885	0.0116956	0.0183076	0.0140556	0.0212228		0.0324549	0.013294		0.0277979
ACTL6A	LIANNTTVER	86									8.39944
ACTL6A	NGMVEDWDSFQAILDHTYK	86									2.09306
ACTN1	DDPLTNLNTAFDVAEK	87				1.5838
ACTN1	ETADTDTADQVMASFK	87	1.36258		1.96316	0.88776
ACTN1	GISQEQMNEFR	87				0.279906
ACTN1	HRPELIDYGK	87		1.12639	0.696769	0.115413	0.286508	0.181332		0.172955	0.214733
ACTN1	IDQLEGDHQLIQEALIFDNK	87	1.06357	0.283797	0.241969	0.198709	0.497302	0.382428		0.197041	0.240413	2.19588
ACTN1	ISIEMHGTLEDQLSHLR	87			0.491708	1.36013				1.74298	1.88566
ACTN1	IVQTYHVNMAGTNPYTTITPQEINGK	87	0.624157	0.566912	0.547112	0.217963	0.971625	1.11722		0.297329	0.316082
ACTN1	LAILGIHNEVSK	87	1.40379	0.719948	0.273726	0.069673		0.56674		0.0975708	0.276034
ACTN1	LLETIDQLYLEYAK	87	1.65267	0.92929	2.53731	1.27949	3.96317	2.27767		1.31001	1.61836
ACTN1	LSNRPAFMPSEGR	87	1.21141		0.816791	0.120437	0.302103	0.361358		0.201214	0.313193
ACTN1	MAPYTGPDSVPGALDYMSFSTALYGESDL	87	1.77388		1.06061	0.924995				1.49076	1.15871
ACTN1	MLDAEDIVGTARPDEK	87	0.338748		0.448057	0.0632841	0.245294	0.331012	0.619837	0.0838408	0.111861
ACTN1	NVNIQNFHISWK	87			0.918289	0.447492	1.07384			0.342054	0.388354
ACTN1	NYITMDELR	87								0.754667
ACTN1	QFGAQANVIGPWIQTK	87				0.296728		0.702993		0.315364	0.391432
ACTN1	SIVNYKPK	87						0.996068			0.763062
ACTN1	VEQIAAIAQELNELDYYDSPSVNAR	87		2.46046				5.40323		2.36294
ACTN1	VLAVNQENEQLMEDYEK	87	0.26822	0.587777	0.500906	0.388432				0.445366	0.741256
ACTN1	VPENTMHAMQQK	87	2.14963		6.82169	1.70388		8.53545		1.53749	2.1624
ACTN4	AAPFNNWMESAMEDLQDMFIVHTIEEIEGLISAHDQFK	81	1.81002	3.81359
ACTN4	AGTQIENIDEDFR	81	1.37481	1.98583						0.261757	0.318982
ACTN4	DDPVTNLNNAFEVAEK	81	0.440728	0.529482	0.972982	0.642692	1.55217			0.652906	0.671127
ACTN4	DHALLEEQSK	81	1.43017	0.644994			4.42156	3.59297		2.43473	1.16245
ACTN4	DYETATLSDIK	81	0.156081	0.171746	0.398353	0.084843	0.307211	0.23841		0.0995344	0.143544
ACTN4	EAILAIHK	81	0.143217	0.0743915	0.119456	0.0567785	0.04758	0.0832265	0.507464	0.0477458	0.0490736	1.70444			2.19979			1.61231		2.51387
ACTN4	ETTDTDTADQVIASFK	81	0.0137918	0.0219051	0.0606824	0.0357166	0.0758332	0.0953593	0.210475	0.0342938	0.0533845	0.910348	1.04412	1.63107		1.86941	1.22522
ACTN4	GISQEQMQEFR	81	0.0245605	0.0315862	0.0495536	0.0190201	0.0277474	0.0368257	0.0976676	1.19954	0.8783	0.721741	0.378942		0.660072	0.626425	0.516082		0.703899
ACTN4	HRPELIEYDK	81	0.349362	0.223507	0.510748	0.115521	0.300825	0.276738		0.485867	0.153961
ACTN4	ICDQWDALGSLTHSR	81		2.23363
ACTN4	IMSLVDPNHSGLVTFQAFIDFMSR	81	0.611718	0.117768	0.119	0.277889	0.607039	0.778713	0.243959	0.0611974	0.0971656
ACTN4	ISIEMNGTLEDQLSHLK	81	0.221513	0.0339876	0.0552592	0.0320678	0.102588	0.0842677	0.673128	0.108895	0.0445375		1.42308
ACTN4	LSGSNPYTTVTPQIINSK	81	0.0200385	0.020827	0.0596478	0.0321424	0.0614747	0.0734626	0.574758	0.0348453	0.0394015	0.730628	0.930633		0.673881	1.2794	0.859305	1.26049	1.00102	1.26922
ACTN4	LSNRPAFMPSEGK	81	0.0333788	0.0245728	0.0711856	0.0250207	0.0187844	0.0207853	0.133103	0.0342135	0.0395668
ACTN4	LVSIGAEEIVDGNAK	81	0.0558127	0.0695365	0.507558	0.112009	0.170268	0.191118	0.721642	0.151174	0.128628	0.794145	0.946094	1.35688			0.857017			0.811511
ACTN4	MAPYQGPDAVPGALDYK	81	0.01699	0.0161387	0.0475599	0.0195132	0.0372932	0.0368356	0.102864	0.108611	0.112339				0.630443	0.668253	0.810538	0.568852	0.64493	0.691452
ACTN4	MLDAEDIVNTARPDEK	81	0.0330952	0.039447	0.0980098	0.0255037	0.0563851	0.0632174	0.308409	0.0214776	0.0260922					0.835092		0.821356	0.785691	0.749531
ACTN4	MVSDINNGWQHLEQAEK	81	0.0361682	0.0496423	0.230084	0.0295193	0.0522506	0.0367783	0.425638	0.101064	0.0363938	0.687244	0.838497		0.677546	0.664424
ACTN4	NFITAEELR	81	0.348314	0.255029	0.499198	0.200614		0.130867		0.0429307	0.0885696	1.11655
ACTN4	NVNVQNFHISWK	81	0.181658	0.0373201	0.102124	0.0189886	0.0549653	0.0416761	0.23158	0.0324364	0.034831
ACTN4	QFASQANVVGPWIQTK	81	0.0390288	0.0365583	0.0529442	0.0307389	0.168479	0.134278	0.531524	0.0333005	0.0474768
ACTN4	QGEAEFNR	81		1.56756
ACTN4	QLEAIDQLHLEYAK	81	0.124646	0.0374447	0.466677	0.0355802	0.504658	0.0392271		0.0199678	0.0267696
ACTN4	SIVDYKPNLDLLEQQHQLIQEALIFDNK	81	0.477635	0.327178	0.0841824	0.154738	0.306262	0.292149	1.34093	0.0795129	0.0873907			1.51343
ACTN4	TIQEMQQK	81	0.0622471
ACTN4	VEQIAAIAQELNELDYYDSHNVNTR	81	0.337322	0.10328	0.0832111	0.162724	0.501702	0.184454		0.094785	0.134415	0.886475	0.836965	0.914738
ACTN4	VLAVNQENEHLMEDYEK	81	0.0121929	0.0224682	0.0832648	0.0264705	0.0510773	0.0879763	0.474386	0.0233124	0.0275643							0.305861
ACTN4	VQQLVPK	81	0.06423	0.0539762			0.500002				0.636557							1.81174	2.01134
ACTR1A	AQYYLPDGSTIEIGPSR	10121	2.04991			0.850767	1.95827	1.8038				0.451962	0.654836	0.767262			2.43313
ACTR1A	DQLQTFSEEHPVLLTEAPLNPR	10121		1.56708		0.643976	0.561208	0.935573		0.830045	0.793064	0.140376	0.222884	0.253747	0.404126	1.47363	0.695319	2.1044	0.582142	0.690476
ACTR1A	TLFSNIVLSGGSTLFK	10121			0.944643	1.12756	0.905223	1.64863	1.02641	0.721336	0.891933	1.65769	1.15334	1.68312
ACTR1B	DQLQTFSEEHPVLLTEAPLNPSK	10120										0.628919
ACTR1B	VMAGALEGDLFIGPK	10120				0.688329	1.21843			0.415372	0.409305	1.19221	1.32407	1.04033
ACTR2	FEAPEALFQPHLINVEGVGVAELLFNTIQAADIDTR	10097			1.58987
ACTR2	GYAFNHSADFETVR	10097	1.80638	0.595433		0.760007	0.74179			0.679911	0.695783
ACTR2	HIVLSGGSTMYPGLPSR	10097			1.46805			0.749581		0.28989	0.428623
ACTR2	HLWDYTFGPEK	10097		0.496869	1.23615	0.295997	0.744747			0.222567	0.274691
ACTR2	HMVFLGGAVLADIMK	10097				1.09695				0.555846	0.638547
ACTR2	ILLTEPPMNPTK	10097			0.768439	0.274818	0.615692	0.375378	1.22895	0.229602	0.232464
ACTR2	LALETTVLVESYTLPDGR	10097		1.27132	1.87237
ACTR2	SMLEVNYPMENGIVR	10097		0.835258	2.03534					0.694598				1.69702
ACTR3	AEPEDHYFLLTEPPLNTPENR	10096		0.667227								1.44203
ACTR3	EFSIDVGYER	10096		0.966163
ACTR3	FMEQVIFK	10096		0.54667		0.294904				0.217405	0.225601
ACTR3	GVDDLDFFIGDEAIEKPTYATK	10096			0.63141							1.17613
ACTR3	HGIVEDWDLMER	10096		1.06949		1.66684				1.50504	1.11203
ACTR3	LKPKPIDVQVITHHMQR	10096				1.35439				1.09474	1.21947
ACTR3	NIVLSGGSTMFR	10096		0.542905	0.758976			0.44994		0.16424	0.159255
ADAP2	MAFPELPESELVPFLTR	55803									5.83649
ADAR	AMTILLEEAK	103				1.09425	0.498081			1.20572	1.0615
ADAR	HYPVFENPK	103	2.77657
ADAR	LVDQSGPPHEPK	103				5.29141	2.66275	4.10786		9.17888	12.3046
ADAR	MGFTEVTPVTGASLR	103	0.649709	1.03723		1.01218	0.974267	0.435589		0.883002	0.781831
ADAR	NIFLLFK	103				2.90086	2.62454	1.59882		1.73761	2.1166
ADAR	SVTLGYLFSQGHLTR	103		2.17888			1.40092	0.794667
ADAR	TAESQTPTPSATSFFSGK	103	1.00222
ADAR	TMLLLSR	103					0.889244	0.715919
ADAR	YLNTNPVGGLLEYAR	103		0.765158	2.10174	0.798891	0.427634	0.480864	1.53748	0.612797	0.913875
ADD1	GSEENLDEAR	118										4.01777
ADD1	SLVQGELVTASK	118					0.55551	0.847506		1.01124
ADD1	TLASAGGPDNLVLLNPEK	118					1.39822
ADD1	TSTSAVPNLFVPLNTNPK	118	1.85504			1.67208									2.24803	3.13838		2.61097
ADD1	VNSEQEHFLIVPFGLLYSEVTASSLVK	118				2.34312	1.18822	3.90728	7.69491	2.17183	3.2419
ADD1	WQIGEQEFEALMR	118								1.20225
ADD3	LVDLFGWAHLANTYISVR	120					6.08907
ADD3	VGEIEFEGLMR	120						1.28088
ADD3	VNIIGEVVDQGSTNLK	120					1.65676
ADNP	HQVIQTVHPVEK	23394	3.36667					0.92953			2.67913
ADNP	IFHAPNASAPSSSLSTFK	23394					0.628705	0.272798			0.95581
ADNP	IGYQVTAMIGHTNVVVPR	23394				0.590397		0.278605			0.437356
ADNP	ISNDNPEEHVLK	23394									6.01023
ADNP	LAASLWLWK	23394							3.38679		1.79968
ADNP	LGLGGNAPVSIPQQSQSVK	23394	1.33153	3.73058			1.18942	0.660547
ADNP	NTTWEDVGLWDPSLTK	23394						1.09672
ADNP	NVHSEDFENR	23394					9.22644
ADNP	SKPLMLIAPKPQDK	23394						1.00472
ADNP	SPSLSQSQASR	23394		5.36954		3.38842	4.31729			16.1047	10.7582
ADNP	SVGQGYSVGQSMR	23394	1.7899			1.47768	1.40924	1.04759
ADNP	VLGQSSSKPAAAATGPPPGNTSSTQK	23394	2.90429					1.7904			5.62532
ADNP	YKPGVLLGFNMK	23394									1.02708
ADNP	YSLQSANASSLSSGQLK	23394	1.61357			1.05102		0.912187			1.32686
ADRM1	LFFWMQEPK	11047					1.6264	1.72234		1.50141	2.30704				3.79368			4.59858	4.2474
ADRM1	SQSAAVTPSSTTSSTR	11047		6.22934	12.2185	6.60162	7.47248	7.37407			33.8792	0.265993	0.42242	0.417847	0.549797	0.948332	0.891177	0.42704	0.608812	0.87621
ADRM1	TTSGALFPSLVPGSR	11047													0.662429	1.27462	1.55631	0.713866	0.723249
ADSL	AAGGDHGSPDSYR	158												1.77444
ADSL	VLSQQAASVVK	158											2.07389
ADSS	ELPVNAQNYVR	159	2.00436
ADSS	FIEDELQIPVK	159	1.77855												4.01289
ADSS	VGIGAFPTEQDNEIGELLQTR	159										3.12092	2.72355	1.75774
AFF4	IDLNLLTR	27125					1.26783	0.932366
AFF4	NSYNNSQAPSPGLGSK	27125																2.76866
AFF4	WTPVGPAPSTSQSQK	27125						1.50497		2.79386
AFG3L2	GMGGLFSVGETTAK	10939					1.83194		1.71368
AFG3L2	HFEQAIER	10939					2.84499	2.29454					4.10643	2.89798
AFG3L2	HLSDSINQK	10939															1.99971
AFG3L2	VGQISFDLPR	10939					1.12398	0.726909		1.52302	1.18353
AGFG1	GTPSQSPVVGR	3267	5.21014
AGFG1	QIWLGLFDDR	3267								1.38491
AGFG1	SLLGDSAPTLHLNK	3267	1.25197
AGFG1	SSSADFGTFNTSQSHQTASAVSK	3267	1.03362	1.46938
AGL	AVTVYTNYPFPGETFNR	178										1.01196	1.43949
AGL	DGSAVEIVGLSK	178													0.987933			1.46078	1.4122	2.28778
AGL	EHIQLNESK	178													3.89406
AGL	ESGYNMIHFTPLQTLGLSR	178										3.278	1.65214						5.10948	5.62121
AGL	FPSLPILSPALMDVPYR	178										10.1236	11.651
AGL	GPNEYIQEIEFENLSPGSVIIFR	178											3.84582	7.38555
AGL	GYDELVPHQISVVSEER	178											1.17243
AGL	HGLIPNLLGEGIYAR	178													4.11122
AGL	IIWEDIFPK	178													4.17991	9.93259	8.66345	8.65898	8.45235
AGL	LTLAELNQILYR	178										2.96912	1.82745							9.7104
AGL	MYPTDDSAPLPAGTLDQPLFEVIQEAMQK	178											1.05307
AGL	NFAEPGSEVYLR	178											1.07714		0.925129		1.69302
AGL	NHLTQFSPHFK	178										3.93729	1.77847
AGL	SDPNQHLTIIQDPEYR	178										0.616318	0.658333
AGL	SGDWMIDYVSNR	178										1.58015			2.22195			3.81558
AGL	SGGGYIVVDPILR	178										1.58803	0.938043		1.19117	1.96263	1.91309	2.42151
AGL	SGSLAVDNADPILK	178										0.705981	0.740426		0.806833	0.824822	0.898444	1.3718	1.93434	1.64377
AGL	SLDWENPTER	178											1.03879
AGL	WNPEALPSNTGEVNFQSGIIAAR	178											1.40631
AGL	YAGLQGLMSVLAEIRPK	178										8.73406	4.466	8.77354
AGL	YTEITATYFQGVR	178											2.09876
AGL	YTWNDVGQLVEK	178													1.98633	3.86225	2.21425	3.70487
AGPAT1	TGDAISVMSEVAQTLLTQDVR	10554	0.282904			5.74807	4.04113	5.43384				10.2152	3.75115
AGPAT1	VLPPVPTEGLTPDDVPALADR	10554										3.13803
AGPAT1	VWVFPEGTR	10554					1.04777
AGPS	ETNISYSQEADDR	8540													1.71053					2.10205
AGPS	EYVDPNNIFGNR	8540										2.08453
AGPS	GISDPLTVFEQTEAAAR	8540													13.1798		10.8822
AGPS	ILWVDENNLTAHVEAGITGQELER	8540											2.16499
AGPS	NIYGNIEDLVVHIK	8540						1.85635
AGPS	TIISLDTSQMNR	8540												2.12483
AHCTF1	IEEPSPIVYSLPAPELPEAFFGTPISK	25909						5.36177
AHCY	ATDVMIAGK	191										2.10462	3.2853
AHCY	DGPLNMILDDGGDLTNLIHTK	191												0.708857
AHCY	GISEETTTGVHNLYK	191										1.19487	1.76415	1.23751
AHCY	VADIGLAAWGR	191											1.02824			2.09311	2.23932
AHCY	VAVVAGYGDVGK	191										0.411682		0.598913
AHCY	VPAINVNDSVTK	191	0.642									0.241705	0.321453	0.215789
AHNAK	ADLDVSGPK	79026	4.0566					1.2114
AHNAK	ADVDISGPK	79026				1.15482	0.701711			1.41354
AHNAK	AEGPEVDVNLPK	79026	0.815873			0.62915	0.199246	0.301352		0.60758	1.56695
AHNAK	AGAISASGPELQGAGHSK	79026					0.784453			2.44979
AHNAK	ANVDISAPK	79026					1.20524
AHNAK	APDVEGQGLDWSLK	79026	2.45769				1.63842
AHNAK	AVEVQGPSLESGDHGK	79026					2.35623
AHNAK	DDGVFVQEVTQNSPAAR	79026					1.70038
AHNAK	ELLLPNWQGSGSHGLTIAQR	79026					0.307085	0.436487		0.578251	1.13415
AHNAK	FSMPGFK	79026	1.29462			0.36634	0.114331	0.0930851		0.209457	0.494342
AHNAK	GDVDVSVPEVEGK	79026				2.11503
AHNAK	GEGPEVDVNLPK	79026						0.765542
AHNAK	GGQIGLQAPGLSVSGPQGHLESGSGK	79026	1.52729				0.961351	1.23141
AHNAK	GGVQVPAVDISSSLGGR	79026	1.25465			1.8937	0.590817	0.872806		1.221
AHNAK	GPAFNMASPESDFGINLK	79026					1.4977	1.11775		2.33031
AHNAK	GPQVSSALNLDTSK	79026						0.892913
AHNAK	GPSLQGDLAVSGDIK	79026		0.800022
AHNAK	IDVTAPDVSIEEPEGK	79026					0.779504
AHNAK	IEGEMQVPDVDIR	79026				1.29678	0.902072			1.41476
AHNAK	IPMPDFDLHLK	79026						1.42391		1.71978
AHNAK	ISIPDVGLHLK	79026					1.27028
AHNAK	ISMPDFDLHLK	79026				0.494588	0.541531	0.352731		0.347487	0.769048
AHNAK	ISMPDIDFNLK	79026						0.961263		1.6506
AHNAK	ISMPDIDLNLTGPK	79026					0.618436	0.595419	2.98582	0.87797
AHNAK	ISMPDLDLHLK	79026				2.24558	1.36849			1.22721	1.59775
AHNAK	ISMPDLDLNLK	79026								0.38396
AHNAK	ISMPDVDLHLK	79026	2.27045			0.242286	0.120727	0.123818		0.170215	0.463404
AHNAK	ISMPDVDLHMK	79026				1.17363	0.490539	0.841027		1.0515
AHNAK	ISMPDVDLHVK	79026					0.50018	0.617238
AHNAK	ISMPDVGLNLK	79026				1.41143	0.685721	0.730991
AHNAK	ISMPEVDLNLK	79026				0.623607	0.439183	0.382592
AHNAK	ISMQDVDLSLGSPK	79026				0.74888	0.415661	0.52746		0.664574	1.08701
AHNAK	ISMSEVDLNVAAPK	79026					0.510297	0.586889
AHNAK	LEGELQAPDLELSLPAIHVEGLDIK	79026					1.46235	1.29397
AHNAK	LNVGAPDVTLR	79026				0.781853
AHNAK	LPTGQISGPEIK	79026				0.953732
AHNAK	LQVTMPGIK	79026					0.55551
AHNAK	MDIDAPDVDVHGPDWHLK	79026					1.23586
AHNAK	MDIDAPDVEVQGPDWHLK	79026					0.420956	0.571976		0.607705
AHNAK	MDVNVGDIDIEGPEGK	79026					1.37753	1.58626
AHNAK	MPFLSISSPK	79026				1.87949
AHNAK	MYFPDVEFDIK	79026				2.06145		1.02148		1.39219
AHNAK	VDIDAPDVDVHGPDWHLK	79026				1.73823	1.41884
AHNAK	VDIDVPDVDVQGPDWHLK	79026					0.38396	0.280094
AHNAK	VDIDVPDVNLEAPEGK	79026						0.99606
AHNAK	VDIDVPDVNVQGPDWHLK	79026					0.498883	0.732029
AHNAK	VDIEAPDVSLEGPEGK	79026					0.930754
AHNAK	VDIEGPDVNIEGPEGK	79026	3.07789					1.14492
AHNAK	VDIETPNLEGTLTGPR	79026				1.38447	0.707572	1.05482		1.0499	2.06511
AHNAK	VDINAPDVDVQGPDWHLK	79026						0.390167
AHNAK	VDINAPDVEVQGK	79026								1.79049
AHNAK	VDINAPDVGVQGPDWHLK	79026					0.406866
AHNAK	VDTNAPDLSLEGPEGK	79026				1.81972	1.29138			2.752
AHNAK	VDVDVPDVNIEGPDAK	79026	1.246				0.898381			1.0342
AHNAK	VDVEVPDVSLEGPEGK	79026				1.82782	0.795518	0.684139		0.965498
AHNAK	VDVNAPDVQAPDWHLK	79026				0.605497	0.298726			0.620878
AHNAK	VDVSAPDVEAHGPEWNLK	79026								0.834766
AHNAK	VDVSAPDVEMQGPDWNLK	79026					0.890821
AHNAK	VEAPSLDVHMDSPDINIEGPDVK	79026						0.9902
AHNAK	VGVEVPDVNIEGPEGK	79026	2.00005			1.01458	0.844366	0.959332
AHNAK	VNVEAPDVNLEGLGGK	79026	1.2526				0.60692	0.914638
AHNAK	VQANLGAPDINIEGLDAK	79026				1.93146	1.51336	1.32081		1.65549
AHNAK	VSAPEVSVGHK	79026						4.03876
AHNAK	VSAPGVQGDVK	79026					1.27917	2.01623		4.18599
AHNAK	VSMPDVELNLK	79026				1.67086	0.675197
AHNAK	VTAYTVDVTGR	79026					0.487337	1.037
AHSA1	EAMGIYISTLK	10598					0.898199	1.07163
AHSA1	ETFLTSPEELYR	10598	0.516895	1.47583			1.14562	1.10995		1.69052
AHSA1	FHMVDGNVSGEFTDLVPEK	10598	1.21029	0.530752
AHSA1	VFTTQELVQAFTHAPATLEADR	10598	0.566014	2.16889	1.37398	0.814231	0.642593	0.755547	1.86258	0.54897	1.37278	1.77527	1.73788	1.18167
AHSA1	YYFEGIK	10598	0.682332			0.686525	0.53473			0.639241
AIF1L	ANESSPKPVGPPPER	83543	3.49276	1.07038	7.37183	0.774849	2.25804	1.36857		0.551982	1.0756
AIF1L	DFVNMMLGK	83543		1.12818	0.515418	0.386496	0.696537	0.627155	1.60322	0.135609	0.218352
AIF1L	LVMMFEGK	83543		0.580553	0.291329	0.18007		0.388506	0.335982	0.106983	0.146606
AIF1L	MISEVTGGVSDTISYR	83543		1.19734	1.59132					1.38564	1.44394
AIF1L	YMEFDLNNEGEIDLMSLK	83543									3.0096
AIF1L	YSDEENLPEK	83543	7.11162			3.44742		5.63577		4.20543	4.68609
AIFM1	AALSASEGEEVPQDK	9131										1.52432		1.72017	1.68461		0.83968
AIFM1	ALGTEVIQLFPEK	9131						1.16898								1.62489		3.94884		2.26088
AIFM1	DGEQHEDLNEVAK	9131													2.15134	1.53594	1.00581
AIFM1	ELWFSDDPNVTK	9131														1.73186	1.21132	2.2561	1.75478
AIFM1	ILPEYLSNWTMEK	9131						1.04251		2.54996	2.03143				3.43627	5.49024	2.18133	8.09858	3.13509	1.57333
AIFM1	ISGLGLTPEQK	9131										0.711524		0.484067	0.580675		0.301024
AIFM1	LNDGSQITYEK	9131												1.08093			0.765129
AIFM1	SATEQSGTGIR	9131													2.13705	1.61381	0.964372	2.07204	2.88736	1.27413
AIFM1	VLIVSEDPELPYMRPPLSK	9131					1.10015	0.669746			1.22303			1.1424	1.27393				1.18656	1.06841
AIFM1	VMPNAIVQSVGVSSGK	9131						0.888782						1.90616
AIMP1	GAEADQIIEYLK	9255					1.08197										2.66122
AIMP1	QIPFPSGTPLHANSMVSENVIQSTAVTTVSSGTK	9255		1.8886
AIMP1	QQSIAGSADSKPIDVSR	9255		4.01194
AIMP2	FLFSLFGQK	7965				0.670624	0.947219	0.955644	0.935692	0.476867	0.494593
AIMP2	HNAVNATLIDSWVDIAIFQLK	7965				4.65735	5.60634
AIMP2	MIQTPDADLDVTNIIQADEPTTLTTNALDLNSVLGK	7965		2.43615
AIMP2	SYGPAPGAGHVQEESNLSLQALESR	7965	0.611941	1.2967			1.59843
AIMP2	VLSTVHTHSSVK	7965	5.51523
AIP	TLHSDDEGTVLDDSR	9049												1.56312
AIP	VLELDPALAPVVSR	9049												1.90799		2.14087	1.14485	2.97317		2.46807
AK2	APSVPAAEPEYPK	204											1.03228						1.45103
AK2	AVLLGPPGAGK	204										1.69273
AK2	GIHSAIDASQTPDVVFASILAAFSK	204	1.14995	1.30616	6.73077	5.70207			8.97466			2.92168	0.492482	0.553311
AK2	LDSVIEFSIPDSLLIR	204												7.24529
AK2	LVSDEMVVELIEK	204		5.89331								2.1987	2.72195	1.20779
AK2	NGFLLDGFPR	204													4.37366	3.78176			2.99198	2.80096
AKAP1	AAFQIISQVISEATEQVLATTVGK	8165	8.79964	3.60752	2.8791	0.236621	0.12035	0.529269		0.23112	0.422979
AKAP1	GLAQWVDSYYTSL	8165				4.08055	2.44086	2.09618		3.04252	5.89435
AKAP1	VLEEALLSR	8165					0.547949	0.568556
AKAP11	AISGLANFLVSEALSNALK	11215					11.0142	18.046
AKAP12	EVIAEEEPPTVTEPLPENR	9590										1.79378	1.73081	1.66116
AKAP12	LVQNIIQTAVDQFVR	9590				2.87586	1.66613			3.28344	5.26144	7.03549	5.1786
AKAP12	TEGTQEADQYADEK	9590										1.21816	1.89941	1.5667			1.69771	2.55041
AKAP12	TQEVLQAVAEK	9590													2.83841
AKAP12	VELPSEEQVSGSQGPSEEKPAPLATEVFDEK	9590										1.04576
AKAP12	VVGQTTPESFEK	9590													0.935855		1.62585
AKAP8	ETPEEVAADVLAEVITAAVR	10270						4.31661
AKAP8L	DQDLTQEIAMEHFVK	26993						0.772345
AKAP8L	LDMVPHLETDMMQGGVYGSGGER	26993				1.45759	1.61727	0.694465		0.956568
AKAP8L	MWEDPMGAR	26993					1.18343	0.88816
AKAP8L	QTADFLQEYVTNK	26993	0.605192	0.908289			0.954624	0.699294	3.03426	0.986671
AKAP8L	TFYEDEMASHLDSK	26993						0.778964
AKAP8L	TWTTADFR	26993	1.13502
AKR1A1	DPDEPVLLEEPVVLALAEK	10327										15.582
AKT2	DEVAHTVTESR	208										2.96049		6.69082
AKT2	FYGAEIVSALEYLHSR	208					1.88816		2.75225	1.83169		4.30842
ALB	VPQVSTPTLVEVSR	213	0.528614
ALB	YLYEIAR	213	0.155591	0.378782	2.96883
ALDH18A1	AEIIHHLADLLTDQR	5832						0.785479		0.930432
ALDH18A1	EMAIPVLEAR	5832	2.32555			1.38401		0.612159
ALDH18A1	FASYLTFSPSEVK	5832	0.49844	0.945813		0.292614	0.599988	0.232309	0.925635	0.346483	0.393759		2.85354					2.77645
ALDH18A1	FGLGAEVGISTSR	5832				2.17164
ALDH18A1	GPVGLEGLLTTK	5832	0.24912	0.748171	1.64881	0.278922	0.396863	0.122761	1.04491	0.349221	0.440696	1.54236	1.45641	0.524453	1.90067	2.45608	1.87948	0.924676	1.18278	0.827956
ALDH18A1	ILHLLTQEALSIHGVK	5832				0.215512	0.31605	0.152991	1.54997	0.217747	0.277599
ALDH18A1	LASIVEQVSVLQNQGR	5832	0.52036			0.788638	0.942728	0.402125		0.81941	0.931636
ALDH18A1	LGSAVVTR	5832	2.44871
ALDH18A1	LIDIFYPGDQQSVTFGTK	5832	1.41208		1.24062	1.07115	1.00895	0.668246	2.17595	0.926121	1.38049
ALDH18A1	LNSLAIGLR	5832	0.907	2.44836			0.71905	0.257682	1.55568	0.322932	0.441142
ALDH18A1	MIDLIIPR	5832	0.95649			0.571319	0.58212	0.237331	1.33422	0.579861	0.774126							3.34184		2.84897
ALDH18A1	MLATLEPEQR	5832	0.612785			0.602501	0.630852	0.402002	1.59454				1.58245	0.972726			1.02525
ALDH18A1	NLNGTLHELLR	5832						1.5502
ALDH18A1	QALHSGQNQLK	5832	2.33222
ALDH18A1	QIAASSQDSVGR	5832	1.20505	2.03698	7.23501	2.18389	2.46412	1.36922	13.9641	7.94608
ALDH18A1	SWSNIPFITVPLSR	5832				1.21053	1.70754	0.812122	3.13948	1.08317	1.40377
ALDH18A1	TDLLIVLSDVEGLFDSPPGSDDAK	5832	0.708224	1.08886	2.28392
ALDH18A1	TPLFDQIIDMLR	5832		3.12822	2.58506	1.02662	1.62441	1.05239		0.839551	1.06662			7.88546
ALDH18A1	VGTFFSEVKPAGPTVEQQGEMAR	5832	0.513124	0.72185		0.421255	0.78655	0.42295	1.38781	0.689066	0.808397	0.764083		0.576654		1.92045	1.0656	0.869796	0.96371	0.521049
ALDH18A1	VSGHVITDIVEGK	5832	1.27607					0.236389			1.81966
ALDH18A1	YLHENLPIPQR	5832	0.788171					0.733353												1.05484
ALDH1A2	ADPAALMASLHLLPSPTPNLEIK	8854	2.20047
ALDH1A2	ANNSDFGLVAAVFTNDINK	8854					3.24118
ALDH1A2	IFINNEWQNSESGR	8854	0.504147	1.68113			1.03145
ALDH1A2	ILELIQSGVAEGAK	8854	0.416949			1.10968				0.931817
ALDH1A2	LAFSLGSVWR	8854								1.2017
ALDH1B1	LAPALATGNTVVMK	219				1.17704		0.58417
ALDH1B1	VAEQTPLSALYLASLIK	219				2.76766	2.30902	2.35051		2.47368		8.74821	8.09844	4.27134
ALDH3A2	IAFGGETDEATR	224											1.11962			0.58701		0.916647		0.713899
ALDH3A2	ILSLLEGQK	224					1.28412	1.21001							2.37834		2.17894	1.73812	1.3786	1.51331
ALDH3A2	NVDEAINFINER	224	1.48422				0.90948	0.684517				2.36405			1.22667	1.48602	0.953343	1.65456	0.903356	1.32578
ALDH3A2	VMQEEIFGPILPIVPVK	224				2.03684	1.2746	1.35475		1.87302	2.23829	5.45418					4.1286		2.85026	4.14881
ALDH3A2	YIAPTVLTDVDPK	224	1.17097			0.880586	0.66585	0.569751				1.5201			0.795913	1.14006	0.796185	0.867327	0.704992	0.813031
ALDH5A1	VGNGFEEGTTQGPLINEK	7915										1.49899		1.34581					1.28935	1.03953
ALDH7A1	QGLSSSIFTK	501	3.31795
ALDH7A1	STLLINQPQYAWLK	501		3.98752													18.6635
ALDOA	ADDGRPFPQVIK	226	1.32961									0.33647	0.180816
ALDOA	FSHEEIAMATVTALR	226										0.549469	0.383769	0.451925
ALDOA	GILAADESTGSIAK	226										0.0975448	0.173776	0.0813271			0.370369
ALDOA	GVVPLAGTNGETTTQGLDGLSER	226										0.176807	0.295046	0.127963		1.26418
ALDOA	IGEHTPSALAIMENANVLAR	226		0.992601								0.173737	0.412734	0.671256
ALDOA	LQSIGTENTEENR	226										0.729917	1.66661
ALDOA	PYQYPALTPEQK	226	1.71933									0.351071	0.233642	0.522357
ALDOA	TVPPAVTGITFLSGGQSEEEASINLNAINK	226										1.17287	1.03267	0.4405
ALDOA	YTPSGQAGAAASESLFVSNHAY	226	1.03353									0.395828
ALDOC	GVVPLAGTDGETTTQGLDGLSER	230	1.50958											0.301377
ALG1	DAGSGLVTR	56052																	5.7956
ALG1	IQIVGLTELQSLAVGPR	56052						5.41505
ALG13	MPGGYVPEIVISEMDIK	79868	0.317329
ALG13	YYNAHIQEVGNENNSVTVFIEELAEK	79868										5.5259
ALG5	QLSVVVPSYNEEK	29880	4.48667
AMBRA1	EIAPGLTGSEWTR	55626											1.32615						0.666757
AMBRA1	EVPEPGTAASGPGEGEGSEYGASGEDALSR	55626											0.872145	0.640933					0.610702
AMBRA1	FDPLGHYLLTAIVNPSNQQGDDEPEIPIDGTELSHYR	55626					3.46964
AMBRA1	GFPDEGILAVYSLAPHNLGEMLYTK	55626											2.58917	3.35168
AMBRA1	GLLPEAGQLAER	55626											0.64542
AMBRA1	GQPGLATHSSVNR	55626					41.3823			57.6923			2.15727
AMBRA1	LELSSSASPQEER	55626											0.723237	0.893355	1.62598	1.55552			0.855321	1.29822
AMBRA1	LLESSLISLSR	55626											1.69226
AMBRA1	LMAEGGMTAVVQR	55626																	1.08542
AMBRA1	LQQAHGGETSMR	55626											2.19526	4.32335
AMBRA1	NPATSVTSQGTQTLALQLQNAETQTER	55626											0.476908	0.947999					0.830381	0.70704
AMBRA1	SGTVSQEALHQDMPEESSEEDSLR	55626											0.78391	1.00368					0.833534	0.705704
AMBRA1	SSQTGTEPGAAHTSSPQPSTSR	55626					7.95683			30.5466		2.17253	0.399865	0.510098		2.12812	2.1389		0.658948	0.732002
AMBRA1	STFLLAFSPDR	55626																	4.00359
AMBRA1	TLLASTHVNHNIYITEVK	55626											0.758693	1.1413
AMBRA1	TVGVAFNQETGHWER	55626																	0.356459	0.491796
AMBRA1	VFNVLYPMPADQR	55626											1.88361
AMBRA1	VLAGAVIGDGQSAVASNIANTTYR	55626											1.32031						0.5938
ANAPC1	APDTMYLLDFVKPEFLLLR	64682					4.88732	6.68093		3.72113	4.9831
ANAPC1	DLETLPFGIALPIR	64682					10.4859	10.1936
ANAPC1	FSEQGGTPQNVATSSSLTAHLR	64682				0.947549		1.3547		1.89968	1.62952
ANAPC1	GMFTLFSYHPVPTEPLPIPK	64682				1.12894
ANAPC1	HSTSVSSLAER	64682				6.57229	10.2417
ANAPC1	LLGSLDEVVLLSPVPELR	64682				4.24306		4.72399
ANAPC1	LVLEFFSSR	64682						2.4103		2.74689
ANAPC1	WVDSNVPQIIR	64682					1.26698								0.871802
ANAPC4	DITFVAEFLTEHFNEAPDLYNR	29945					5.60502
ANAPC4	ESPLLFPYYPR	29945																7.78252
ANAPC4	LVISHLQSGSESLLYHLSELK	29945				2.1513				2.15045
ANAPC4	NTTTSVQDEFMHLLLWGK	29945				2.12894
ANAPC5	IAVLVLLNEMSR	51433				3.68356	4.28238	4.37423		4.33944
ANAPC5	LMAEGELK	51433				6.39035
ANAPC5	SSSPTIALPMLLQALALSK	51433				9.37861	9.20771
ANAPC7	AIQLNSNSVQALLLK	51434						2.49811
ANAPC7	DNVDLLGSLADLYFR	51434						3.5515
ANAPC7	FEQAQMLDPYLIK	51434													3.23338
ANAPC7	GMDVYGYLLAR	51434								1.43264
ANGEL2	LSLLTEQDLWTVNGLPNENNSSDHLPLLAK	90806										3.61819		3.31461
ANK3	LVEMGPAGAQFLGPVIVEIPHFGSMR	288					3.10515	4.23214		2.69427
ANKFY1	ANALHATNNLQIIPDFSLK	51479										0.917798
ANKFY1	EDDVFLTELMK	51479										10.2632					8.98833
ANKFY1	ELDLSDANPEVTMTMLR	51479										1.76393	2.56754
ANKFY1	HGLANLTAELLQQGANPNLQTEEALPLPK	51479										0.31665	0.484659	0.772844
ANKFY1	LGVNNNQGVNIFNYQVATK	51479										0.879847	0.928912	1.2255
ANKFY1	LLAIVADLYEQEQYSDLK	51479										3.36978	1.94532
ANKFY1	LNEADHNGDLALDLALSR	51479										1.31674	2.08863	2.61851
ANKFY1	NGAFVNAATLGAQETPLHLVALYSSK	51479										1.48981
ANKFY1	QPGANGEGEEEAR	51479										1.32966	2.21161	3.65369					2.09905	2.77307
ANKFY1	SDSWSLANLSSTK	51479										1.31135						0.941004
ANKFY1	TQDGETALQLAIR	51479										0.692487	0.79865		1.61978		2.57413	1.24348		0.926459
ANKHD1	AEVVSLLLDR	54882					2.48401
ANKHD1	SLPPTFGPATLFNHFSSLFDSSQVPANQGWGDGPLSSR	54882				4.13647			6.09654	2.37651	4.3699
ANKHD1	VFLQGPAPVGTPSFNR	54882	0.811498	2.59306						3.51936
ANKLE2	AEETSSPVIGELWSPDQTAEASHVSR	23141										2.22532
ANKLE2	YNVMHVAAK	23141								7.45774
ANKRD11	VANSPTMVNLLLGK	29123					1.43247
ANKRD17	APSPAPSSVPLGSEKPSNVSQDR	26057	1.58654
ANKRD17	LGISPLMLAAMNGHTAAVK	26057				0.738925
ANKRD17	LLLSGTADGADLR	26057	2.0472
ANKRD17	QEVVELLLAR	26057				1.20832	1.4458	0.908898
ANKRD17	SSYLPNSDPLHQSDTSK	26057	2.03066
ANKRD17	TEVVSLLLDR	26057	2.50212				1.34062
ANKRD28	NGLTMVVQELLGK	23243										13.4173
ANKS1A	ALGYDGNSPPSVPSWLDSLGLQDYVHSFLSSGYSSIDTVK	23294					3.87994	10.4663		2.44737
ANKS1A	SHPETLTHTASPHPGGAEEGDR	23294					13.4146
ANKS1A	TLEQSVGEWLESIGLQQYESK	23294					4.51442
ANKS1A	VGYLTGLPTTNSR	23294					0.899422
ANLN	ALSSSADDASLVNASISSSVK	54443	2.36138
ANLN	GFLTIFEDVSGFGAWHR	54443					4.62897			3.83653
ANP32A	ELVLDNSR	8125											0.922273
ANP32E	ELEFLSMANVELSSLAR	81611											6.23583	3.81374
ANXA2	AYTNFDAER	302													0.848987
ANXA2	GVDEVTIVNILTNR	302		0.504594	1.2938	0.664827	0.494195	0.82017		0.656499	1.47231	1.4408	2.04125		3.14136		6.10565	15.063	5.63089	3.30832
ANXA2	LSLEGDHSTPPSAYGSVK	302	0.148369	0.326494								0.166622	0.214677	0.150689	0.0605396		0.212133	0.102917	0.127583	0.140075
ANXA2	QDIAFAYQR	302		0.331236			0.37656	0.755719
ANXA2	SALSGHLETVILGLLK	302	3.61475	2.84013		2.16265	0.55981	1.66938		0.795824	2.16912		6.45029
ANXA2	SLYYYIQQDTK	302	0.275495	0.592211		1.70338	0.848915	1.06851		0.966852
ANXA2	SYSPYDMLESIR	302					1.34265	0.898616		1.09462
ANXA2	TNQELQEINR	302	0.288271	1.06994		2.58964	0.957417							2.05316
ANXA2	TPAQYDASELK	302	0.273528	0.379161			0.706416	1.55608		2.89049			1.15961		0.276326			1.33474	1.198	1.27059
ANXA2	WISIMTER	302								0.444717					1.65322
ANXA5	ETSGNLEQLLLAVVK	308												13.5727
ANXA5	VLTEIIASR	308												1.96498
AP1B1	KPTETQELVQQVLSLATQDSDNPDLR	162										3.54117	6.54328	4.59613
AP1B1	LAPPLVTLLSAEPELQYVALR	162												13.3345
AP1G1	DDAVPNLIQLITNSVEMHAYTVQR	164						10.7738
AP1G1	TFQLQLLSPSSSIVPAFNTGTITQVIK	164				4.56399	3.60093	5.03557		2.54041	3.56176
AP1G1	TVQTDHNAVQR	164													5.96383
AP1G1	YVALTSLLK	164						2.93164
AP1M1	YITQNGDYQLR	8907															1.11832
AP2A1	FFQPTEMAAQDFFQR	160				2.13432				1.86137
AP2A1	ILVAGDSMDSVK	160																1.62562
AP2A1	IVSSASTDLQDYTYYFVPAPWLSVK	160					3.37663	3.71778		3.87156	4.07769
AP2A1	LLGFGSALLDNVDPNPENFVGAGIIQTK	160				1.92579	1.4988	1.78452	3.13816	1.85164	2.04202
AP2A1	NAILFETISLIIHYDSEPNLLVR	160								1.2204
AP2A2	FFQPTEMASQDFFQR	161				3.31474	2.38258
AP2A2	IIGFGSALLEEVDPNPANFVGAGIIHTK	161				1.46697	1.30539			1.78594	2.12372	4.72378
AP2A2	IVTSASTDLQDYTYYFVPAPWLSVK	161					2.2651
AP2A2	LSTVASTDILATVLEEMPPFPER	161					7.99543	9.39564		6.88532
AP2B1	ALQHMTDFAIQFNK	163					0.596063
AP2B1	DIPNENELQFQIK	163						2.02838
AP2B1	DLIADSNPMVVANAVAALSEISESHPNSNLLDLNPQNINK	163											7.28957
AP2B1	FLELLPK	163					1.67831
AP2B1	KPSETQELVQQVLSLATQDSDNPDLR	163						2.93183				3.16206	4.22988
AP2B1	LAPPLVTLLSGEPEVQYVALR	163					3.90613	4.53839				6.54374
AP2B1	LLSTDPVTAK	163										2.5759
AP2B1	NSFGVIPSTPLAIHTPLMPNQSIDVSLPLNTLGPVMK	163				2.32768	1.14923	1.59096		1.64828	2.70273
AP2B1	QVFLATWK	163					1.74379
AP2M1	LNYSDHDVIK	1173						2.20187
AP2M1	SISFIPPDGEFELMR	1173					1.51512	1.65697									8.1209		6.34942	3.29242
AP2M1	SPVTNIAR	1173					2.31334										2.60393
AP2M1	TFITQQGIK	1173					0.714286
AP2M1	WARPPISMNFEVPFAPSGLK	1173			1.70715	0.670373	0.385745	0.552487	0.640403	0.440484	0.45424
AP2S1	FILIQNR	1175				1.62807				1.2067	1.51127
AP2S1	HTNFVEFR	1175					0.693531			1.24579	1.22938
AP3B1	ATGYLELSNWPEVAPDPSVR	8546										1.54827	1.50851
AP3B1	GLAAHYFFPR	8546					1.57131
AP3B1	IFLAQKPAPLLESPFK	8546													3.59938
AP3B1	LEILTNLANEANISTLLR	8546											6.99738
AP3B1	LLDSITVPVAR	8546		2.52643		0.765052		0.831491				0.497942	0.565638	1.23492	0.86898			1.40635	1.26674	1.37378
AP3B1	LLTQYILNLGK	8546			2.01358	1.06934	0.467769	0.847841	1.42662	0.783703			2.79629		6.6259		24.7952	9.60435	6.33879
AP3B1	LQILNLGAK	8546						0.937185
AP3B1	NASELFPAVVK	8546										1.27626	2.43523		1.35101	1.53892		2.20296
AP3B1	VVNVANVGAVPSGQDNIHR	8546				1.14853			1.84683						0.604076	0.892603	0.569745		0.791119
AP3D1	ALDLLYGMVSK	8943													3.50805			3.39661
AP3D1	DVPVAEEVSALFAGELNPVAPK	8943		6.13521		4.20292	4.4226	5.43731	3.28884	7.40997		1.40135	1.84737	1.61277
AP3D1	FAVSQMSALLDSAHLLASSTQR	8943							3.22986			1.87035
AP3D1	GMELSVLDSLNAR	8943							1.81031
AP3D1	HRPSEADEEELAR	8943				6.22815	6.43408	5.51213				0.573329	0.589142		0.784817	0.99244	1.03575		1.17985
AP3D1	LLESGDLSMSSIK	8943										1.96429				3.08333
AP3D1	LYASILQQK	8943							1.2886				2.31281
AP3M1	GLVNLQSGAPKPEENPSLNIQFK	26985	1.64741	0.825502	1.19479	1.36503	0.990957	1.06938	1.87135	1.06985		0.403981	0.664158
AP3M1	LSGMPDLSLSFMNPR	26985		2.91916			1.50269	1.62604	1.72507	0.994877	1.32215
AP3M1	SVVNSITGSSNVGDTLPTGQLSNIPWR	26985		1.29105
AP3M1	VLSFIPPDGNFR	26985	1.78384			1.39884		1.0669				2.01492			1.36763	2.65493	1.78819	2.02567	2.14401
AP3M1	VSSQNLVAIPVYVK	26985		1.83554				1.1537		1.57224					1.42196	2.02797	1.39282	2.21763		2.20282
AP3M1	VVLNMNLTPTQGSYTFDPVTK	26985			2.18458								1.3204	2.08024
AP3M1	YTNNEAYFDVVEEIDAIIDK	26985		3.67829	6.25754		12.2948	12.5019
AP3S1	FYQPYSEDTQQQIIR	1176	0.740363	0.943079								0.638939	0.8836		1.15338		1.01032			1.90548
AP3S1	NMNLPEIPR	1176								1.28485	1.88998							1.77475
AP3S1	SEAGLAGAPAR	1176	5.3273	3.64882								0.995734	1.31993	1.90951
APC	QASSDSDSILSLK	324																	0.717365
APC	VTSHTELTSNQQSANK	324				16.3067	26.7855			47.4294
APEX1	EAAGEGPALYEDPPDQK	328										0.642642	0.588914	0.537586	2.112	1.97472
APEX1	EGYSGVGLLSR	328										0.994624	1.8795
APEX1	GAVAEDGDELR	328										3.06334		3.30954		3.6254
APEX1	LPAELQELPGLSHQYWSAPSDK	328											1.49358
APEX1	NAGFTPQER	328																	1.85035
APEX1	QGFGELLQAVPLADSFR	328							2.18202			9.69083
API5	ELPQFATGENLPR	8539										1.02409
API5	GTLGGLFSQILQGEDIVR	8539					3.71513	6.16545		2.98891	5.27282	6.26016		1.97868
API5	PTVEELYR	8539										1.46946	1.15932	0.724112
API5	VADILTQLLQTDDSAEFNLVNNALLSIFK	8539			3.6931
APOBEC3C	AMYPGTFYFQFK	27350		0.681236	0.194803				1.08488
APRT	ADSELQLVEQR	353										0.758432	1.09853	0.663099
APRT	LAPVPFFSLLQYE	353			4.01051								3.92594
APRT	SFPDFPTPGVVFR	353										1.43949	1.37182	0.985267
AQR	GSTLPDVTEVSTFFPFHEYFANAPQPIFK	9716		3.20374	4.52524	3.47287	2.43436	2.78541		2.41299	2.92726
AQR	IFTQLEEFR	9716					2.03569
AQR	LNLQFLTLHDYLLR	9716							1.02544	0.918765	0.885054
AQR	MAQPIVAFTVVEVAKPNIGENWPTR	9716				2.46845	1.08618	1.39376			1.27522
AQR	MPNQIATLDFNDTFLSIEHLK	9716				3.06529			2.90716	1.99518
AQR	SQVQQLISLPMWMGLQLAR	9716					7.23757	10.2041		5.63601	4.80771
AQR	TDVAVQIISNIYHNFPEQR	9716				3.34525	1.10705	1.29908	2.81661	2.50732	1.97146	4.9694
AQR	VGVPTVDLDAQGR	9716						1.13536			2.09003								1.30652	2.08559
ARAF	FDMVQLIDVAR	369															6.80159
ARAF	STSTPNVHMVSTTAPMDSNLIQLTGQSFSTDAAGSR	369												2.79667
ARAF	VSQPTAEQAQAFK	369												2.82644			1.55271
ARCN1	DGGLQNMELHGMIMLR	372					0.849495			0.446058
ARCN1	ENVNLAQIR	372	1.92237										1.16306			1.28393
ARCN1	IEGLLAAFPK	372						1.59115		2.09007			2.28433				3.52582
ARCN1	LFTAESLIGLK	372	1.98865	1.54604		1.64781	0.478949	0.640437		1.04374	1.67821	1.22673	1.36135	1.84494	1.88248		1.72855
ARCN1	LYMVLITTK	372						1.23498
ARCN1	MHAPPINMESVHMK	372							0.985557
ARCN1	NSNILEDLETLR	372	5.22043							0.89146		0.498322		0.709036	1.20841		1.22471	3.2031	0.178909	1.52822
ARCN1	SFPVNSDVGVLK	372					1.1984	1.00187						1.05646
ARCN1	TFTEMDSHEEK	372										0.561023	0.582751	1.29776	1.99534	2.72682	1.89374	2.33589	2.48766
ARCN1	VTQVDGNSPVR	372	1.23165	1.81703				3.08598	8.65839			0.356142	0.344904	0.437925	0.462868	0.994472	0.785317	0.90029	0.935417	1.29521
ARCN1	YVYQPMEK	372													0.862166
ARD1A	AALHLYSNTLNFQISEVEPK	8260												1.25995
ARD1A	DLSEVSETTESTDVK	8260										2.208	2.4913
ARD1A	HVVLGAIENK	8260												2.1065
ARD1A	MEEDPDDVPHGHITSLAVK	8260													1.0296
ARF4	DAVLLLFANK	378						1.28433		2.22873
ARF4	IQEVADELQK	378	0.582994			0.81805	0.434872	0.802126		1.06172		0.844833		0.595624					1.14783	1.23236
ARF4	QDLPNAMAISEMTDK	378		1.90998				1.0851
ARF5	VQESADELQK	381				2.85028		2.57017				0.927427	1.12457	0.740767	3.12194
ARF6	FNVWDVGGQDK	382	1.29003
ARF6	ILMLGLDAAGK	382		2.57808				1.22149		1.01169	1.35005
ARFGAP1	ASELGHSLNENVLKPAQEK	55738										2.16388
ARFGAP1	EDDFLNNAMSSLYSGWSSFTTGASR	55738				2.60237	1.22291	6.65374		3.81055
ARFGAP1	VSGQPQSVTASSDK	55738					16.2033	16.2014				3.5176	4.49026		6.40676		3.58715
ARFGAP2	VSSQSFSEIER	84364															1.2619
ARGLU1	ILEENNR	55082														0.350681
ARGLU1	LAEEQLR	55082										0.206148	0.24791	0.250948	0.109234	0.0611331		0.101325	0.102141	0.091895
ARGLU1	LIEEETAR	55082										0.140957	0.156856	0.0963611	0.0649412	0.0769646	0.0996849	0.0962442	0.130992	0.088082
ARHGAP21	DLNVISSLLK	57584				3.53745	2.31346	2.53531		2.75952
ARHGAP21	ELLVSSIFAAASR	57584				1.92366	2.38956	1.6829
ARHGAP21	SGNYSGHSDGISSSR	57584						7.3441
ARHGDIA	AEEYEFLTPVEEAPK	396										0.540225	0.600628	0.567841
ARHGDIA	AEQEPTAEQLAQIAAENEEDEHSVNYKPPAQK	396										0.123423	0.188294	0.133925
ARHGEF2	ALVELLR	9181						1.78212
ARHGEF2	DLLVGPGVELLLTPR	9181										7.70102
ARHGEF2	ELLSNVDEGIYQLEK	9181						1.37832
ARHGEF2	FLSQLLER	9181				1.53015			2.23328	1.24992	1.27169
ARHGEF2	ILSQSTDSLNMR	9181	2.20809
ARHGEF2	LVNLYGLLHGLQAAVAQQDTLMEAR	9181				2.78022	3.33739	5.96229	2.04454	1.77792	2.33136
ARHGEF2	MQDIPEETESR	9181													1.43551
ARHGEF2	NNTALQSVSLR	9181													1.58373
ARHGEF7	GASSPGILVLTTGLSKPFMR	8874				2.04978				2.08599	2.24352
ARID1A	AGPPVPASHIAPAPVQPPMIR	8289									0.12382
ARID1A	ANHEGSWPSHGTR	8289					30.276
ARID1A	QSTGSAPQGPAYHGVNR	8289						6.12321
ARID1A	RPAGGPQNQFPFQFGR	8289				0.832232		0.747476			0.67609
ARID2	GLAFLDELR	196528						1.78828
ARID2	VAIESAVQQK	196528				1.84
ARID3A	ALQQNFLAMAAQLPMSIR	1820					5.37467	3.9022			2.21671
ARID3A	LQAVMETLLQR	1820					1.68778	1.66828
ARID3B	ALSSPAELQAAIDGNR	10620						1.24325
ARID3B	EFLDDLFVFMQK	10620				2.49875	0.988865			1.84034	2.95184
ARID3B	LAVPVTLASQQAGTR	10620						1.542
ARID3B	LVQQAFQR	10620					0.578082	0.501943
ARID3B	LVTQPTLLSATAGRPSGSTPLGPLAR	10620		1.81598		0.932775	0.392802	0.511371		0.951016	1.07488
ARID3B	LYELDGDPER	10620						2.23204
ARID3B	QILDLYMLYK	10620								2.34293
ARID3B	QPHLAPLQMDAR	10620					1.54466	0.853134
ARID3B	RPSYSSSLFGYSPAAATAAAAAGAPALLSPPK	10620				1.46432		0.977752			1.30186
ARID3B	TAALEQLR	10620					0.66615
ARID3B	VAPMSNLLPAPGLPPHGQQAK	10620					1.16379	0.775114
ARID3B	VPPTAAVAQVFER	10620	1.38989	2.09419		0.718253	0.32669	0.455563		1.03559	1.09561
ARL1	AILVVFANK	400						0.601743		1.23552	1.34886
ARL1	FQVWDLGGQTSIRPYWR	400					1.1836	0.602743
ARL1	GTGLDEAMEWLVETLK	400		3.27599	5.04657	2.12805	2.70858	3.66323	2.02784	1.49272	2.01027
ARL1	ILILGLDGAGK	400	0.732018			1.08075		0.9929						1.76071
ARL6IP4	AEAQQVEALPGPSLDQWHR	51329			1.75886							0.0425056	0.0618539	0.0655021	0.062025	0.0678021	0.0634083	0.113293	0.143585	0.161606
ARL6IP4	GDGEVLEEIVTK	51329										0.0752546	0.205734		0.105973	0.123988
ARL6IP4	IQAMKPMTK	51329											1.31713			1.37143	1.51119
ARL6IP4	SAGEEEDGPVLTDEQK	51329										0.0401101	0.0361025	0.0470034	0.0450344	0.0440752	0.0508396	0.0596863	0.078739	0.101096
ARL6IP4	VVDPETGR	51329										0.469852
ARL6IP5	AWDDFFPGSDR	10550														4.8764
ARL6IP5	TPMGIVLDALEQQEEGINR	10550					4.89351	6.86118		3.71458		5.6231		3.24179						11.1679
ARL8B	GVNAIVYMIDAADR	55207													11.4499
ARPC1A	DGVWKPTLVILR	10552		1.67874	2.01334	1.14497				0.943206	1.03026
ARPC1A	LAWVSHDSTVSVADASK	10552	1.01236	0.684705
ARPC1A	MPFGQLMSEFGGSGTGGWVHGVSFSASGSR	10552			1.23588	1.69461				1.18181	1.04524
ARPC1A	VFSAYIK	10552				1.33253				1.15527	0.946281
ARPC1B	IFSAYIK	10095							2.61014	0.492283	0.848329
ARPC1B	NSVSQISVLSGGK	10095		2.02257
ARPC1B	TWKPTLVILR	10095		2.42432						0.600729	0.543855
ARPC2	ASHTAPQVLFSHR	10109								1.11474
ARPC2	DNTINLIHTFR	10109		0.669975		0.5862					0.364096
ARPC2	DSIVHQAGMLK	10109								0.571741	0.635161
ARPC2	DTDAAVGDNIGYITFVLFPR	10109		8.44096	2.93801	4.49493		9.19621		2.07823	2.00599
ARPC2	IIEETLALK	10109		0.694989		0.617455				0.456556	0.452463
ARPC2	VYGSFLVNPESGYNVSLLYDLENLPASK	10109		1.18264	0.909797					0.873541	1.20608
ARPC3	AYLQQLR	10094								0.852898	0.723285
ARPC3	DTDIVDEAIYYFK	10094								2.03668
ARPC3	LIGNMALLPIR	10094								0.210574	0.205335							8.39577
ARPC3	PAYHSSLMDPDTK	10094	2.06944	0.827262		0.477002	1.11097	1.07494		0.620984	0.57978
ARPC4	AENFFILR	10093	3.04576	0.801134	1.91206	0.624324		1.13181	2.14061	0.564227	0.634639
ARPC4	ELLLQPVTISR	10093	0.688985	0.488262		0.464296		0.690867				1.7784		1.88265		3.1238	1.14429	2.34808	2.34113
ARPC4	KPVEGYDISFLITNFHTEQMYK	10093				1.87149				1.08074
ARPC4	TATLRPYLSAVR	10093		0.644569	0.729444	0.489776			1.10302	0.281739	0.299708
ARPC4	VLIEGSINSVR	10093			1.04068	0.643661	1.23557		1.50921	0.621169	0.721483	1.57022	1.3803	1.4696
ARPC5	ALAAGGVGSIVR	10092		0.759472		0.369191				0.380204	0.323566
ARPC5L	ALAVGGLGSIIR	81873	2.02464	0.518536		0.41341	1.33184	0.897024		0.313146	0.341356
ARPC5L	GFEKPTENSSAVLLQWHEK	81873									0.959251
ARPC5L	SSEIEQAVQSLDR	81873		1.42412
ASB3	ILDLLIPLTNR	51130							1.36112		2.24585
ASB6	ILVLTELLER	140459								3.79026
ASB6	LYLQPWPVDVK	140459							1.93957
ASCC3	EAQLLVFTIPIFEPLPSQYYIR	10973				7.32554	5.56771	8.86765		3.35479
ASCC3	FLYEPFPVESSLLGVLSDHLNAEIAGGTITSK	10973				6.00877	4.22682			3.65259	5.72778
ASCC3	IISHFSQDDLTALVQMTEK	10973						1.85772
ASNA1	YLDQMEDLYEDFHIVK	439										2.69487		2.00399
ASNS	ADWLSHYWMPK	440						2.0904
ASNS	ELYLFDVLR	440		3.35622						2.79575	4.21383
ASNS	LAVVDPLFGMQPIR	440										5.20268				10.7488	6.12842
ASNS	LFPGFEIETVK	440														4.59126
ASPH	SSGNSSSSGSGSGSTSAGSSSPGAR	444		17.0804								1.23568		1.57754	2.86289	2.96872	1.48531	1.61085	2.02949	0.977373
ASPSCR1	AAGSPSPLPAPDPAPK	79058										1.15305
ASPSCR1	APAAAPFVPFSGGGQR	79058										0.775888
ASPSCR1	SGQDPQQEQEQER	79058										3.25955	6.43367	6.01906			2.98577
ASPSCR1	TPGSLGSSASAGQAAASAPLPLESGELSR	79058													1.57168
ATAD1	LQPSIIFIDEIDSFLR	84896						2.99947
ATAD2	ALAILSQPTPSLVVDHER	29028							1.7391
ATAD2	EMVVFPLLYPEVFEK	29028		6.12461	0.950052			6.75986	5.02256
ATAD2	IGASLADVDPMQLDSSVR	29028		1.40582
ATAD2	ILIVGEPGFGQGSHLAPAVIHALEK	29028			1.26381
ATAD2	LITNTAEAVLQK	29028			0.587267				1.13312
ATAD2	LLFDQAYQMRPSIIFFDEIDGLAPVR	29028							2.58905
ATAD2	LQLDLSSINISAK	29028		1.78925	0.752213
ATAD2	QDQIHSSIVSTLLALMDGLDSR	29028			2.01282				2.17957
ATAD2B	EMVVFPLLYPEIFEK	54454			2.5689
ATAD2B	LLFDQAYLMRPSIIFFDEIDGLAPVR	54454							7.75505
ATAD2B	LQLDVSSIVLSAQDFYHAMQNIVPASQR	54454							2.72109
ATAD2B	SPGPGPGPGAGAEPGATGGSSHFISSR	54454			1.80976
ATAD3A	FMLVLASNQPEQFDWAINDR	55210				3.72656	1.98969	3.03967		1.59317	1.71432
ATAD3A	LLSRPQDALEGVVLSPSLEAR	55210				0.896517			2.2017										1.52217
ATAD3A	NILMYGPPGTGK	55210						0.350727			0.398439
ATAD3A	SWLFGINK	55210	5.17128				7.30411	4.40741		3.67571	4.18158								11.7654
ATAD3A	YVLKPATEGK	55210	1.6786
ATAD3B	GLLLFMDEADAFLR	83858				7.91124	6.11679	7.11194	10.218	3.88126	5.32216
ATF3	MSSALESVTVSDRPLGVSITK	467					1.02453
ATF3	NLFIQQIK	467					0.974364
ATG2B	MVQTIQAAAETAYDMVSPGTLSIEPK	55102				3.55783	2.50114			2.6041
ATG2B	QIPPAVVKPLIVATEATSNVLGGMR	55102					3.32002
ATIC	AFTHTAQYDEAISDYFR	471												1.41794
ATIC	ALFEEVPELLTEAEK	471												8.2781
ATIC	DVSELTGFPEMLGGR	471											1.18668	1.32997
ATIC	EVSDGIIAPGYEEEALTILSK	471										2.3934	1.81291	1.41441
ATIC	NGQVIGIGAGQQSR	471										2.19715		1.79721
ATIC	SLFSNVVTK	471											1.21117
ATIC	YGMNPHQTPAQLYTLQPK	471											1.27736	1.8259
ATL1	ILIPWLLSPESLDIK	51062						7.94418
ATL1	LAMEETFLKPFQSLIFLVR	51062						16.1432	6.82487	4.69572
ATP1A1	AVAGDASESALLK	476						0.49611										0.35547	0.789242
ATP1A1	AVFQANQENLPILK	476	1.49363				0.610223	0.403613		0.777468			1.18992			0.871335	1.57108
ATP1A1	DMTSEQLDDILK	476															2.47679
ATP1A1	GIVVYTGDR	476						0.539803			0.875961
ATP1A1	IVEIPFNSTNK	476						0.258362
ATP1A1	MSINAEEVVVGDLVEVK	476										4.09361
ATP1A1	SPDFTNENPLETR	476				1.42968	0.760244	0.800995				0.934334	0.699428		0.905954	0.452276		0.542465	0.781545
ATP1A1	TSATWLALSR	476					0.478289	0.270988		0.600997	0.586136
ATP1A1	YGTDLSR	476					4.69274			12.0661				3.22278
ATP1B3	LFIYNPTTGEFLGR	483		2.56073		1.81073	0.905007	0.814155	4.4107	1.11835	1.32112	1.89948	2.14641	2.23802	5.70999	7.18047	5.34711	7.2837
ATP2A2	AMGVVVATGVNTEIGK	488	2.15118					1.20512
ATP2A2	EFDELNPSAQR	488										0.878251	1.32871	1.00757				0.589579	0.573803	0.914146
ATP2A2	HTDPVPDPR	488				4.87112		2.40764			8.55425				2.56111
ATP2A2	IGIFGQDEDVTSK	488	1.52505		2.67702	1.37885	1.07415	0.786279			1.78381	1.09525							0.5052	0.49944
ATP2A2	ISLPVILMDETLK	488				3.22336		3.65478		2.42617	2.28666
ATP2A2	IVEFLQSFDEITAMTGDGVNDAPALK	488	1.89257		2.79125	1.88796	1.10595	1.36365		1.75359	1.26189	3.66112		2.03988
ATP2A2	MNVFDTELK	488																	1.06948	0.90578
ATP2A2	TVEEVLGHFGVNESTGLSLEQVK	488							1.79573				1.68507	1.64061
ATP2B1	SATSSSPGSPLHSLETSL	490														3.23625
ATP2B1	SSIHNFMTHPEFR	490					1.39944	0.800651
ATP5A1	AVDSLVPIGR	498	0.0943423	0.195949		0.10219	0.0732891	0.0466591			0.128013	0.572442	0.411997	0.308474	0.27957	0.14592	0.354393	0.170739	0.273138	0.249788
ATP5A1	EAYPGDVFYLHSR	498				0.576823	0.357012	0.0771744	1.32017	0.60506	0.666099							1.93459
ATP5A1	EIVTNFLAGFEA	498	1.97513	1.84351		2.18014	1.68649	1.49117		1.64712	2.28321		7.91966	5.70865
ATP5A1	ELIIGDR	498									0.763578							0.602675		0.528795
ATP5A1	EPMQTGIK	498	1.21392
ATP5A1	EVAAFAQFGSDLDAATQQLLSR	498	0.142186	0.697259	0.608883	0.292904	0.214245	0.206851	0.749118	0.245836	0.275539	5.3554	1.06029	0.313469
ATP5A1	FENAFLSHVVSQHQALLGTIR	498				0.36503	0.219506	0.185211	0.604844	0.250021	0.311681	1.47999	0.549674	0.561818
ATP5A1	GIRPAINVGLSVSR	498	0.348205	1.01239		0.24843	0.122413	0.141614	0.311764	0.09948	0.153121
ATP5A1	GMSLNLEPDNVGVVVFGNDK	498	0.431194	0.208876	0.633282	0.434081	0.325594	0.227683	1.04119	0.284813	0.394435	1.49231	0.727429	0.554614
ATP5A1	HALIIYDDLSK	498	0.109291	0.277495		0.185453	0.143848	0.102978	0.722498	0.146135	0.198631	0.374639	0.364946	0.334862	0.292889	0.239178		0.253036	0.405498	0.354669
ATP5A1	ILGADTSVDLEETGR	498	0.084408	0.282424	1.456	0.368682	0.269709	0.215126	0.974786	0.407668	0.499106	0.281746	0.220759	0.18493	0.653386	0.766878	0.402511	0.848008	0.931397	0.257278
ATP5A1	LELAQYR	498	0.271405							0.182485					0.750394	0.507692	1.2414	0.535559	1.09785	0.634178
ATP5A1	NVQAEEMVEFSSGLK	498	0.701128	0.555747		1.04704	0.856532	0.730831	1.56919	1.30852	1.0053	1.53742		0.460773						0.926426
ATP5A1	QGQYSPMAIEEQVAVIYAGVR	498	0.476573			0.509253	0.784977	0.297372		0.507809	0.382712
ATP5A1	QMSLLLR	498									0.266591
ATP5A1	STVAQLVK	498	0.446399	0.909848			0.265344	0.158957		0.667412	0.851972	1.40585	0.633471		0.686212		0.77863	0.518354	0.909761
ATP5A1	TGAIVDVPVGEELLGR	498	0.150214			0.191192	0.0966333	0.098657	0.478695	0.148149	0.189371	0.343645	0.236852	0.227359	0.38521	0.515233	0.630811	0.441572	0.532015	0.349191
ATP5A1	TGTAEMSSILEER	498	0.15371	0.640353		0.593063	0.294454	0.172037		0.464474	0.712999	0.424309	0.392082	0.306966	0.250034	0.234825	0.305268	0.331434	0.519411	0.353246
ATP5A1	TSIAIDTIINQK	498	0.0686285		1.07216	0.141802	0.0939865	0.0480143	0.496371	0.168331	0.130994	0.659461	0.634023	0.274449			0.832252
ATP5A1	VLSIGDGIAR	498	0.087201	0.31043	1.63295	0.352268	0.0955905	0.0619432	0.230605	0.239251	0.367429	0.416982	0.761764	0.244098	0.203401	0.145271	0.327153	0.16802	0.313785	0.242462
ATP5A1	VVDALGNAIDGK	498	0.121772	0.511222		0.22778	0.0779776	0.0344149		0.483918	0.260555		0.273164	0.1669	0.191635	0.137662	0.176385	0.226908	0.488801
ATP5B	AHGGYSVFAGVGER	506	1.01967			1.25092	0.683254			1.02732	1.22392
ATP5B	AIAELGIYPAVDPLDSTSR	506	0.790758	0.444752	1.3837	0.477757	0.272948	0.292431	0.688594	0.492511	0.516907	0.387804	0.342056	0.181197	0.918398		0.90416	1.69189	0.792238	0.590669
ATP5B	DQEGQDVLLFIDNIFR	506		2.95768	2.67373		1.62259	1.50907		1.36349	1.93836
ATP5B	EGNDLYHEMIESGVINLK	506						0.871197				0.548519		0.644014	1.30655	2.2786	1.25561		1.09396	0.744385
ATP5B	FLSQPFQVAEVFTGHMGK	506	1.80971	0.560633	0.866484	0.160238	0.071712	0.0607351	0.227239	0.0606107	0.0795241	0.794145	0.590286	0.429689					1.65279	1.03233
ATP5B	FTQAGSEVSALLGR	506	0.455972	0.745834	1.02193	0.361276	0.319164	0.224604	0.764076	0.297531	0.330824	0.612398	0.420946	0.304999	0.262054	0.230077	0.565963	0.229429	0.451785	0.41149
ATP5B	GFQQILAGEYDHLPEQAFYMVGPIEEAVAK	506			1.66619									0.886107
ATP5B	GSITSVQAIYVPADDLTDPAPATTFAHLDATTVLSR	506											1.06813	0.569004
ATP5B	IGLFGGAGVGK	506	0.628819			0.320871		0.111159	0.398725	0.17177	0.282327				0.470993	0.452392	0.611507	0.417398		0.696721
ATP5B	IMDPNIVGSEHYDVAR	506	0.2122	0.651355		0.133255	0.0973428	0.0648185	0.369965	0.134618	0.183831	0.253361	0.224041	0.159138	0.184885	0.113351	0.159192	0.128712	0.194184	0.137563
ATP5B	IMNVIGEPIDER	506	0.471326			0.626592	0.394612	0.184685		0.39141	0.411989	0.524455	0.359892	0.407511	0.207793	0.180873	0.307279	0.259293	0.476188	0.38694
ATP5B	IPSAVGYQPTLATDMGTMQER	506	0.986877	1.35818	1.75233	0.794431	0.560292	0.588806	1.51359	0.802612	1.14036	0.541344	0.647528	0.319096	0.420994	0.59219	0.573006	0.681651	0.667849	0.547345
ATP5B	IPVGPETLGR	506												0.799818	0.831541		0.661488
ATP5B	LVLEVAQHLGESTVR	506	0.423599	0.606959		0.749864	0.510194	0.0802694	1.11351	0.124	0.195037	0.495398	0.258444	0.500963						0.470509
ATP5B	QFAPIHAEAPEFMEMSVEQEILVTGIK	506	1.27336	3.1259	1.8589	1.47624	1.10713	1.32643	3.23709	1.30126	1.668
ATP5B	TIAMDGTEGLVR	506	0.485436	0.759879	1.83811	0.300575	0.225767	0.150161	0.584136	0.348125	0.393633	0.331834	0.252245	0.223436	0.181188	0.106851	0.211256	0.113968	0.211262	0.2036
ATP5B	TVLIMELINNVAK	506	0.683872	1.80822	4.64429	0.740795	0.501921	0.371191	1.24161	0.477459	0.554955	1.15715	0.659907	0.375144	3.0732	4.81838	6.59153	4.45747	2.5558	1.60353
ATP5B	VALTGLTVAEYFR	506		1.54034	2.298	0.947706	0.516544	0.249281		0.518834	0.56201	1.86647	1.04148	1.33448	3.37135	4.00355	4.55287	4.54383	2.08629	1.63167
ATP5B	VALVYGQMNEPPGAR	506	1.0019	1.47343		0.623316	0.535142	0.359542	1.4174	0.570661	0.703416	0.670944	0.499697	0.380686	0.280694	0.219095	0.335425	0.267858	0.421968	0.461329
ATP5B	VLDSGAPIK	506						2.86434
ATP5B	VVDLLAPYAK	506	0.467412	1.2352		0.336066	0.159986	0.132513	0.967489	0.253687	0.360836	0.678328	0.617543	0.281744	0.33004	0.212009	1.08919	0.253201	0.668417	0.510918
ATP5C1	ELIEIISGAAALD	509		1.65631				1.80505		3.17571
ATP5C1	EVMLVGIGDK	509						0.352465
ATP5C1	HLLIGVSSDR	509			2.34844	0.173639	0.183243	0.12565	0.851419	0.143688	0.231485				0.853013			1.02389
ATP5C1	IYGLGSLALYEK	509	0.504115	0.594355		0.221581	0.195602	0.147673	0.469633	0.125806	0.184946
ATP5C1	KPPTFGDASVIALELLNSGYEFDEGSIIFNK	509	0.391165	0.786268	2.14435	1.23003	0.729206	0.946779	2.83634	0.862293	0.824064
ATP5C1	LTLTFNR	509						0.292932
ATP5C1	SEVATLTAAGK	509		1.6546		0.580325	0.361434	0.28605		0.527597					0.523759	0.374172	0.579173	0.590857		0.566619
ATP5C1	THSDQFLVAFK	509	0.485701	2.08645			0.288834	0.247318		0.324517	0.778518				1.73651	1.70584		2.44557
ATP5D	AQAELVGTADEATR	513											0.966101	0.730688	0.725509	0.318676	0.709458	0.858263	0.724023	1.3086
ATP5D	IEANEALVK	513											0.707395	0.812733			0.699447	0.472007
ATP5F1	HVVQSISTQQEK	515				22.5357	19.7624	11.0281			29.2234	2.8772	2.2741	1.26993	2.02445	1.25019	2.04448	2.30934	5.65755	5.9319
ATP5F1	LAQLEEAK	515														0.639314
ATP5F1	YGLIPEEFFQFLYPK	515				2.76601	2.16609	4.00827	5.20943	1.7898	2.44261
ATP5H	LAALPENPPAIDWAYYK	10476	3.38684				2.89132	1.23714					1.18886	0.81781	3.05199		2.02511		1.48466	1.71104
ATP5H	SWNETLTSR	10476	1.91244									1.09738	1.03295			0.415241		0.540953
ATP5H	TIDWVAFAEIIPQNQK	10476										3.58648	1.78421	1.62154						8.8547
ATP5H	YPYWPHQPIENL	10476													2.50554		2.5693	3.02059		3.3462
ATP5I	ELAEDDSILK	521												1.00903		0.395866		0.588271	0.494372
ATP5J2	DFSPSGIFGAFQR	9551		1.34808		0.911643	0.823858	0.499166	0.973247		0.700791	4.08125	3.71723		3.84244		5.63303	5.90545		2.3416
ATP5J2	LGELPSWILMR	9551				0.388977	0.211906	0.184321		0.267436	0.307671		4.12381		5.4842	8.98556	15.3052	7.13184	6.03352	4.20919
ATP5L	IVNSAQTGSFK	10632						0.885003				1.13925	0.87685	0.746261				0.562174	1.03745	0.740305
ATP5L	LATFWYYAK	10632				1.37023	1.2304	0.632696		0.462814	0.634012
ATP5L	TPALVNAAVTYSKPR	10632	1.28301				0.216471			0.26984	0.414304				1.28223	0.681116	1.15964	0.830934
ATP5L	VELVPPTPAEIPR	10632				1.33564				1.12038					1.01489	0.766238		1.17835
ATP5O	FSPLTTNLINLLAENGR	539				3.47824	3.27994	2.29503		2.1967		2.65212	2.51472	2.04941						12.6971
ATP5O	LSNTQGVVSAFSTMMSVHR	539		1.66192
ATP5O	LVRPPVQVYGIEGR	539									1.17136		1.45802		0.980247	0.780712		0.949949	1.24573
ATP5O	SFLSQGQVLK	539										1.53605		1.37947		0.576825		0.801899
ATP5O	TDPSILGGMIVR	539													0.941727	0.584499		0.688492
ATP5O	VAASVLNPYVK	539	1.5275			1.04924		0.67099		0.963841	0.904852	1.25409	0.498254	0.916948				0.431846
ATP5O	YATALYSAASK	539						1.49637				0.99884			0.617264	0.470922
ATP6	LITTQQWLIK	4508	0.579349	1.24202		0.266111	0.298608	0.214263	0.813301	0.261134	0.396609				1.51958	1.08896		1.11182	1.62573
ATP6V1A	EILQEEEDLAEIVQLVGK	523										15.1723		9.89213
ATP6V1A	FTMVQVWPVR	523						1.98936
ATP6V1A	LAEMPADSGYPAYLGAR	523													0.924053	1.38109	1.11675	1.70639
ATP6V1A	LPANHPLLTGQR	523													2.1725
ATP6V1A	SDYAQLLEDMQNAFR	523											6.22152
ATP6V1A	TALVANTSNMPVAAR	523	3.50496									0.950775	0.812195	1.27022	0.666969	0.777093	0.467278	0.858896	1.17052	0.924434
ATP6V1A	VGHSELVGEIIR	523								3.46809				3.36795			1.09272
ATP6V1A	VGSHITGGDIYGIVSENSLIK	523															1.52254
ATP6V1B2	AVVQVFEGTSGIDAK	526	2.24853									1.43558	1.20944	1.31387	0.809849	1.26355	0.644674	1.13776	1.34368	1.49258
ATP6V1B2	NGSITQIPILTMPNDDITHPIPDLTGYITEGQIYVDR	526												6.75828
ATP6V1B2	TVFETLDIGWQLLR	526				4.01656
ATP6V1B2	TVSGVNGPLVILDHVK	526													2.09446
ATP6V1E1	ALSDADVQK	529														1.59769
ATP6V1E1	IQMSNLMNQAR	529																	2.40575
ATP6V1E1	LDLIAQQMMPEVR	529															1.98047
ATP6V1G1	EEAQAEIEQYR	9550											1.13571				0.888445
ATP6V1H	GAVDAAVPTNIIAAK	51606					1.43514	1.1803
ATP6V1H	LLEVSDDPQVLAVAAHDVGEYVR	51606					1.96797	1.07066
ATP6V1H	LMVHNWEYLGK	51606					1.05774	0.883465
ATP6V1H	QLQSEQPQTAAAR	51606		8.8992			7.19566	8.39162
ATP6V1H	YNIIPVLSDILQESVK	51606										18.1434
ATRX	HFTMNELTELYTFEPDLLDDPNSEK	546			2.2259
ATRX	LIETTANMNSSYVK	546			2.35075
ATXN10	LASEEPPDDEEALATIR	25814												1.42027
ATXN10	LSGVMVPAPIQDLEALR	25814															12.2982			7.63402
ATXN10	NLTEDNSQNQDLIAK	25814												0.597665
ATXN10	VTLLDLMIAK	25814				2.50467	3.15905	3.52944		2.37329	2.6134
ATXN2	LQPSSTSESMDQLLNK	6311	1.87786			1.99415
ATXN2	MGQPGSGSMPSR	6311																2.25005
ATXN2	STSHTSDFNPNSGSDQR	6311	2.79313										3.36555
ATXN2L	AEGLQVGQDAR	11273		5.74396
ATXN2L	EFNPTKPLLSVNK	11273				0.88574	0.387383			1.37874								2.11246	2.31232
ATXN2L	EIESSPQYR	11273	1.33185	4.22781														2.23402	3.12562
ATXN2L	FNEENYGVK	11273	0.694696			0.787944						1.22959	1.69872
ATXN2L	GPHHLDNSSPGPGSEAR	11273	1.08775	4.34718		2.20578	2.41313	6.36961	24.1865	18.5691	36.8698	1.80186	1.66981	1.7598	2.86656	2.84298	1.63755	3.98554
ATXN2L	GPPQSPVFEGVYNNSR	11273	1.81795
ATXN2L	ISLAPTDVK	11273	1.18842				0.368972					2.80273		1.52127	1.49937		1.10936
ATXN2L	LQPSSSPENSLDPFPPR	11273	0.999912				1.29767								2.01115
ATXN2L	STSTPTSPGPR	11273	2.65299				6.30167								1.9811				1.90655	1.4077
ATXN2L	TLSSPSNRPSGETSVPPPPAVGR	11273	0.276705			0.4473	0.303293	0.681578		0.707928	1.99326	0.430682	0.594049	0.37476	0.350948	0.421794		0.401782	0.642353	0.517126
ATXN2L	TTYDSSLSSYTVPLEK	11273	0.920519				1.00493								1.64374		1.16799	2.72246
ATXN2L	VPGLQNEQK	11273						2.99214									3.90186
AUP1	GTQSLPTASASK	550					4.19721			12.9659
AUP1	LPPTPLLLFPEEEATNGR	550													3.87544		5.45116	5.52616	4.05696	6.50144
AURKA	DIKPENLLLGSAGELK	6790																2.73785
AURKB	DIKPENLLLGLK	9212					1.64458	1.58668
AURKB	HFTIDDFEIGRPLGK	9212				0.873313	0.583063	0.474168		0.942058
AURKB	IADFGWSVHAPSLR	9212					0.944968	0.639994
AURKB	SNVQPTAAPGQK	9212					11.4751													3.12267
AURKB	VMENSSGTPDILTR	9212					1.31023	1.0328
BACH1	DIHASVQPNER	571					5.79701
BACH1	DLETDEVEEFLENK	571											1.46357
BACH1	EAALSQEQIQILAK	571											1.13434						2.02288
BACH1	GFEPLIQFAYTAK	571		1.20602		1.4932	0.717145	1.65118		0.755508			2.89048
BACH1	ISESPEPGQR	571		3.6619						29.1442									1.23865	5.55591
BACH1	IVGQADGELNITLPEEVTVK	571		1.03263									1.54867
BACH1	TFGESQDLPLK	571					0.93851
BAG2	FLDDLGNAK	9532					0.663317	0.415589
BAG2	IIDEVVNK	9532						0.549846		2.18662
BAG2	LLESLDQLELR	9532	0.658371	1.08534		0.690583	0.406507	0.275		0.582069	0.678332	1.75854		2.17624
BAG3	ELLALDSVDPEGR	9531	1.62671				2.21325								2.18515
BAG3	EVDSKPVSQKPPPPSEK	9531					26.6874							12.9894
BAG3	SSTPLHSPSPIR	9531					6.05953
BAG3	TEAAAAAPQR	9531	40.7109
BAG3	YLMIEEYLTK	9531				1.87276		1.99217		2.16882
BAG5	AVWNVLGNLSEIQGEVLSFDGNR	9529								6.10959	7.15269
BAG5	IEIQNIFEEAQSLVR	9529	10.2766			15.6165
BAG5	LAQNILSYLDLK	9529						1.91036
BAIAP2L1	EIEYVETVTSR	55971																2.37867
BAIAP2L1	NVMEQFNPGLR	55971						1.03662
BAIAP2L1	SVSVATGLNMMK	55971						1.52484
BAIAP2L1	VNNSTGTSEDPSLQR	55971										1.54111	2.35216	2.74194	1.76008	1.58561	1.67111	1.11227	1.96735	1.53897
BANF1	AYVVLGQFLVLK	8815		3.86897	0.245405				0.953678
BANF1	DFVAEPMGEKPVGSLAGIGEVLGK	8815		0.301931	0.116215				0.992548
BAP1	DLGPVISTGLLHLAEDGVLSPLALTEGGK	8314				3.06834	4.34784	5.09863		5.16839
BAP1	QTVLEALQQLIR	8314						5.08204		2.72545	4.28567
BASP1	AEGAATEEEGTPK	10409										4.75092	6.75312	3.3011			2.48211
BASP1	ESEPQAAAEPAEAK	10409															2.33174
BASP1	ETPAATEAPSSTPK	10409		5.99189								1.59001	2.07303	1.04695		1.68573	1.61235	2.46531
BASP1	SDGAPASDSKPGSSEAAPSSK	10409				24.4398	19.5507	60.2576					1.56865	1.04281		1.86829
BAT1	FMQDPMEIFVDDETK	7919						3.48849				4.33134		3.82699
BAT1	VAVFFGGLSIK	7919		2.14501	1.38873	1.51962	1.67034	1.15502	0.659684
BAT1	VNIAFNYDMPEDSDTYLHR	7919	1.5321	0.424966	0.652521	0.773919	0.56618	0.715425	0.572338	0.75796	0.64531	1.25753	0.685647	0.45189
BAT2	ALYPGALGRPPPMPPMNFDPR	7916				0.915851	0.788784	0.770721		0.683107									2.19253
BAT2	AVGTPGGGGGGAVPGISAMSR	7916				0.995155						2.59789			1.71621	1.67991		1.32112	0.965047	1.19514
BAT2	DSQSASGEERPPEADGK	7916											3.20018	2.90001			2.34282			4.73879
BAT2	ESAEQSSGPGPSLRPQNSTTWR	7916	1.33547			0.907288
BAT2	FPLEEPGPRPLPWPPGSDEVAK	7916													3.02165
BAT2	GGGTGGPNHPPAPR	7916					99.6192
BAT2	GNDPNVSLVPK	7916										1.75594
BAT2	GPAGNWGPPGDYPDR	7916								1.7539		1.30268			1.40572
BAT2	GSEGKPSLTLPASAPGPEEALTTVTVAPAPR	7916					1.16599					1.1743			1.94999					0.896287
BAT2	GVGSGGQGPPPPR	7916				11.0485	10.9823	18.8324		30.6242
BAT2	LAWVGDVFTATPAEPRPLTSPLR	7916				1.59461													2.45676
BAT2	RPPAAPENTPLVPSGVK	7916					0.504731	0.848345							0.952569		1.00549	0.828162	0.876422	0.654271
BAT2	SDSGGSSSEPFDR	7916										2.75315			2.38615		1.70847	2.35795
BAT2	SFSSQRPGMER	7916					4.44747
BAT2	SLEIQKPAVAPR	7916					1.99553
BAT2	SSDASTAQPPESQPLPASQTPASNQPK	7916										0.941772		1.7191		1.11019			1.05413
BAT2	SWAQASVTHGAHGDGGR	7916					1.80611	3.56677
BAT2	WMMIPPYVDPR	7916					1.19308	1.34926
BAT2	YSSLNLFDTYK	7916	1.68042					1.0961
BAT2L1	AIGLSPMSFPTADLTLK	84726					1.2401
BAT2L1	APRPTIINAENLK	84726					0.519722
BAT2L1	GGLPVSQSQEIFSSLQPFR	84726					2.28463
BAT2L1	IGQELLFPPQENVQDAGAPGGHTQNLR	84726													0.828531
BAT2L1	LLSFSPEEFPTLK	84726		2.33435		1.31564	0.702765	0.837259							4.47161			6.6466	3.26607
BAT2L1	LQDALASNAGLTQSIPILR	84726					1.50336	2.42258
BAT2L1	LQEAPSAASQMK	84726				8.74176
BAT2L1	SVSNLQKPTQSISQENTNSVPGGPK	84726										1.01658			1.35573			1.01174	1.32676	1.36728
BAT2L2	AFGSGIDIKPGTPPIAGR	23215					1.07773
BAT2L2	DAQQVEPEGQEKPSPATVR	23215										3.18288
BAT2L2	ISAVESQPSR	23215				5.16554
BAT2L2	MLWGSDPYPHAEPQQATTPK	23215				1.14474	0.621561
BAT2L2	NADLNAQTVVK	23215					2.6243
BAT2L2	SFSSQRPVDR	23215								30.2037
BAT2L2	SSSQIPAQPSVAK	23215				2.72645				3.03201					1.54602
BAT2L2	SVSHGSNHTQKPDEQR	23215	29.1819													14.2974
BAT2L2	YATLSLFNTYK	23215				1.98087	1.39696
BAT3	AAGARPLTSPESLSR	7917													1.15079				1.2102	1.67535
BAT3	AGSSESIAAFIQR	7917										0.903931	2.03803
BAT3	DIQTLLSR	7917													2.1301			2.25875	2.04553
BAT3	DLEAPEVQESYR	7917										1.16278			0.939926			1.42226		1.65325
BAT3	ENASPAPGTTAEEAMSR	7917										1.6371		3.00159	2.55591
BAT3	ESFSLVQVQPGVDIIR	7917										1.15176	1.62875	1.94167				8.64998	3.19656
BAT3	LINLVGESLR	7917													1.59043			1.14064	1.33381	1.31238
BAT3	LLGNTFVALSDLR	7917													5.7645			9.93044	3.58517	5.62847
BAT3	LQEDPNYSPQR	7917										1.45937		2.33098	1.21342		1.2144	1.97239		3.90333
BAT3	LQVVLEHMPVGPDAILR	7917										2.82942
BAT3	MATHTLITGLEEYVR	7917										3.02543	1.95926
BAT3	SFFHQHYLGGQEPTPSNIR	7917										0.988954		1.01792	0.893967			1.11007		0.818991
BAX	GGGPTSSEQIMK	581																1.31445
BAX	IGDELDSNMELQR	581										1.33258
BAX	MIAAVDTDSPR	581										1.80405
BAX	TGALLLQGFIQDR	581										1.49182	2.00418	1.97969	3.68097	7.93887	3.80606	4.0835	3.25823	2.49904
BAZ1A	DFIEDYVDILR	11177				2.84969	2.63151		3.17653	2.9796	3.0331
BAZ1A	FHFSDKPQPDSKPTYSR	11177						2.07334
BAZ1A	IAEQDFSYFFPDDPPTFIFSPANR	11177				3.70033		2.31055
BAZ1A	LLTLVSTR	11177				1.25424		1.09192
BAZ1A	LSSSFSSR	11177													1.25418
BAZ1A	QGGVHELSAFEQLVVELVR	11177				5.06907	5.06016	7.68076	7.67197		4.93378
BAZ1A	QNLQSFPEPLIIPVLYLTSLTHR	11177			2.67941	0.452465	1.2507	2.87685		2.90912	2.09497
BAZ1A	YFVEETVEVIR	11177						2.49568
BAZ1B	APPVDDAEVDELVLQTK	9031						1.47999
BAZ1B	DEAEDYYDVITHPMDFQTVQNK	9031						1.52171
BAZ1B	FSDFLLDPYK	9031				1.37626	1.26659	1.12727			1.68136
BAZ1B	GWVHDSIDYR	9031				1.7359
BAZ1B	HLPPAALHLIAYYK	9031					1.17879	0.760573
BAZ1B	IISNVPADSLIR	9031						0.517479
BAZ1B	LSEIPLTLHSVSELVR	9031				0.667057	0.522356	0.337868		0.888599	1.18534
BAZ1B	LVDTAWLEIMTK	9031				0.560223	0.601951	0.58701	1.48589	0.74946	0.911266
BAZ1B	LVLEMVHHNTASLEK	9031						0.824499
BAZ1B	NASMNTQHGTATEVAVETTTPK	9031					2.39323
BAZ1B	SDLIEVATR	9031						0.991005
BAZ1B	SVQEFLTDMK	9031						1.05147
BAZ1B	YQDIIHSIHLAR	9031					0.800061	0.491412
BAZ1B	YWLFSDEVPGLFIEK	9031			3.73002	1.68736	1.24793	1.41756	3.08064	1.57038
BAZ2A	MELAGSNTTASSPAR	11176		5.80052	4.15046
BAZ2A	QLPAFQEGIMSWSPK	11176						2.07846	2.30541
BAZ2A	VIMSDLQIR	11176					0.884976	1.29965
BCAP31	AENQVLAMR	10134										1.64994
BCAP31	LDVGNAEVK	10134											1.91063	1.9416
BCAS2	AGTGLVAGEVVVDALPYFDQGYEAPGVR	10286	1.54172			1.7618	1.90853	2.25675	3.8367	2.19452	2.10671		12.2603
BCAS2	EMESNWVSLVSK	10286						1.19003												1.30651
BCAS2	TIVQLENEIYQIK	10286										1.51194	2.4287		2.05652	6.59472		4.71997	1.06183
BCAS3	LSPLPSLMVVMPLAQIK	54828					4.31409
BCAT1	YLTMDDLTTALEGNR	586													11.3227		5.74301		4.40059
BCCIP	FLNDTTKPVGLLLSER	56647		1.97709		0.771977
BCCIP	LLQQLFLK	56647	1.01408	1.439
BCLAF1	DDGVDYWAK	9774											1.30447		1.28356			1.87686	1.10872	1.34929
BCLAF1	ETGYVVERPSTTK	9774					7.08239
BCLAF1	FNDSEGDDTEETEDYR	9774											1.17471	1.23955
BCLAF1	LLASTLVHSVK	9774				0.573523	0.626837	0.50608
BCLAF1	MAPVPLDDSNRPASLTK	9774				0.233385	1.36792	1.25683							0.54585			1.12458		0.579789
BCLAF1	MIASDSHRPEVK	9774				14.9416	1.16675	1.40596		5.61946	4.41789							0.298506	0.364761	0.343818
BCLAF1	SAAMTLNER	9774																0.247568	0.279501	0.243237
BCLAF1	SIFDHIK	9774								1.55817
BCLAF1	SSATSGDIWPGLSAYDNSPR	9774															1.19151
BCLAF1	SSFYPDGGDQETAK	9774	1.48372			1.77257	0.904353	1.54054				0.270611	0.282599	0.744377	0.215662	0.340469	0.384145	0.103366	0.180504	0.196667
BCLAF1	STSESFIQHIVSLVHHVK	9774				0.83599	0.761202	0.607462		0.585741	0.624549	1.9873	1.81018		2.35855				1.55118	1.29574
BCLAF1	TIAPQNAPR	9774				2.18845		1.28964		7.19439								0.449396	0.500557	0.540282
BCLAF1	YQGDGIVEDEEETMENNEEK	9774										1.62298	2.34819
BCOR	ALDWAIPQQR	54880									1.98748
BCOR	APEGGEGAQPVPGHAR	54880				6.31277	9.4738			34.9055	27.9252
BCOR	FLTDYLNDLQGR	54880				1.67247	1.52857	0.770946		1.5291	1.73041
BCOR	FSEILETSSTK	54880						1.15341
BCOR	GWLNIVR	54880						1.45559
BCOR	IANSAGYVGDR	54880						3.68327
BCOR	ISDFHETYTFK	54880						1.99893
BCOR	NLKPNPNWNQGK	54880						2.19038
BCOR	SSVETTPSVIQHVGQPPATPAK	54880						1.48484
BCS1L	LNHLLSVAPQQSLVLLEDVDAAFLSR	617												10.3795
BCS1L	LTFSGLLNALDGVASTEAR	617										9.11595	9.13342	6.32276
BCS1L	VFFNILEEAR	617													8.19075
BEND3	LLVQLFPELFSDVDFSR	57673				4.35043	6.74758	4.54138		4.22082	3.4245
BID	HLAQVGDSMDR	637												1.984
BID	IEADSESQEDIIR	637										1.79797		1.93881	2.1258
BLM	LLTEVDFNK	641																		0.165324
BLM	SFVSSNWAETPR	641						0.816252
BLM	SLLPDFLQTPK	641						1.8776
BLM	SSSIIGSSSASHTSQATSGANSK	641			7.9095	6.84388		5.85702	12.4251
BLM	YGAEVISVLQK	641				2.15312		0.883097			1.53093
BLVRA	FGFPAFSGISR	644	2.79556
BLVRA	FGVVVVGVGR	644			3.79508					0.730817
BLVRA	GSLLFTAGPLEEER	644	1.69275									1.99384
BLVRA	HVLVEYPMTLSLAAAQELWELAEQK	644				6.4547				2.03272
BLVRA	NPHPSSAFLNLIGFVSR	644				1.4424	1.49428	1.35267		0.689303	0.962752
BLVRA	SGSLENVPNVGVNK	644	0.5879
BLVRA	SPLSWIEEK	644	1.73587
BMP2K	ITDTIGPTETSIAPR	55589	3.08096
BMS1	AEFEDQDDEAR	9790																		1.9539
BMS1	AFAVQSAVR	9790			1.30808
BMS1	DSLYKPILR	9790							0.257776
BMS1	FLVEAPHDWDLEEVMNSIR	9790			1.6764	2.12335	2.8178	2.15433	2.07275	2.40958		5.64108
BMS1	FQTIPLYYIEDHNGR	9790							0.303601										1.62587
BMS1	FWTEVYPGAK	9790		0.82154	0.733497				0.398024
BMS1	GMFNSALEVAK	9790						1.41284	0.647062
BMS1	GPVTIVSGK	9790							1.10431
BMS1	ILALLDALSTVHSQK	9790		1.49133	0.631999				0.845071
BMS1	IMGVLTHLDSFK	9790							0.513447	1.29711
BMS1	LIYGTVTEDNEEEDDDTLEELGGLFR	9790		2.50741	2.40898
BMS1	LLMSDIVFMR	9790		1.13218	0.625129	2.7662		1.78051	0.352737
BMS1	LLQDLQLGDEEDAR	9790			1.27406				0.797239
BMS1	LSKPSQVSSGQK	9790		1.43036					7.86106										3.12187
BMS1	SGPNTQNEDIEK	9790										2.39603	4.48349
BMS1	TPLEPPPIVVVVMGPPK	9790		1.94541	1.56533				1.28627										9.35425
BMS1	TWYPVSIPAFYNPVTSLLKPVGEK	9790			0.385245				0.248336	1.66894	1.71941
BMS1	VLAEDEELYGDFEDLETGDVHK	9790		1.10086								1.59943
BMS1	VQYEGFRPGMYVR	9790			0.442024				0.190206
BMS1	VSLYGYLR	9790		1.6537	1.68204				0.416074
BMS1	VTLFSDSKPLGSEDIDNQGLMMPK	9790		0.600962	0.373175				0.63137										2.1774
BOD1L	HIPEAHQATLLDGK	259282					3.44715
BOD1L	IAPSHTMIPPATYSVALLAPK	259282				1.40726	1.66712
BOLA2B	DLEAEHVEVEDTTLNR	654483	0.0442698	0.275101								0.419533		0.399117	0.694114	0.0968429	0.618688	1.25471	1.36433	0.198234
BOLA2B	FEGKPLLQR	654483	0.669073
BOP1	DLGVLDVIFHPTQPWVFSSGADGTVR	23246		0.591383	0.145066	1.78327	2.7144	2.49124	0.272568	1.7729	1.42875
BOP1	DPTPSFYDLWAQEDPNAVLGR	23246		0.230358	0.173185				0.485549
BOP1	GDYLAVVLATQGHTQVLIHQLSR	23246							2.2932
BOP1	LALPGHAESYNPPPEYLLSEEER	23246		0.171266	0.145093				0.401513
BOP1	LAWEQQEPGER	23246		0.660564	0.518923				0.726733
BOP1	LTDEQVALVR	23246		0.309833	0.495531				0.327592
BOP1	LVAGSTDQLLSAFVPPEEPPLQPAR	23246		0.205653	0.480941
BOP1	LVWFDLDLSTKPYR	23246			0.540174				0.587587
BOP1	LWEVATAR	23246			0.479594				0.18905
BOP1	MGWIQPR	23246							1.27279
BOP1	NTVGNVPLEWYDDFPHVGYDLDGR	23246		2.46588	1.29929
BOP1	TVQDPMTGR	23246		1.02142	1.0103
BOP1	VAFHPARPFLLVASQR	23246			0.962157				0.986086
BOP1	VNVDPEDLIPK	23246		0.849304	0.377714				0.415942
BOP1	WLEASEEER	23246		0.69882	1.07746
BPTF	DLQIEVQEELK	2186											0.982924
BPTF	SSEDLMVPNEHIMNVIAIYEVLR	2186						6.65142
BPTF	VLQFLVDQFLTTNIAR	2186									5.98215
BRD1	LLIELLR	23774			1.66903				1.7657
BRD1	LTPLTVLLR	23774							1.67841
BRD2	ASGSGGGSAALGPSGFGPSGGSGTK	6046		2.19984	1.3105
BRD2	DSNPEEIEIDFETLKPSTLR	6046		1.72809	1.03863
BRD2	KPSLLYEGFESPTMASVPALQLTPANPPPPEVSNPK	6046			1.15642
BRD2	LQDVSGQLNSTK	6046			0.977676		3.43588
BRD2	SLHSAGPPLLAVTAAPPAQPLAK	6046			2.28811
BRD4	AASVVQPQPLVVVK	23476	2.74377			0.976861	0.998375	0.637151		1.37332	2.03902
BRD4	HQFAWPFQQPVDAVK	23476					1.14924	0.819807
BRD4	INELPTEETEIMIVQAK	23476				1.47762	1.16676	0.896833		1.78751
BRD4	LNLPDYYK	23476				0.39011	0.450657	0.331354			0.461015
BRD4	NMGSWASLVQK	23476	2.3583			0.67031		0.475811		0.999188	0.937966
BRD4	NSNPDEIEIDFETLKPSTLR	23476					0.38145	0.259581
BRD4	SDPYSTGHLR	23476					2.57836	1.89195			9.82438
BRD4	SSSDSFEQFR	23476						0.965
BRD9	VGGSEVTELSGSGHDSSYYDDR	65980										0.900628
BRE	LPVDFSNIPTYLLK	9577					1.29892	1.70933		2.01631	2.52585	3.42834	3.08582
BRI3BP	SSPSGPSNPSNPSVEEK	140707										0.830505	1.26009	2.12544	2.06832	2.33313	1.88711	2.23627
BRI3BP	TVNTFSQSVSSLFGEDNVR	140707										1.61777	1.69116	2.51362	2.19885		2.33444		1.79943
BRIP1	AVITIGIPFPNVK	83990				1.59321	1.36993	1.19734		1.46544	1.8805
BRIP1	AWDIEELVSLGK	83990					2.99739	2.11358		2.26757
BRIP1	IRPLETTQQIR	83990						2.68834
BRIP1	TAYSGVPMTILSSR	83990				1.61661		1.48336		2.16129	2.12591
BRIP1	TNFDELLQVYYDAIK	83990				3.97022	2.84093	3.14485		2.69932
BRIP1	VQTIVLTSGTLSPMK	83990						1.77773
BRIX1	ELLIQIFSTPR	55299		0.153534	0.0898358	1.65412	1.53008		0.150381	1.07921	1.28531
BRIX1	FLVQNIHTLAELK	55299		0.0784035	0.0461885			0.505666	0.053348	0.589305	0.601236
BRIX1	FVLNLIK	55299		0.110956	0.106955	1.69607		1.00742	0.0589193	1.01008	1.18417
BRIX1	GSRPLLSFDPAFDELPHYALLK	55299		1.69552	0.116942				0.329954
BRIX1	HLMQDLR	55299		0.112469					0.0745245
BRIX1	IFQGSFGGPTLYENPHYQSPNMHR	55299		0.113294	0.145329				0.347025
BRIX1	ILIFSSR	55299	1.74609	0.199996	0.168241	1.16835	1.00454		0.0521408		0.267607			1.4893
BRIX1	NFQIIEEDAALVEIGPR	55299		0.470151	0.317704				0.995412
BRIX1	QDLYMWLSNSPHGPSAK	55299		0.409761	0.226019				0.471249
BRIX1	SQPFVDHVFTFTILDNR	55299		0.19679	0.0593705	1.23201		1.00375	0.0699661	1.30313	1.09401
BRIX1	TLLPHDPTADVFVTPAEEKPIEIQWVKPEPK	55299		0.349923	0.115854
BRMS1L	APEYLEPLATLQENMQIR	84312						3.00266
BRP44L	DYLMSTHFWGPVANWGLPIAAINDMK	51660						3.41001		1.9483	2.75798
BRWD1	IMLSAGHDGSIFIWDITK	54014			1.94524
BRWD1	RPVPLIESELYFLIAR	54014			3.83308
BRWD1	TFSSESTLAQK	54014			3.28227
BRWD1	VVVPEVPLGIFR	54014			0.855837
BRWD3	AAAPTQIEAELYYLIAR	254065			1.21838
BRWD3	GGLVSIAGEPNEEWFAPQWILDTIPR	254065			3.07997
BSG	FFVSSSQGR	682																	2.32184	1.33256
BSG	SELHIENLNMEADPGQYR	682												0.744311			0.969402			1.06081
BSG	SESVPPVTDWAWYK	682					2.50922							1.07819	1.64451	2.01483	2.0568	2.85187
BTAF1	GAEFALTTIVK	9044					1.79793
BTAF1	IIEGLQDLDDDVR	9044												3.24238	4.19337
BTBD12	AGVHAQQEATTGPGAHRPK	84464						139.488			66.2403
BTF3	APLATGEDDDDEVPDLVENFDEASK	689												2.26285
BTF3	LGVNNISGIEEVNMFTNQGTVIHFNNPK	689		0.865811			0.886607	1.60091				1.06337		0.632364
BTF3	QLTEMLPSILNQLGADSLTSLR	689		5.68147			2.83295						14.513	5.30369
BTF3L4	LAEQFPR	91408											1.87876
BUB1B	EATHSSGFSGSSASVASTSSIK	701	2.85856
BUB1B	FLNLWLK	701					2.47696			2.22157
BUB1B	FYTGNDPLDVWDR	701					1.27068
BUB1B	ITVFDENADEASTAELSKPTVQPWIAPPMPR	701		1.78638
BUB1B	LFWVAPR	701					1.33624			2.38155
BUB1B	VSSQPVPWDFYINLK	701		1.65125
BUB3	FSPNTSQFLLVSSWDTSVR	9184		1.27521								2.327
BUB3	LNQPPEDGISSVK	9184	0.873352				1.30113	1.85762				0.779699	0.888805		0.291612		0.434711	0.473171
BUB3	LYDVPANSMR	9184					0.650508					1.12588						0.520504	0.536676
BUB3	MHDLNTDQENLVGTHDAPIR	9184					0.862898	1.60184				0.534568	0.739918	0.636439	0.46113	1.40605	0.472071	0.60115	0.992483	0.786827
BUB3	NMGYVQQR	9184					2.57163								1.70299				2.88036
BUB3	QGYVLSSIEGR	9184	0.921562	3.47146			0.882648			1.74319
BUB3	VAVEYLDPSPEVQK	9184	0.687461			0.957587	0.741351			1.72891		0.486816	0.688328	0.449983	0.275188	0.539316	0.348778	0.431625	0.492831	0.466283
BUB3	VLVWDLR	9184	1.63687				0.340781	0.553057		0.265303	0.595871				1.93729	2.53568		1.74928	1.71766	1.98832
BUB3	VYTLSVSGDR	9184	0.730313										1.43035		0.595881
BUD31	VESLWPIFR	8896													5.79237	8.70756	8.19463	9.82392
BUD31	YIFDLFYK	8896					2.55774		1.5696		1.47801
BYSL	EALLELLR	705			5.34725			3.02905
BYSL	FYNLVLLPR	705		1.82991	1.59662			1.70657	0.972963	2.47043	2.1889
BYSL	GTGEAEEEYVGPR	705											2.46779	1.63795				1.81368
BYSL	IIPALSNWEQILYVTEPEAWTAAAMYQATR	705			0.848133
BZW2	DTLVQGLNEAGDDLEAVAK	28969										3.77539	2.59587	1.84003
BZW2	LLELFPVNR	28969																6.83195
C10orf104	FKPIEQLLGFTPSSG	119504				1.94607	1.91044			2.42306									5.92255
C10orf119	EAYVNANQAR	79892	2.31554				23.9963
C10orf119	FLEYSISDEITK	79892	1.79825
C10orf119	VSPSTSYTPSR	79892	2.78098														2.93333
C10orf18	EILSPLFPR	54906				2.46894				2.21604
C10orf18	SPSLSVAPQDR	54906						3.54188
C10orf18	VASYSGTVTQATFTR	54906					1.60557
C10orf46	AAPAPTASSTININTSTSK	143384		2.16967			1.74765
C10orf46	FLMNVITIEDYK	143384		2.26862			0.669274
C10orf46	GLYTLRPEWVQMAPTLFSK	143384					0.440527
C10orf46	HIYSLMPLLLEAQSTPFQVTPSTMANIVK	143384					0.996119	4.74708		1.56707
C10orf58	VNLLSVLEAAK	84293															10.064
C11orf2	APGALLAAAGLADAATEIVER	738										20.0352
C11orf2	LAQEQGGGDNSLLVR	738										1.35857
C11orf30	GIGSTVQPAAK	56946						6.38737
C11orf30	ITGGSSVPK	56946																		2.02682
C11orf30	LPQMPQLSIR	56946						1.11989
C11orf30	LSQPPLEQTQLQVK	56946						1.68573
C11orf30	NVVTTLLNAGGEK	56946						0.880407
C11orf30	PVVWPTLLDLSR	56946				4.49668
C11orf30	QLVTETLQQASR	56946						1.45766
C11orf30	SLVSAPTQILAQFPK	56946					1.96589	1.49516
C11orf30	SQPQQPSQPQR	56946				20.3209		30.9564
C11orf49	EDISQYGIAR	79096	2.52606
C11orf49	EFSFVQATPHNR	79096						1.34295
C11orf49	LALPDYEYLAQR	79096	0.594731			0.434048				0.42171	0.840501
C11orf57	NEISGTLEDDFLK	55216										1.42687	2.77864
C11orf58	INEELESQYQQSMDSK	10944	0.542777	1.44793								0.732728	1.47175	1.05592
C11orf59	TDEQALLSSILAK	55004													9.4088	5.81362		6.08923
C11orf84	AEQPSPPNSDSGQDAHPDPDANPDAAR	144097										0.749365	0.752569	1.14461	0.444057	0.802293		0.256188	0.329949	0.292777
C11orf84	AESPSPAPPPGLR	144097										0.976592						0.59547	0.638291	0.784568
C11orf84	EVAEGGLPR	144097										1.73615			0.870493			0.729315	0.787782	1.16949
C11orf84	GTLDLQVIR	144097										1.97048	2.24073
C11orf84	MEEPPAVSLLQDWSR	144097										1.7324	1.311	3.0302	1.41935	11.2246	6.42527	3.38392	0.707985	0.934366
C11orf84	MPAEIVVLLDSEDNPSLPK	144097										3.80928
C11orf84	SHILEQHPHTLDLSPSEK	144097											0.814803		0.899832			0.756893	0.991699
C11orf84	SNILEAWSEGVALLQDVR	144097										1.87228	0.360746
C11orf84	VGAGDTSDWPTVLSESSTTVAGKPEK	144097										0.809879	1.23968		0.717512	1.9535		1.07469	0.889337	0.858275
C12orf45	SPLLDQVQTFLPQMAR	121053					1.7128	2.80003
C12orf5	IIQGQGVDEPLSETGFK	57103	1.23247
C12orf65	VDVFYNGENSPVHK	91574										0.967602	1.00005	1.13676	0.31234			0.404242
C14orf102	AIESNQSSVDLK	55051																1.73683		1.61713
C14orf102	ALFPAFAGLSEAPDGGSSR	55051										10.9007			18.1305		12.7658		5.35013	11.8682
C14orf102	ESEEPNQGNNAAADTGHR	55051												9.05828	3.03028				2.26844	2.77372
C14orf102	GQVEFFEPFWDSGEPR	55051																	9.14218
C14orf156	GLGWVQFSSEEGLR	81892										1.66299	1.24646	1.0868						1.32769
C14orf156	NALQQENHIIDGVK	81892										0.612281	1.39844	1.91269	0.971825			1.29822	1.38727	1.24072
C14orf156	SINQPVAFVR	81892										1.0707	0.988187	0.966689	0.519613	0.641519	0.602497	0.332866		0.417588
C14orf166	AGVMALANLLQIQR	51637				0.907935	0.829323		0.91105	0.497078	0.858227	3.29185			8.00568		14.0743		9.33726	6.9765
C14orf166	HDDYLVMLK	51637				0.657339	0.685402	0.503729		0.814187		1.82205		2.32147	0.994909
C14orf166	HILGFDTGDAVLNEAAQILR	51637										2.0412	1.62385	2.34321
C14orf166	INEAIVAVQAIIADPK	51637		3.09833			1.95869	2.64946		1.13279			3.53588
C14orf166	LEYGDNAEK	51637															1.42283
C14orf166	LTQDAVAK	51637																	3.88413
C14orf166	NAEPLINLDVNNPDFK	51637										0.657839		0.707189	1.24061		1.43271	2.27966
C14orf166	NFIVWLEDQK	51637					1.1946					2.72372	2.22355	2.49675	2.2701	6.56076	3.19696	5.71753	2.66868	2.88567
C14orf166	QEAIDWLLGLAVR	51637				4.48015		6.89326		2.54776	5.03705
C15orf38	GNEIEPNFSATR	348110	0.397214
C15orf38	IYHDGALR	348110	3.70324
C15orf38	LPGAWDPAAHQGGNGVLLEGELIDVSR	348110		0.941838			1.65811
C15orf38	TGASWTDNIMAQK	348110	0.297588	0.604381	2.08748		0.767932	1.5028
C15orf63	EHMGNVVEALIALTN	25764										5.13223	3.88242	3.08611
C15orf63	VTDYAEEK	25764										2.63669
C16orf58	MEPLWTGFWPAPSLSLGVPLHR	64755							5.42282		2.92515
C16orf70	SLGNEQWEFTLGMPLAQAVAILQK	80262				7.75716	4.45962
C16orf80	LDDGWNQIQFNLLDFTR	29105			3.28469		3.65194	5.0993
C16orf80	LYSEDELPAEFK	29105																		1.85289
C16orf88	AADSLQQNLQR	400506		1.45375	2.6897				1.54393
C16orf88	GAGLGFSTAPNK	400506		1.62949					0.689942
C16orf88	IHQEGDALPGHSKPSR	400506			5.02443				3.47699
C16orf88	NLSPSFSRPASTIARPNMALGK	400506			1.57801
C16orf88	SVAHGQAPEMPLVK	400506							0.621169
C16orf88	YSVLNNDDYFADVSPLR	400506		1.15965	1.19463				0.856321
C17orf71	SYNFHTGLDQQGFIPGTNYLMPWDIVIR	55181					3.23446
C17orf71	TEAGAVGEAGGAEDPGAAAGGSVR	55181										1.78355
C17orf75	NVIAVLEEFMK	64149				7.54531	5.34149	8.95982		4.1729		14.6809	14.4577
C17orf79	EQPGDLFNEDWDSELK	55352										0.201405	0.474284	0.638075
C17orf79	GTQSIPNDSPAR	55352										0.116305	0.21873	0.419517	0.314096	0.794962		0.413537	0.635482	0.622444
C17orf79	MVFETGQFDDAED	55352										0.574065	0.614595		0.890929		1.05708		0.71604	0.662149
C17orf81	DSLILPFQFSSEK	23587	1.5935			1.19323	0.742639			1.25971					4.89454			9.72248
C17orf81	TDPVPVTIALDSLSWLLLR	23587				4.01901	0.942695			1.45176
C17orf81	TEEAFPGGPLGALR	23587	2.01366			1.51253
C19orf20	AGALFQLLEDSAAAVADR	91978					3.3677	3.12486		2.81103
C19orf20	DGQAPEEVVAPLLR	91978						1.52231
C19orf20	LGPDSLALALDR	91978						0.799573
C19orf20	VGQAVLDTLEGALQASDAAAPAR	91978					1.00582
C19orf29	AAAAALSQQQSLQER	58509				1.68245	2.34632	1.79836		4.24549					1.66239			1.65757
C19orf29	AGGPNLDMGYWESLLQQLR	58509				2.31902	2.16561	2.66425	7.16235	4.06046	2.82591
C19orf43	GGPGSTLSFVGK	79002	0.560006	1.46095				1.01141				0.818414	0.924504
C19orf43	QEEPPPGPQRPDQSAAAAGPGDPK	79002	1.77958													1.62415
C19orf53	IEHDVVMK	28974											2.10292		1.27325			1.91511
C19orf53	NLEVGIR	28974										0.145574	0.193086	0.136957	0.0421706	0.0605736	0.0827979	0.0415343	0.0426246	0.0629796
C19orf61	IVFLDTQPILSPSILDHLINNDR	56006				4.46892	3.77899					16.6918		5.95981
C19orf62	AVGAQASVGSR	29086												2.78483
C19orf62	SEGEGEAASADDGSLNTSGAGPK	29086										0.822832
C19orf70	DSWNAGIMTVMSALSVAPSK	125988				5.38078	1.90628	2.70088	6.37468	1.90446	2.929
C1orf131	DVDTQEFNLEK	128061														1.28069
C1orf174	HSAGSGAEESNSSSTVQK	339448															3.45713
C1orf174	LASAQEVAGSTSAK	339448	5.69731
C1orf25	MDANVLMHLR	81627						1.06654
C1orf25	NLGIVSVTSTDISSLYAK	81627					2.48673
C1orf25	TAIELGPLWSSSLFNTGFLK	81627			3.89946	2.23375	2.68115	2.39452		2.93568	2.84499
C1orf25	TTDDTTTDNYIAQGK	81627	4.60184									3.74175		3.8269				3.0563
C1orf31	FEAGQFEPSETTAK	388753										1.85539	1.43046	1.93612	2.53556
C1orf35	DLTWYAK	79169										1.50733
C1orf35	EALLAALGYK	79169										0.639733	0.828073		1.76825			1.32714		2.28888
C1orf35	ENYLGNSLMAPVGR	79169							0.965756			0.351809			0.478856	0.765346		0.43035	0.626369	0.625315
C1orf35	GGQDQFNWEDVK	79169										0.254213	0.353691		0.438237	0.711924	1.35139	0.760987	0.707006	0.858344
C1orf35	LGLSVFTHHR	79169							1.04071
C1orf35	LLGLGSASGSVGR	79169	1.45817	1.33358	0.761695			0.617184	0.312707			0.226474	0.137617	0.915892	0.27056	0.465246		0.252759	0.250749	0.426667
C1orf35	RPAEATSSPTSPERPR	79169			19.3124
C1orf35	VESGGPGTSAASAR	79169		1.91814		15.3074	15.7532	10.7038	10.8852	43.5362	33.6574	0.154066	0.192607	0.43222	0.271996	0.392598	1.01012	0.308692	0.320203	0.260595
C1orf55	MVTETEETQEK	163859										2.96601	5.10343	3.86705			4.53735	2.85456		4.25346
C1orf55	VVNTDHGSPEQLQIPVTDSGR	163859														0.975874		0.873904
C1orf57	IGFDVVTLSGTR	84284																		1.91768
C1orf57	QTLSTPGTIILGTIPVPK	84284								2.52191
C1orf57	SSGVPVDGFYTEEVR	84284														0.805162		1.05988	0.729044
C1orf57	VGQYVVDLTSFEQLALPVLR	84284			3.13687			7.19078	6.56537				14.9888	12.4649
C1orf69	AGQGNVGLALLWSEK	200205				3.01187
C1orf69	FLDPLPTSGITPGATVLTASGQTVGK	200205															3.80592			3.93457
C1orf69	LLTQDEGPALVPGGR	200205	1.52293												0.900339	0.56557	0.671107	1.03901	0.679912	0.917347
C1orf77	ASMQQQQQLASAR	26097	1.41018	2.53179			3.78614			8.07673	6.02359
C1orf77	LAQQMENRPSVQAALK	26097							1.16006
C1QBP	AFVDFLSDEIK	708						0.791689							5.66426	5.53697	3.05723
C1QBP	DTNYTLNTDSLDWALYDHLMDFLADR	708				1.19746	2.43634	2.95047		2.0345	1.99166
C1QBP	EVSFQSTGESEWK	708	0.635786	0.985746	0.90273		1.14924	0.555391		1.26203	1.19668	0.25676	0.495173	0.429193	0.299056	0.939585	0.199391	0.681451	0.492748	0.389948
C1QBP	GVDNTFADELVELSTALEHQEYITFLEDLK	708			0.301583					0.184457	0.344822
C1QBP	ITVTFNINNSIPPTFDGEEEPSQGQK	708		0.849171
C1QBP	MSGGWELELNGTEAK	708	0.955725	0.788636	1.16011	1.12662	1.14597	0.614781	2.28263	0.772235	0.588052	0.621397	0.408755	0.648992	1.268		0.623792			0.55358
C1QBP	VEEQEPELTSTPNFVVEVIK	708		0.459987	0.781658	1.43407	1.35599	0.484348		0.958411	0.982261	0.26175	0.214522	0.243735	1.55077		0.340859		0.74489	0.546612
C20orf11	GQIQEAIALINSLHPELLDTNR	54994										5.58498	6.31716	4.48386
C20orf11	TLALLAFDSPEESPFGDLLHTMQR	54994										6.95788	4.48444
C20orf11	VWSEVNQAVLDYENR	54994										3.63843
C20orf151	LLELNSER	140893													1.05333
C20orf3	LLLSSETPIEGK	57136													1.63709			2.77326
C20orf3	RPLRPQVVTDDDGQAPEAK	57136										0.676074	0.715843	0.760761	1.07696		0.766955	1.50556	1.46748
C20orf4	ANLQELDQFLGPYPYATLK	25980										2.77748
C20orf4	FSELPTQMFPEGATPAEITK	25980										1.44609	1.88536		2.95684
C20orf4	GTEFGIDYNSWEVGPK	25980				2.38934						1.67849	1.77654	2.25027
C20orf4	WISLTNFISEATVEK	25980				3.30519				3.01702		3.96941	4.77922	4.148
C21orf33	EVVEAHVDQK	8209										2.2111		2.00455
C21orf33	GGAEVQIFAPDVPQMHVIDHTK	8209												1.81344
C21orf33	ITDLANLSAANHDAAIFPGGFGAAK	8209											0.901359	1.23106	1.76523
C21orf66	LQLLTWTPLEAK	94104				1.70875	2.48294	2.01764			2.16234				4.74594	15.409		5.14906	7.62771	7.85381
C21orf66	TLDDDVFMPLYPK	94104													3.86684	7.91434		5.52501	4.57263	4.84449
C21orf66	TLQELSIDGLLNR	94104													8.76654
C21orf66	VPLINELESAIHQLYK	94104						8.92627
C22orf28	GGGVGGFLPAMK	51493				1.34923	1.38188								1.48407	1.61301	1.53032	1.01195	1.16589
C22orf28	GLGHQVATDALVAMEK	51493				1.89623						0.444637	0.566204	0.384439		1.08037	0.834431
C22orf28	GLPQLGTLGAGNHYAEIQVVDEIFNEYAAK	51493			3.42621	3.89505	2.68217	3.5224		1.79583			1.76998	0.711524
C22orf28	GMAAAGNYAWVNR	51493	1.56167	3.10621		1.31988	0.981809	1.21597		0.979351		1.3527		1.90574				1.08407		1.02698
C22orf28	LVMEEAPESYK	51493										0.870544				1.26342
C22orf28	NLDFQDVLDK	51493										1.33427	1.50506	2.69707		1.94801	1.07452	2.9115	3.78288
C22orf28	SYNDELQFLEK	51493	1.54707	2.34853								0.877334	1.15576	1.66318	0.718979	1.4104	0.951971	0.795711	1.07138
C22orf28	TNLDESDVQPVK	51493										1.21181
C22orf28	VFNTTPDDLDLHVIYDVSHNIAK	51493												1.63284
C2orf3	AVEDDVFIPLYPK	6936													5.99805			6.31764
C2orf3	IINIQEIESSMHALLLK	6936					6.48188
C2orf44	DMTPYALPVIGEVR	80304					1.79921
C2orf44	LTDTTFLPSSK	80304	1.44332				2.15506
C2orf44	VTIPGILVPDLIAFNLK	80304	3.08681
C2orf47	EFTQGVKPDWTIAR	79568	1.01267
C2orf47	FDLLEELVAK	79568															13.9156
C2orf47	LGNQNVETK	79568																		1.92751
C3orf26	FLVFDWNWR	84319							1.36436
C3orf63	ALGLSTDDAYEELR	23272										0.23082	0.231343	0.261128	0.273301	0.505162	0.215576
C3orf63	EFEDVVNILHSSYLEPTSVTNFNYR	23272				2.61469	2.85481	2.72549		1.98555
C3orf63	HSDASLTDTVNK	23272					10.8992
C3orf63	LFNWLSETLANAR	23272				1.78994	1.89324			1.19542	1.62327
C3orf63	LQAQNIQQR	23272				5.57736	4.38244	4.91279		12.2181
C3orf63	YADLLQANPLDTGAMGDVVIFK	23272						5.19424
C3orf75	EANAGNLKPLFEFVR	54859				0.624776	0.353529	0.971279	1.74982	0.832955
C4B	ASAGLLGAHAAAITAYALTLTK	721											0.896881
C4B	DHAVDLIQK	721										0.526595		0.646307	0.283063	0.139409	0.620161	0.486883	0.238148
C4B	DSSTWLTAFVLK	721										2.8139			5.48979	12.5964	10.8139	8.27629	2.64583	2.89493
C4orf43	FSSELEQIELHNSIR	55319	1.29697	1.93813					0.959999						0.386431	0.446537		0.409051	0.356428	0.350793
C4orf43	QQFEGYGLEIPDILNASNLK	55319			2.23184
C7orf11	SPAGSQQQFGYSPGQQQTHPQGSPR	136647																1.29972	1.77569
C7orf20	AAAAAMAEQESAR	51608														1.05245		1.28487	1.07313
C7orf20	AEVEVADELLENLAK	51608											2.89933
C7orf28A	AAAAAGAGSGPWAAQEK	51622													2.58718
C8orf59	AFVNVQK	401466																	0.546456	0.473375
C8orf59	SISLEPLQK	401466													0.697869				0.503279
C9orf142	FGLSAAEDITPR	286257	2.4531
C9orf23	NLLGLALGR	138716				2.11819	2.75552			1.66867
C9orf72	AFLDQVFQLKPGLSLR	203228					3.08214
C9orf72	SPLLAATFAYWDNILGPR	203228								9.07269
C9orf80	DHAEQQHIAAQQK	58493															2.19904
C9orf86	FFNIPFLQLQR	55684							1.54946	2.72295
C9orf86	LVGSDQAPGR	55684														3.31438
C9orf86	TAADELEAFLGGGAPGGR	55684										1.721	1.97138	2.65772			5.57587
C9orf86	TAAPPWPGGVSVR	55684													1.03879	1.61481			2.01139
CACYBP	AELLDNEKPAAVVAPITTGYTVK	27101										0.934891		1.22832			0.871286
CACYBP	EKPSYDTETDPSEGLMNVLK	27101										0.642995
CACYBP	ISNYGWDQSDK	27101										0.688538		1.24675	2.45029
CACYBP	IYITLTGVHQVPTENVQVHFTER	27101					1.83115							1.24076
CACYBP	SFDLLVK	27101				2.02493	0.785519	0.970137				1.0651		2.00611	1.52237		1.94973	2.32473
CACYBP	SYSMIVNNLLKPISVEGSSK	27101				2.25359	0.792964	1.01112		1.08773			1.7255	1.42432
CACYBP	WDYLTQVEK	27101										0.644671	1.3236	0.973522
CAD	AAFALGGLGSGFASNR	790						0.913842				2.63118
CAD	AALVLEDGSVLR	790				1.01896		1.20364		0.983788	1.3847	0.846873	1.26394	0.810571	2.88717	3.32929	1.18077			2.03136
CAD	AIVHAVGQELQVTGPFNLQLIAK	790				1.80175	1.03782	1.71047		0.856741	1.19176	2.56423	1.39109	1.37407
CAD	DQMSHLFNVAHTLR	790					0.608505	0.655712		0.613925	1.1668
CAD	EATAGNPGGQTVR	790	4.4194				10.9047					0.535954	1.08171	1.15788	1.24859	1.38577	1.28199		3.16923	1.98235
CAD	EELSALVAPAFAHTSQVLVDK	790										1.90274					3.02938
CAD	EIDVDAVASDGVVAAIAISEHVENAGVHSGDATLVTPPQDITAK	790	0.854859
CAD	FLSSAAAVSK	790				1.45839		1.00178
CAD	GEVAYIDGQVLVPPGYGQDVR	790										2.28577
CAD	HPQPGAVELAAK	790		2.41239			3.10727					0.8777	0.676113		1.08781	0.804424		1.07027
CAD	LAADFSVPLIIDIK	790		4.54288			2.21812			4.65348		9.12058	3.71683	3.09795
CAD	LALGIPLPELR	790				0.703036		1.10694		0.82218	1.12012	1.18367	1.24738				3.84916
CAD	LFVEALGQIGPAPPLK	790						2.51156				1.31305	1.90455	2.29259
CAD	LGGAVLSFSEATSSVQK	790										1.11354		1.36962			1.516
CAD	LGYPVLVR	790						1.09022		1.20968
CAD	LLDTIGISQPQWR	790	0.840689	0.949151				0.689607		0.715305		0.877762	0.889631	0.889787	1.11088	2.42659		1.78053	1.97622
CAD	LLESLGYSLYASLGTADFYTEHGVK	790					3.30329			2.56361
CAD	LPGLIDVHVHLR	790								1.96178
CAD	LSLDDLLQR	790			3.73942	1.55443	1.11876	1.59678		1.88321	2.58854	2.80462	2.38782			5.06564	4.38366	4.62447		5.06174
CAD	LVQNGTEPSSLPFLDPNARPLVPEVSIK	790										0.800312	0.734353	0.530697			4.3232		3.01079	2.67577
CAD	MAEIGEHVAPSEAANSLEQAQAAAER	790	1.24155	0.734813			1.28689					0.218498	0.32744	0.232173	0.428049		0.353596		0.718077	0.461381
CAD	MALLATVLGR	790						3.61366		1.32457
CAD	QIDTVAAEWPAQTNYLYLTYWGTTHDLTFR	790					3.33556			2.32308
CAD	SILEQLAEK	790										1.27512
CAD	SVGEVMGIGR	790																		1.09801
CAD	TLGVDLVALATR	790	2.29844	1.91751		1.27317				0.743242	1.10199	1.50965	1.37091	1.58409	3.44586	5.31187	3.38255	4.09615	3.43395
CAD	TLHEWLQQHGIPGLQGVDTR	790						1.10536		0.489132	0.800713		0.829071	1.04741
CAD	TPHVLVLGSGVYR	790	3.20585				1.03801					1.60759			1.58923
CAD	VFNTGGAPR	790										2.28945	1.53713		1.4216		1.42465	1.0539	1.57286
CAD	VIMGEEVEPVGLMTGSGVVGVK	790		1.51757								1.39647	1.17899	1.39856
CAD	VLGTPVETIELTEDR	790										1.95489			3.4695	4.34797	3.21835
CAD	VLGTSPEAIDSAENR	790	1.73964	2.38546								0.256351	0.370733	0.396935	0.387556	0.500332	0.339229	0.632161	0.70719	0.618474
CAD	VNEISVEVDSDPR	790												0.883344
CAD	VPQFSFSR	790								0.819205
CAD	VYFLPITPHYVTQVIR	790				1.4022		1.10508	2.23059	1.24007
CADPS2	ATGQSYKPVPAIQTQK	93664																1.17887
CADPS2	IEETMNQASPAR	93664										1.77569	1.96749
CALCOCO2	EYYTFMWVTLPIDLNNK	10241									7.23054
CALD1	INEWLTK	800				1.2775				1.75697
CALD1	LEQYTSAIEGTK	800	1.3043									1.76429			0.649948		1.18924	0.911838	1.48706
CALD1	SAKPTKPAASDLPVPAEGVR	800					0.577564
CALD1	YEIEETETVTK	800										1.63241						1.19151
CALM3	ADQLTEEQIAEFK	808		0.332493		0.415959	0.30686	0.697246		0.300198	0.195828	0.275403	0.612988	0.0963922			0.297898
CALM3	EADIDGDGQVNYEEFVQMMTAK	808		0.914998	1.56525	1.91364	1.83104	0.959317	1.40589	0.41873	0.293565
CALM3	SLGQNPTEAELQDMINEVDADGNGTIDFPEFLTMMAR	808		0.161661	0.382151						0.215772
CALR	EQFLDGDGWTSR	811														0.934309			0.898393
CALR	FYALSASFEPFSNK	811											1.64842	1.03194
CALR	IDDPTDSKPEDWDKPEHIPDPDAK	811										0.669507	0.695439				0.568139
CALR	KPEDWDEEMDGEWEPPVIQNPEYK	811										0.377418	0.442992	0.298423			2.51318
CALU	DGDLIATK	813															1.02777
CALU	DIVVQETMEDIDK	813										1.18316	1.93208	0.549226
CALU	DWILPSDYDHAEAEAR	813												1.26111			0.334502
CALU	EEFTAFLHPEEYDYMK	813															0.776287
CALU	GHDLNEDGLVSWEEYK	813															1.41347
CALU	HLVYESDQNK	813												2.07192
CALU	NADGFIDLEEYIGDMYSHDGNTDEPEWVK	813												1.30227
CALU	TFDQLTPEESK	813															0.26203
CALU	VHHEPQLSDK	813															2.09742
CALU	WIYEDVER	813													0.885137		0.238309			0.573722
CAMK2D	ESTESSNTTIEDEDVK	817										3.05365
CAMK2D	FTDEYQLFEELGK	817				2.36929											4.88799
CAMK2D	IPTGQEYAAK	817															1.50421
CAMLG	TTVLTAALLLSGIPAEVINR	819					8.59628
CAMSAP1	ELPYDLEDAMVFWINK	157922					7.97959
CAMSAP1	GTAAFSPSHPLLPLR	157922					1.1311
CAMSAP1	ISQQQEQLLMK	157922					1.31762
CAMSAP1	QSPYFPLLEDLMR	157922				5.60731
CAMSAP1	VESMEALPILSR	157922					2.1586
CAND1	AADIDQEVK	55832															2.48859
CAND1	ADVFHAYLSLLK	55832		3.66085		1.62929	1.85179	0.959814		0.914323	0.880216
CAND1	ALTLIAGSPLK	55832	1.68932			0.544409	0.77664	0.377851		0.591953	0.707133
CAND1	ASASYHISNLLEK	55832			1.81562	0.863988		0.473796	1.07573	1.00154	1.21296	1.08776	0.426556
CAND1	AVAALLTIPEAEK	55832						1.88837				2.49105		1.966	2.41709	2.25986	1.14771
CAND1	DLLDTVLPHLYNETK	55832				1.13096	1.35415	1.14323		0.989247	0.751219		3.33908							7.32823
CAND1	EGPAVVGQFIQDVK	55832			2.28309		0.767469	0.688666				0.900499	0.600207	0.628435		0.933733	0.872822	1.64291
CAND1	FMATNDLMTELQK	55832	1.42387			0.477465	0.525967		2.01889	0.490438	0.537797						1.50293
CAND1	FTISDHPQPIDPLLK	55832				0.888928		0.358287		0.491086			0.607229	1.44508
CAND1	HEMLPEFYK	55832				0.653788	0.52621	0.460401		0.735403	0.735275
CAND1	HTVDDGLDIR	55832								2.44275
CAND1	IDLRPVLGEGVPILASFLR	55832		2.50153	1.98084	1.01907	0.657355	1.24113	1.74912	0.499656	0.80241	10.7317	3.41496	2.57581
CAND1	ISGSILNELIGLVR	55832	2.45245	5.11481	2.3632	1.34973	1.01091	1.93678	3.57551	0.934134	1.06762	16.2888	2.83706	2.87291
CAND1	ITSEALLVTQQLVK	55832		2.48256			1.07976						1.11143	0.813404
CAND1	LGTLSALDILIK	55832		1.33907		0.598242	0.498687	0.433383	2.42324	0.434316	0.6302		1.49954	1.84905
CAND1	LTLIDPETLLPR	55832		2.50959								4.48145	1.24688	1.55086			2.97147		7.1797	5.43697
CAND1	QEDVSVQLEALDIMADMLSR	55832	0.884128	2.88404	3.81083	7.96779	7.07798	9.82067	9.8325	6.08857	6.3562
CAND1	SAASYALGSISVGNLPEYLPFVLQEITSQPK	55832	0.768158	0.657051	0.878978
CAND1	SPLMSEFQSQISSNPELAAIFESIQK	55832				5.13608	4.67382	5.26768			4.76388		4.86715	1.99037
CAND1	SVILEAFSSPSEEVK	55832	0.832305									1.15369	0.664948	0.627618		1.388	1.78928	1.6074
CAND1	TLEDPDLNVR	55832										0.775509	0.303203	0.740376
CAND1	VIRPLDQPSSFDATPYIK	55832	0.967747	1.22238	2.24837	0.723791	0.87409				0.755843
CANX	AEEDEILNR	821										0.106331		0.182435	0.0794937	0.184395	0.121683	0.103571		0.167445
CANX	APVPTGEVYFADSFDR	821					1.43025	1.02892		1.39745		0.146919	0.187687	0.151657	0.576619		0.323812		0.378562	0.330086
CANX	EIEDPEDR	821										0.594964	0.853307		0.347735	0.667154	0.546837	0.442171	0.609573	0.656912
CANX	GTLSGWILSK	821	1.52102				0.510338	0.170254		0.1567	0.307469	0.456919	0.521657	0.66276	0.260839	0.611548	0.516358	0.256813	0.343764	0.46936
CANX	IPDPEAVKPDDWDEDAPAK	821										0.074133	0.0887379	0.100134	0.0799932	0.0797981	0.0391279	0.125618	0.115272	0.124721
CANX	IPNPDFFEDLEPFR	821										0.993437	1.22537	0.833686	12.2852		4.39021		2.92341	3.19606
CANX	IVDDWANDGWGLK	821										0.455559	0.529809	0.430511	0.327766	0.4498	0.235756	0.484435	0.479698	0.435271
CANX	KPEDWDERPK	821										0.133392	0.179379	0.114088	0.191792	2.46426	0.188726	0.294035	0.398895	0.417757
CANX	TGIYEEK	821													0.351115		0.529689	0.350823	0.498207	0.518598
CANX	THLYTLILNPDNSFEILVDQSVVNSGNLLNDMTPPVNPSR	821				5.96983	3.28154			2.7072	4.32123
CANX	TPELNLDQFHDK	821										0.126143	0.256794	0.219246	0.0964458	0.159375	0.103174	0.169846	0.223873	0.227628
CANX	TPYTIMFGPDK	821													1.32198
CAP1	ADMQNLVER	10487													1.02793	1.25918	0.990775	0.956193	1.32475
CAP1	AGAAPYVQAFDSLLAGPVAEYLK	10487	0.510995	2.63978		2.10142	1.80586	4.01734		1.83499	3.78416		0.897024	0.627641
CAP1	EMNDAAMFYTNR	10487					0.840942													2.5873
CAP1	LEAVSHTSDMHR	10487					3.48072										1.04029
CAP1	LSDLLAPISEQIK	10487						1.34285				1.80467	1.20983	1.80828	1.20441	1.58339	0.941823	2.0519	1.99413
CAP1	SGPKPFSAPKPQTSPSPK	10487					2.21934						2.37808
CAP1	SSEMNVLIPTEGGDFNEFPVPEQFK	10487										1.51828	1.87749	1.28374
CAP1	VENQENVSNLVIEDTELK	10487										0.894034	0.965954	0.781591		3.44698	0.860387
CAP2	SALFAQLNQGEAITK	10486															1.36034	2.0354	1.44934
CAPN2	FADDQLIIDFDNFVR	824												7.02959
CAPN2	NPWGEVEWTGR	824										1.36006		1.67059	1.6367		1.35392
CAPNS1	ILGGVISAISEAAAQYNPEPPPPR	826	2.77063									1.45715	1.96616	1.18607
CAPRIN1	DGYQQNFK	4076										0.313392	0.226865	0.353759	0.318949			0.363175	0.541581	0.601112
CAPRIN1	GGYDGYRPSFSNTPNSGYTQSQFSAPR	4076											1.4198	1.27581
CAPRIN1	LDDYQER	4076													2.84765		3.36314
CAPRIN1	LNEQYEHASIHLWDLLEGK	4076										2.06251	2.46844
CAPRIN1	LNQDQLDAVSK	4076				1.50858								0.608195	0.369647	0.430096	0.55439	0.350151	0.528722	0.600832
CAPRIN1	SFMALSQDIQK	4076											1.77085			1.14771		0.661575	0.607855	0.859791
CAPRIN1	SSGPPPPSGSSGSEAAAGAGAAAPASQHPATGTGAVQTEAMK	4076										0.889043	0.662563					0.917397
CAPRIN1	YQEVTNNLEFAK	4076	1.4691									0.565527	0.664474	0.778798	0.459104	0.71446	0.609737	0.641043	0.800532	0.800749
CAPZA1	DVQDSLTVSNEAQTAK	829	0.812071	1.38699			2.54923	1.84886				0.79679			1.17047		1.0665		2.77995
CAPZA1	EASDPQPEEADGGLK	829	1.44171	1.62451	4.80408	1.71408	2.77084	3.01307		2.52944	3.25191	0.567233	0.495406		0.866178	0.996367		1.33297	1.70628
CAPZA1	EGAAHAFAQYNMDQFTPVK	829	0.752071		1.72337
CAPZA1	FITHAPPGEFNEVFNDVR	829	0.686177	0.128072	0.194772	0.066464	0.0828595	0.11769	0.355799	0.0577908	0.05568	0.32273	0.347156	0.434805	0.410436	1.39165	0.729777	1.4305	0.503845	0.438277
CAPZA1	FTITPPTAQVVGVLK	829	0.489621			0.0817175	0.0824356	0.109994		0.0527959	0.0551399	1.86589	1.01237
CAPZA1	IEGYEDQVLITEHGDLGNSR	829	0.631882		2.16411			1.36577		1.29363	1.11768
CAPZA1	IIENAENEYQTAISENYQTMSDTTFK	829	0.351604	0.244817	1.2142	0.557305	0.985341		2.01792	0.39998	0.543941	1.32898	1.71924	1.21381
CAPZA2	DIQDSLTVSNEVQTAK	830	0.969816	1.96962						1.3839	1.17334
CAPZA2	EGAAHAFAQYNLDQFTPVK	830		1.40766						0.460727		1.74742		1.94615
CAPZA2	FIIHAPPGEFNEVFNDVR	830		0.360879	0.351301	0.275334	0.241588	0.238641	0.387276	0.140323	0.143634	0.671893	0.992835	0.683867			2.91093		1.7153	1.71872
CAPZA2	FTITPSTTQVVGILK	830	0.541675	0.36849		0.131792	0.17088	0.175399	0.72714		0.104824
CAPZA2	IVEAAENEYQTAISENYQTMSDTTFK	830	0.625286	0.362536	0.578153				1.29866
CAPZA2	TSVETALR	830				0.621208		0.673527			0.514089
CAPZB	DLYFEGGVSSVYLWDLDHGFAGVILIK	832				6.59843				7.77069	2.80673
CAPZB	LEVEANNAFDQYR	832	1.69606	1.86789							1.02978
CAPZB	LTSTVMLWLQTNK	832	1.02751	0.401008	0.368003	0.276511	0.28741		0.321134	0.206179	0.167789
CAPZB	LVEDMENK	832	0.811584			1.3142		1.29894		1.1922	1.04275	1.06556			1.92031
CAPZB	SGSGTMNLGGSLTR	832	0.177789	1.61718	0.416417	0.21639	0.142658	0.278579		0.127058	0.319137	0.635374	0.68608	0.716646	0.571123	1.00632	0.641667	0.919939	1.65994	1.44473
CAPZB	STLNEIYFGK	832	0.125704		0.370858	0.0544695	0.0617588	0.0816407		0.0529914	0.0525618				0.718364	0.781823	0.599574	0.644788	0.723974
CARM1	LLTIGDANGEIQR	10498														0.837311	0.921679	0.886658
CARS2	VTENIPQIISFIEGIIAR	79587								1.70557
CASC5	AFGIYLNK	57082					0.512076			1.25162
CASC5	GLLDNPISEK	57082					0.98823												0.171155
CASC5	IDTTSFLANLK	57082					0.563154	0.954251		0.650713									0.94591
CASC5	NHDTAISSHTVK	57082	18.4486
CASC5	NTVSWEQSLFSTTKPLFSSGQFSMK	57082					1.30615			1.66145
CASC5	SHTVAIDNQIFK	57082					1.76423
CASC5	SHTVVIGFGPSELQELGK	57082					0.843793
CASC5	TGEFLAFQTVHLPPLPEQLLELGNK	57082					1.90011	3.55355		1.71003	3.92602
CASC5	TIYSGEENMDITK	57082											1.45941						0.976189
CASC5	TNLEHTTGQLTTMNR	57082	3.4284				0.687493	1.40993
CASK	ITVYEALNHPWLK	8573									0.91336
CASK	TAEFAPFVVFIAAPTITPGLNEDESLQR	8573												14.5383
CAST	GTVPDDAVEALADSLGK	831															4.49718
CAST	SESELIDELSEDFDR	831										1.948	3.27174				7.43704
CAT	FNTANDDNVTQVR	847	5.72949
CBFB	AQQEDALAQQAFEEAR	865										1.72066
CBLL1	ASLENVHPPIAPPPTEIPER	79872																		1.25381
CBR1	EGWPSSAYGVTK	873		2.70112											0.207172	0.288308	0.0635088
CBR1	EYGGLDVLVNNAGIAFK	873			2.85278												2.47086
CBR1	LFSGDVVLTAR	873	0.884984												1.61236
CBR1	SETITEEELVGLMNK	873										1.93738		0.962002	0.479385		0.0754533
CBR1	SPEEGAETPVYLALLPPDAEGPHGQFVSEK	873	1.56078	1.39085													0.050349
CBR1	SSGIHVALVTGGNK	873	0.97848											0.720174	0.455731		0.124543
CBR1	TNFFGTR	873													0.618682		0.145682
CBR1	VVNVSSIMSVR	873															0.0686339
CBS	AAQELQEGQR	875	7.65154														1.77838
CBX3	VEEAEPEEFVVEK	11335		1.63109
CBX5	GQVEYLLK	23468			0.230976
CBX5	LTWHAYPEDAENK	23468		1.72505	0.97389
CBX5	SNFSNSADDIK	23468		0.273074	0.369848				2.84952									2.90224
CC2D1A	GPASTPTYSPAPTQPAPR	54862										1.13382	1.50543	1.41965	1.34251		1.47052
CC2D1A	SFDAVLEALSR	54862													6.66533	8.18003	5.29857		8.80313	6.93585
CC2D1A	TLENLLASIR	54862					0.670108								5.39345		7.99016
CC2D1A	WLVIDPVPAAVPTQVAGPK	54862										3.72068			6.90967
CCAR1	AQFGGQK	55749																0.13621
CCAR1	IQTLPNQNQSQTQPLLK	55749													0.669908			1.14577	1.02309	0.981739
CCAR1	IVSQPQPAR	55749						9.59618		25.9666		2.1978	2.57524	3.88399	1.23847	3.00456	2.34361		0.908459	0.752852
CCAR1	NLSTVMDEIHTVLK	55749						2.55509
CCAR1	SEWETLSR	55749										1.30087
CCAR1	VLVEATYNPNMPFK	55749				1.32111	1.4858	1.87619			1.71549						2.47222
CCAR1	VMLMASPSMEDLYHK	55749				1.33974
CCAR1	YILPDEPAIIVHPNWAAK	55749										1.77173			1.13461			2.46413	0.828553	0.708786
CCDC101	IAELLTELHQLIK	112869				1.05083	0.404274	0.641631			0.862267
CCDC117	IIDEDEEVEADR	150275										2.23833					1.41808
CCDC124	AAFTAFEEAQLPR	115098							1.95431				0.342854		0.426888	0.722226	0.458657	0.980636		0.441595
CCDC124	LLEEEDSK	115098															1.43558		2.77902
CCDC124	SHLEVPLEENVNR	115098										0.543316			1.08287	1.31202	1.14705	1.58813
CCDC124	SPDNPMNQR	115098										0.734543	0.658709	1.10643	0.936039	0.89301	0.988963	0.972983	1.59655	1.15832
CCDC124	TIEDAIAVLSVAEEAADR	115098										2.15813	1.95937
CCDC124	VLEEGSVEAR	115098										0.229367	0.195089	0.207472		0.143815	0.207387	0.148718	0.199851	0.297315
CCDC132	DYVDEQTGDGPVK	55610															2.97606
CCDC132	LQDTLEQIEEQLDVALSK	55610										10.199		5.75428
CCDC22	DLGELLQAWGAGAK	28952										7.81778			19.4015		15.7341		12.1791	8.36687
CCDC22	EFQASPLLLPVPTQVPQPVGR	28952															3.98572		3.73047
CCDC43	NTNVEDVLNAR	124808	0.664696
CCDC43	QAQIVVKPR	124808					5.60502
CCDC47	DMEALLPLMNMVIYSIDK	57003			3.37898	0.499281	1.14004			1.32775
CCDC47	MMRPVSDQVQIK	57003						0.880468
CCDC47	TLLFTFNVPGSGNTYPK	57003							2.76973
CCDC47	YGLPDSLAILSEMGEVTDGMMDTK	57003				6.78507	2.32196	2.87224	9.86838	5.02706	6.29768		15.5836	7.42694
CCDC49	LESASTSSLEDR	54883										1.63378	2.06426		1.16932			1.65721	1.50525	1.96965
CCDC49	NQGLQGPLTAEQK	54883													1.6914			2.98165
CCDC49	YAEDVGAVK	54883										1.23145	0.947928						0.516402
CCDC50	AAQVAQDEEIAR	152137												2.11326
CCDC55	ALAEDATVYEYDSIYDEMQK	84081											2.5656	2.5599
CCDC55	DLSGFYR	84081																	1.51036
CCDC55	EVGVQSSER	84081													1.59986				1.7828
CCDC55	GFSNEVSSK	84081																0.720932	1.01305
CCDC55	HLLNQAVGEEEVPK	84081										0.814988	0.458856	1.65968	0.325585	1.35419	1.16265	0.326496	0.42399	0.379881
CCDC55	NNEETVMSAR	84081																0.532599	0.470876	7.78031
CCDC55	NQEKPSNSESSLGAK	84081					13.2047					0.577383	0.629747	0.824253	0.451918	0.524315	0.999789	0.266356	0.282027	0.337841
CCDC55	SSADDEIEETR	84081															1.30835
CCDC55	VEENPDADSDFDAK	84081										3.01034		1.97851			1.51524
CCDC55	VIETPENDFK	84081																	1.48772
CCDC59	AQEEYEQIQAK	29080																0.868683	3.8341
CCDC59	GEGVSTVGYR	29080													1.68864			1.24699	1.24213
CCDC59	HLYLAEEER	29080																		1.89412
CCDC6	AEQEEEFISNTLFK	8030													3.86827		1.71743	4.83965
CCDC72	GPLATGGIK	51372										0.160366	0.141614	0.21401	0.125933	0.186203	0.211287	0.176461	0.287417
CCDC77	DIQTLILQVEALQAQLGEQTK	84318					6.11512
CCDC86	GQHEPSKPPPAGETVTGGFGAK	79080			2.84772
CCDC86	LGGLRPESPESLTSVSR	79080			2.32355				1.3865
CCDC99	AAQYGLQLVESQNELQNQLDK	54908						1.30566
CCDC99	HLLGEIR	54908						0.538488
CCDC99	LIGVPADAEALSER	54908	0.784418
CCDC99	LQIATLLQMK	54908					2.59313
CCDC99	QEQLELLITNLMR	54908				3.64579	1.8031	2.54738		2.79518	5.38964
CCDC99	VQESMSSEMLALQIELTEMESMK	54908					4.93402	6.74142
CCNB1	ISTLPQLNSALVQDLAK	891											3.44023	2.1227	5.16251		8.45874		3.68137	2.51116
CCNB1	NVVMVNQGLTK	891	2.48212					2.14864
CCNK	DLAHTPSQLEGLDPATEAR	8812	1.39898
CCNK	DPQQPAQQQQPAQQPK	8812		10.8607								2.32128	4.38983		3.99652			2.82585	3.75621
CCNK	FIFDVGTR	8812				1.75208
CCNK	ILLQTIK	8812					1.37278
CCNK	KPPLAAALGEAEPPGPVDATDLPK	8812													1.56651			2.66277	1.56361	1.68392
CCNL1	LSPTPSMQDGLDLPSETDLR	57018			3.36638
CCNL1	TPSPLILDQNYINTK	57018			1.2657													1.95237		1.49542
CCNL2	GLLPGGTQVLDGTSGFSPAPK	81669			1.61219		2.24994	1.23115
CCNT1	FYMIQSFTQFPGNSVAPAALFLAAK	904						4.56669
CCNT1	MPIEGSENPERPFLEK	904				0.77277
CCNT1	QLENMEANVK	904					1.92367
CCNT1	SQYAYAAQNLLSHHDSHSSVILK	904					1.2973
CCNT1	TSENLALTGVDHSLPQDGSNAFISQK	904	0.69362				1.05848	0.62258		1.30792	1.66422	1.1712	1.24422		1.06341				1.04261	0.725887
CCNT1	TYSLSSSFSSSSSTR	904					1.73873
CCT2	AAHSEGNTTAGLDMR	10576	0.251206	1.61952		0.471525	0.151096	1.98948		0.47888	6.33953	0.0894107	0.0994171	0.0967614	0.065576	0.127512	0.092506	0.120624	0.12542	0.170612
CCT2	ASLSLAPVNIFK	10576	0.334343	0.404166	2.18276	0.165862	0.0911214	0.312015	0.569138	0.137931	0.469013	0.173556	0.213742	0.241832	0.273714	1.70576	0.344803	0.608898	0.288606	0.235706
CCT2	DASLMVTNDGATILK	10576	0.272388	0.539317		0.560943	0.181744	0.701319		1.22837		0.0948031	0.143652	0.284069	0.161608	0.469974	0.211101	0.432187	0.333984	0.296734
CCT2	EAESLIAK	10576					0.500259					0.17273	0.211665		0.219443	0.318493			0.363452	0.403669
CCT2	EALLSSAVDHGSDEVK	10576	2.09603	2.34015		0.58652	0.289249	1.14812		1.13215		0.0484944	0.143807	0.188168	0.061625	0.0946336	0.0947528	0.0874154	0.112758	0.126632
CCT2	EAVAMESYAK	10576	0.750778	1.25596		0.749864	0.258117			1.06223		0.135239		0.364423	0.169475		0.239177	0.254055		0.321251
CCT2	EGTIGDMAILGITESFQVK	10576	0.807312	1.4054		1.33889	0.716078	1.29394	2.20519	0.882063	2.72133	1.22725	0.366434	0.456349
CCT2	GATQQILDEAER	10576	0.358669	0.467476		0.645985	0.113365	0.618353	0.847548	0.779639		0.0304053	0.0491878	0.0604645	0.0478983	0.100081		0.0605081	0.0970969
CCT2	GSGNLEAIHIIK	10576					0.358127					0.138015	0.347579	0.254084	0.321313		0.635258			1.27133
CCT2	IHPQTIIAGWR	10576		0.833139		0.118266	0.0803547	0.33328	0.495462	0.141586	0.510592	0.98281	0.377542	4.09194	1.21966			1.11282		1.6302
CCT2	ILIANTGMDTDK	10576													0.0199764	0.0523067	0.0989364		0.0294432
CCT2	LALVTGGEIASTFDHPELVK	10576	0.889776	0.206452	1.44655	0.253059	0.0664804	0.25378	0.709902	0.241847	1.43317	0.074864	0.104413	0.0931824	2.34189		1.03153			0.40746
CCT2	LAVEAVLR	10576	0.367028	0.363322	1.1303	0.125658	0.046692	0.137795	0.1612	0.129107	0.534391	0.495435	0.262523	0.476831	0.391232	1.07696	1.22364	0.606369	0.696927	1.0463
CCT2	LGGSLADSYLDEGFLLDK	10576					1.20298					0.317732	0.634043				6.77618
CCT2	LIEEVMIGEDK	10576						1.27808				0.175509	0.349386	0.340334	0.436511	0.788483	0.556726	0.735241		0.861867
CCT2	LTSFIGAIAIGDLVK	10576	0.285753	0.441781	0.705712	0.378693	0.1065	0.437215	0.368463	0.285514	0.853441	0.386407	0.224977	0.206035						4.53446
CCT2	MLPTIIADNAGYDSADLVAQLR	10576	0.472475	0.258521		0.34845	0.240612	0.322496	0.792292	0.485921	1.31707	0.0911574	0.115967	0.0668797			8.48254			1.93885
CCT2	NIGVDNPAAK	10576		1.29214		0.712597	0.228483	0.771216		1.13778			0.0998099	0.138067	0.12057	0.12947	0.138777	0.11191	0.193681
CCT2	QDLMNIAGTTLSSK	10576	0.487579	0.798797								0.744414	0.83562	0.956757		0.76453	0.990838
CCT2	QLIYNYPEQLFGAAGVMAIEHADFAGVER	10576	1.15553	0.774418	1.67519	0.716811	0.503521	1.26636	1.38537	0.80682	1.59801
CCT2	QVLLSAAEAAEVILR	10576	0.99842	3.06848	3.7422	1.99721	0.984089	1.5236		1.0537
CCT2	VAEIEHAEK	10576										3.05019		7.51368	0.835243	1.82257	1.01599	1.45765	2.70476	3.03468
CCT2	VLVDMSR	10576	0.614209				0.0695467	0.216975	0.734472	0.274839			0.32604	0.418983		0.40571		0.208664		0.270913
CCT2	VQDDEVGDGTTSVTVLAAELLR	10576	0.832335	0.38035		0.57096	0.221904	0.838135	0.864105	0.521407	1.42104	0.100676	0.0993625	0.114219			3.74843			1.65657
CCT3	ALDDMISTLK	7203	0.855338	1.26487		0.541058	0.214027	0.378723		0.398587	1.0853			0.558394	0.455309	0.739499	1.06642	0.53683	0.86258	0.924856
CCT3	AMTGVEQWPYR	7203	0.27917	0.42541		0.351074	0.118184	0.372014		0.338093	0.836168	1.22376	0.219261	0.722774	0.219945	0.367075		0.218051	0.270004	0.368109
CCT3	AVAQALEVIPR	7203	0.185017	0.375109		0.135175	0.0342849	0.0968083	0.565751	0.129821	0.503583	0.0588674	0.0813516	0.095902	0.0707819	0.138094	0.147923	0.0738331	0.122273	0.135596
CCT3	EDDVGTGAGLLEIK	7203													1.38028		0.803075
CCT3	EILSEVER	7203	0.843379									0.118008	0.299944		0.149304	0.343969	0.46228		0.354247	0.434908
CCT3	EIQVQHPAAK	7203	1.45027	2.072			1.14938	8.71518		37.7797	15.9494	0.460292	0.476388	0.467904	0.327676	0.881645	0.816961	0.528213	0.874673	0.921064
CCT3	ELGIWEPLAVK	7203	0.321866	0.348185		0.232295	0.0425863	0.169173	0.75335	0.1814	0.620591	0.144071	0.189503	0.266467	0.160439	0.220215	0.270956	0.173071	0.248648	0.333126
CCT3	GESQTDIEITR	7203										0.967527
CCT3	GISDLAQHYLMR	7203	0.380249	0.89242		0.415767	0.0557855	0.504944	0.402388	0.147217	0.863546		0.397981	1.89542	0.498292				0.538737	0.605269
CCT3	IDDIVSGHK	7203		3.40607		2.70078		1.32057		2.28466		0.358807	0.479619	0.483971	0.627697	1.05855	0.760184	0.824298	1.31872	1.03392
CCT3	ISIPVDISDSDMMLNIINSSITTK	7203	0.220988	0.81059	1.20508	0.448879	0.16151	0.664554	1.55528	0.482366	1.35486	0.862887	0.30764	0.194871
CCT3	IVLLDSSLEYK	7203	0.1109	0.237369		0.0958141	0.0344403	0.167463	0.462425	0.121927	0.341053	0.113089	0.102935	0.173129	0.245327	0.546595	0.492485	0.458304	0.325162	0.339587
CCT3	MLLDPMGGIVMTNDGNAILR	7203	1.59222	0.252013	0.819609	0.244409	0.100183	0.291716	0.41257	0.211367	0.583052	0.2402	0.167377	0.179253						1.57532
CCT3	MVQFEENGR	7203					1.67983					0.245813	0.39139	0.623656			0.49003
CCT3	NVLLDPQLVPGGGASEMAVAHALTEK	7203	0.616479	0.252582	0.730865	0.17329	0.0552494	0.237917	0.5663	0.15671	0.464452	0.122064	0.0598797	0.126498	1.03089	7.89024	0.336961	6.53355	0.213225	0.20702
CCT3	SMIEISR	7203				0.200591				0.235888			0.325634	0.421024				0.17255
CCT3	TAVETAVLLLR	7203	0.1856	0.368693		0.102366	0.0328634	0.101161	0.5047	0.0772006	0.293242	0.0965515	0.10172	0.125951	0.164996	0.318816	0.420863	0.214163	0.289208	0.316111
CCT4	AFADAMEVIPSTLAENAGLNPISTVTELR	10575	0.140211	0.349773	0.561747	0.270416	0.100485	0.444498	0.903572	0.347832	0.76565	0.175276	0.10107	0.0609539
CCT4	ALIAGGGAPEIELALR	10575	0.332794	0.176742		0.111741	0.0363412	0.0799825		0.0839006	0.253769	0.0917736	0.0750338	0.101763	0.561497	3.35435	0.988028	1.02968	0.71984	0.517482
CCT4	AYILNLVK	10575					0.161176			0.369165			0.99905		1.15063			0.616749	1.05976	0.920076
CCT4	DALSDLALHFLNK	10575	1.46186	0.797837	1.37514	0.266258	0.0939641	0.267428	0.851249	0.180774	0.559876	0.220996	0.229013	0.235452	1.28852		1.99149	2.99468	0.546922	0.741841
CCT4	ETLLNSATTSLNSK	10575	0.753908	1.3195		0.646706	0.390444	0.578725		0.455265	1.80757	0.0625729	0.0966314	0.0977602	0.0957235	0.251892	0.129332	0.203421	0.233542	0.243503
CCT4	FSNISAAK	10575	0.370653				1.53214					0.194171			0.177915	0.451578	0.359117	0.264096	0.324565
CCT4	GDVTITNDGATILK	10575	0.900553				0.79219	0.868234		0.671486		0.134741	0.279329	0.252424	0.304432	0.65364	0.25358	0.783884	0.782806	0.77088
CCT4	GIEILTDMSRPVELSDR	10575				0.5542	0.261916	0.349999		0.281389		0.112975	0.129423	0.118228	0.230523	1.03412	0.347545	1.07407	0.568293	0.593057
CCT4	GIHPTIISESFQK	10575	0.227167	0.303607	1.16387	0.111467	0.0341821	0.0932897	0.556622	0.110045	0.376109	0.0485038	0.065611	0.0837565	0.0787947	0.112325	0.15056	0.0930707	0.141893	0.142512
CCT4	IDDVVNTR	10575	0.572712	0.938125		0.493903	0.212799	0.842843				0.075611	0.0747715	0.11397				0.178532		0.348055
CCT4	LVIEEAER	10575		1.03669		0.523244	0.193694	0.389862					0.108528		0.0753245	0.143964	0.155343	0.122087	0.167915	0.223904
CCT4	MLVELSK	10575											0.255948							0.277226
CCT4	QMQVLHPAAR	10575				2.4173	0.849948	1.61177		2.83687
CCT4	TDMDNQIVVSDYAQMDR	10575	0.375675	0.417028		0.803314	0.772598					0.134226	0.110597	0.167241	0.906011		0.399918		0.913182	0.506885
CCT4	TIGTKPVAHIDQFTADMLGSAELAEEVNLNGSGK	10575								2.00825			1.18048	0.424409
CCT4	VIDPATATSVDLR	10575		0.327788	1.03462	0.0918552	0.0360913	0.140036	0.463171	0.121681	0.436344	0.0433808	0.0631369	0.0498558	0.0383304	0.0899277	0.0742065	0.0535107	0.0755901	0.0839105
CCT4	VVSQYSSLLSPMSVNAVMK	10575				0.275208	0.0843998	0.174228	0.543563	0.248416	0.57659	0.303651	0.224432	0.362701	0.859812		1.37633	8.67583	0.541415	0.545828
CCT5	AFADALEVIPMALSENSGMNPIQTMTEVR	22948	0.295628	0.507625	1.08718	0.381819	0.179301	0.590069	1.20451	0.425492	1.01729	0.403296	0.205945	0.0899615
CCT5	ASMGTLAFDEYGRPFLIIK	22948	0.593907	0.702401	1.38793	0.407004	0.0990969	0.37883	2.58851	0.272582	1.41128	0.330553	0.152075	0.184493
CCT5	AVTIFIR	22948	0.775952	0.89447		0.209287	0.0784745	0.220352	0.876756	0.16296	0.678847				1.53587			1.25474	0.996482	1.62022
CCT5	DGDVTVTNDGATILSMMDVDHQIAK	22948										0.17724	0.158323	0.18863			3.96566
CCT5	DTEPLIQTAK	22948										0.244134	0.369382	0.5179			0.677875
CCT5	DVDFELIK	22948	1.31187				0.417519			0.767741		0.525491	0.656591	1.26817	0.468122		0.84683	1.00769	1.10402	1.49251
CCT5	FEEMIQQIK	22948		1.2536			0.322324			0.417771		0.252074	0.413693	0.565737	0.371289	0.684475	0.382202	0.569189	0.810444	0.800808
CCT5	FSELTAEK	22948				0.423931	0.172457	0.402811		0.468672		0.0823657	0.10835	0.127938	0.084643		0.162093	0.096454	0.156361	0.13284
CCT5	IADGYEQAAR	22948	0.254173	0.391757	2.26143		0.164786	0.499937		1.01411		0.040769	0.0359548	0.0413771	0.0472473	0.0844923	0.112309	0.0375037	0.0645549	0.0572284
CCT5	LDVTSVEDYK	22948	0.648737			1.22833	0.678691	0.769105				0.179196			0.307209		0.284918
CCT5	LGFAGLVQEISFGTTK	22948	2.00933	0.252882	0.656934	0.161891	0.0612907	0.247255	0.598899	0.142553	0.489285	0.0830142	0.0725692	0.0763403	5.27874		6.95925		3.60625	1.05335
CCT5	LMGLEALK	22948	0.436217			0.2379			0.787834				0.562733		0.233564		0.59736	0.332556	0.311688	0.398322
CCT5	LMVELSK	22948	0.585349				0.0387209	0.112046							0.159018	0.285247	0.334935	0.208099	0.27999
CCT5	QMAEIAVNAVLTVADMER	22948	0.772064		4.50171	1.50284	1.06342	2.84312	1.97778	1.87266	2.5792
CCT5	QQHVIETLIGK	22948				1.13743	0.105165	0.627493				0.505468	0.613944		1.15559		0.887328	0.777897	1.14015
CCT5	QQISLATQMVR	22948	0.375929			0.19082	0.0667429	0.243745			0.555545		0.498006
CCT5	SQDDEIGDGTTGVVVLAGALLEEAEQLLDR	22948		0.857907		0.970651	0.463755	1.51732	1.57352	0.515418	1.93448
CCT5	TSLGPNGLDK	22948				1.30156						0.0976688	0.0845245	0.125011	0.0594425			0.0744531	0.102095	0.11154
CCT5	VAIEHLDK	22948	3.24883									0.223135	0.22855		0.355858	0.605502	0.517935	0.581933	0.683685
CCT5	WVGGPEIELIAIATGGR	22948	0.0971418		1.50702	0.290084	0.104946	0.347045	1.21221	0.217702	0.61187	0.120901	0.100641	0.0797537	12.4852		13.5727		7.87182	2.21511
CCT6A	ALQFLEEVK	908	0.26988	0.468755			0.0449796	0.148503	0.65603	0.148709		0.160693	0.161391	0.381719	0.124238	0.207691	0.221257	0.185911	0.257067	0.274975
CCT6A	AQAALAVNISAAR	908	0.59145	0.599846		0.88973	0.27747		1.15629	0.989347		0.300029	0.24057	0.280781	0.964216					0.633024
CCT6A	AQLGVQAFADALLIIPK	908	0.497971	1.26797	1.88036	0.704088	1.05736	2.05558	0.860399	1.20672	1.68765	0.71293	0.281969	0.311989
CCT6A	DGNVLLHEMQIQHPTASLIAK	908	0.691931	0.294251		0.130929	0.0584938	0.198557	0.549713	0.147721	0.367764	0.0327404	0.0473511	0.0473603	0.0925795	0.222949	0.170211	0.216832	0.183132	0.172212
CCT6A	ETLIDVAR	908										0.186139	0.37582		0.44899		0.379375
CCT6A	GIDPFSLDALSK	908		0.200321		0.126718	0.0381784	0.101711	0.305703	0.128638		0.071306	0.0776263	0.112354	0.0749665	0.109004	0.151592	0.115622	0.128284	0.162191
CCT6A	GLVLDHGAR	908	1.38552			1.88969	0.183499	0.564827	3.08557	1.61934	1.78702	0.232971	0.267934	0.418952	0.358539		0.627235	0.52537	0.699204	0.927577
CCT6A	HTLTQIK	908													1.22756	2.26707
CCT6A	IITEGFEAAK	908	0.235403	0.528984		0.201691	0.0499399	0.165327	0.72676	0.189138	0.424607	0.0466358	0.068719	0.076054	0.0572887	0.109422	0.0892267	0.089736	0.12124	0.165324
CCT6A	QDEPIDLFMIEIMEMK	908				7.59753	3.18674	15.8045	10.6571	7.44942
CCT6A	SETDTSLIR	908		5.14428								0.154675	0.31144	0.427904				0.326541
CCT6A	VATAQDDITGDGTTSNVLIIGELLK	908	0.296414	0.270948	1.60896	0.614703	0.185379	1.25151	1.1836	0.48785	2.05304	0.071361	0.0575879	0.0911142						1.91784
CCT6A	VHAELADVLTEAVVDSILAIK	908		0.766711	2.43643	0.272512	0.21676	0.168503	0.194038	0.236094	0.371725	0.54771	0.0966673	0.102469
CCT6A	VLAQNSGFDLQETLVK	908	0.114666	0.232595	1.06487	0.273238	0.126566	0.322474	0.646536	0.278493	0.663254	0.050957	0.060695	0.0491762	0.208174	0.670319	0.304305	0.464001	0.252645	0.219565
CCT6B	GIDPFSLDSLAK	10693													5.02584
CCT7	ALEIIPR	10574	0.825603	1.22919		0.277215	0.0646053	0.240366		0.35627	0.955287	0.174836	0.361261	0.307496	0.170788	0.26959	0.264227	0.250051	0.267592	0.372246
CCT7	ATISNDGATILK	10574	0.371914	0.860057			0.0973176	0.314836		0.437948	1.44274	0.0407669	0.0622541	0.0680219	0.0460217	0.0872464	0.0685111	0.0748314	0.119957	0.142964
CCT7	GGAEQFMEETER	10574	0.422381	0.834733		0.84439	0.140841	0.773795				0.045178	0.116087	0.0998215	0.0576739	0.0832754	0.0883791	0.0900936	0.0969006	0.140879
CCT7	HAQGGTWYGVDINNEDIADNFEAFVWEPAMVR	10574				1.27471	0.410843	2.64909	1.72054	0.855267	2.94885
CCT7	IALLNVELELK	10574	3.0271	1.19618		0.710747	0.420528	1.41437	1.46008	0.261599			2.11821	1.83916
CCT7	LLDVVHPAAK	10574				0.521956	0.136873		2.09903			0.340385	0.153637		0.275942	0.318128		0.341295	0.407263	0.535429
CCT7	LPIGDVATQYFADR	10574	0.550414				0.190711	0.241848		0.204653		0.0691677	0.105164	0.129742	0.109401	0.190254	0.175276	0.198661	0.199055	0.241228
CCT7	MPTPVILLK	10574													3.20503
CCT7	MVVDAVMMLDDLLQLK	10574		0.411975	1.84513	0.197486	0.158937	0.396755	0.537598	0.194437	0.200833		2.55326
CCT7	NDSVVAGGGAIEMELSK	10574										0.346635	0.555082	0.893499			0.854078		2.06448
CCT7	QQLLIGAYAK	10574							0.396467
CCT7	QVKPYVEEGLHPQIIIR	10574				0.407706		0.370024		0.371518			0.445887
CCT7	SLHDAIMIVR	10574	1.04662	0.988767			0.0660418	0.241431		0.22935		0.249213	0.251817	0.383297	0.360095	0.342474	0.402402	0.535913		0.849843
CCT7	SQDAEVGDGTTSVTLLAAEFLK	10574	0.700632	0.378858		0.620777	0.209418	0.809134	1.35003	0.501842	1.19876	0.0987315	0.122326	0.133915			9.82302			2.44444
CCT7	STVDAPTAAGR	10574					5.99167					0.723131	1.62412	0.90404	1.21997
CCT7	TATQLAVNK	10574	0.570543	0.683221								0.165749	0.241105	0.515528	0.202514	0.440296	0.442378	0.193653	0.384347	0.343138
CCT7	TFSYAGFEMQPK	10574	0.27258			0.197977	0.0733959	0.250068		0.218256	0.682707	0.154789	0.181872	0.231999	0.113067	0.873147	0.162148	0.6109	0.204679	0.190822
CCT7	VHTVEDYQAIVDAEWNILYDK	10574										0.499673	0.634596	0.491728
CCT7	VQGGALEDSQLVAGVAFK	10574										0.208039	0.294083	0.248346
CCT8	AIADTGANVVVTGGK	10694	0.0528892	0.220963	0.540806	0.0696551	0.0360853	0.105568	0.460992	0.132661	0.279869	0.0334409	0.0910174	0.0501607	0.0512187	0.0737659	0.0700372	0.0562729	0.0784907	0.0952581
CCT8	APGFAQMLK	10694	0.142784	0.361543	1.5663	0.196765	0.148933	0.221982	0.374977	0.190901		2.17972	0.878658		0.296214	0.689147	0.529309	0.299134	0.428918	0.49601
CCT8	AVDDGVNTFK	10694	0.130476	0.413567		0.156623	0.0783102	0.239421				0.0478786	0.0481686		0.0618735	0.0826738	0.0791888	0.0778393	0.10233	0.1369
CCT8	DIDEVSSLLR	10694	0.0778041	0.331116		0.155807	0.0669665	0.115715		0.167024	0.505446	0.160611	0.159281	0.400404	0.162961	0.284658		0.24343
CCT8	DMLEAGILDTYLGK	10694	0.371914	0.327548	1.92937	0.275071	0.119841	0.223272	1.70275	0.228665	0.67933	0.242658	0.282698	0.448421			6.67142		2.26653	3.06226
CCT8	EDGAISTIVLR	10694	0.239807			0.484114	0.242113			0.415534		0.116804	0.246956		0.188457			0.50186
CCT8	ELEVQHPAAK	10694	1.29455	1.99398		2.80498	0.542996	1.56504	12.2901	5.81606	7.48903	0.278537	0.281427	0.202094	0.476262	0.464751	0.620836	0.471227	0.776655	0.717292
CCT8	ETEGDVTSVK	10694						3.79823					0.208615	0.15329	0.219985		0.372086		0.499443
CCT8	FAEAFEAIPR	10694	0.0561293		0.583207	0.0548073	0.0237594	0.0611215	0.210346	0.0638516	0.17169	0.0358741	0.0321912	0.0586245	0.0723514	0.123165	0.0800833	0.102886	0.128854	0.120288
CCT8	GEENLMDAQVK	10694	0.371812	1.17765		1.28659	0.505625			0.703311		0.0906783	0.228661	0.190069	0.126257	0.227679	0.117594	0.291411	0.362036
CCT8	GSTDNLMDDIER	10694	0.119095			0.365617	0.119715			0.481051		0.0683984	0.100974	0.130669	0.0638029	0.13247	0.0968971	0.125345	0.158337	0.15891
CCT8	HFSGLEEAVYR	10694	0.0833459	0.177837		0.0675329	0.0226261	0.0823066	0.217174	0.0737608	0.254515	0.390502	0.441964	0.0907053	0.0777078	0.537503	0.105984	0.308648	0.118048	0.14391
CCT8	ILGSGISSSSVLHGMVFK	10694	0.388721	0.218219		0.104673	0.0351849	0.0575386	2.34047	0.0892499	0.353812	0.263989	0.30838	0.485212
CCT8	LATNAAVTVLR	10694	0.0647883	0.246797		0.0234645	0.0153334	0.0283128		0.030698		0.0781074	0.0780179	0.11535	0.155738	0.302818	0.514068	0.211794	0.241114	0.265942
CCT8	LFVTNDAATILR	10694	0.0346134	0.128122		0.0957895	0.0374925	0.111088	0.291007	0.107787		0.0699223	0.0678691	0.108118	0.067511	0.131809	0.167137	0.103279	0.109937	0.141683
CCT8	LVPGGGATEIELAK	10694		0.186291		0.0597043	0.0311568	0.0831306	0.312071	0.0782782		0.0312574	0.0466252	0.0464306	0.038962	0.0699212	0.0521809	0.0488061	0.0575098
CCT8	LYAVHQEGNK	10694	0.438456	1.19964								0.650149	0.757241	0.951624	0.790977	1.78899	1.38301	1.03439	2.64919	1.70575
CCT8	MIVMASHMQEQEVGDGTNFVLVFAGALLELAEELLR	10694								16.9643
CCT8	MVINHLEK	10694	0.50911	0.517367		0.304822	0.157095	0.266268	0.84835	0.896868	2.32841	0.312572	0.415046	0.346032	0.313076	0.562389	0.464208	0.55032	0.592895	0.437663
CCT8	NVGLDIEAEVPAVK	10694	0.17634	0.922989		0.518531	0.287636	0.31374		0.500116	1.03373	0.299226	0.354326	0.344329
CCT8	QYGNEVFLAK	10694	0.122726			0.364365	0.0337061	0.154238
CCT8	TAEELMNFSK	10694				0.753459		0.264405		0.340126		0.0819424	0.148213	0.153436	0.102979	0.180052	0.132342	0.245678		0.315504
CCT8	TAYGPNGMNK	10694										0.271073	0.242326	0.316939	0.313558	0.494333	0.682845	0.326154		0.401215
CCT8	TVGATALPR	10694	0.162639	0.453098	2.24598	0.204742	0.11018	0.135198	1.11773			0.1375	0.18626	0.21518	0.10169	0.163768	0.163346	0.124625	0.211934	0.205088
CCT8	VADMALHYANK	10694	0.116458	0.395732	1.77913	0.266475	0.0315929	0.255311	0.469798	0.0709537	0.880594	0.150348	0.234898	0.278278	0.240342		0.353911
CCT8	VDQIIMAKPAGGPKPPSGK	10694	1.19941	1.53472			0.23291			1.23474		0.849265	0.601873		0.941727			1.11335
CCT8	YNIMLVR	10694	0.22645	0.60614	1.43916	0.116067	0.0510749	0.0914038	0.391709	0.123581	0.466783					2.00349				2.46764
CD2AP	ANTTAFLTPLEIK	23607	0.35387	0.910708		0.476233	0.191108	0.359835	1.48638	0.405701		2.33724			1.16739	1.66891	2.45393	1.20523	1.66199	1.41743
CD2AP	APAPKPELIAAEK	23607						2.06455							1.5778
CD2AP	EGEIIHLISK	23607					0.449878	0.801979
CD2AP	ETDVVNFDDIASSENLLHLTANRPK	23607		1.43637		1.89799	1.21944	1.12469		1.24712
CD2AP	ETGEAGWWR	23607	0.790875	0.707637		0.925876	0.272771
CD2AP	FETEPVSK	23607					1.58137	2.39888
CD2AP	GIGFGDIFK	23607	0.627072	1.27132		0.556253	0.312282	0.543206		0.453482	1.17252				3.52658
CD2AP	GMFPDNFVK	23607				0.739401				0.811581
CD2AP	HGNVASLVQR	23607								0.883674
CD2AP	ISTYGLPAGGIQPHPQTK	23607		0.416446			0.101735	0.301252
CD2AP	LGLFPSNFVK	23607	0.254093	0.670367		0.207754	0.0933947	0.274058	0.63006	0.187251	0.40682
CD2AP	NSLDELR	23607	4.45905
CD2AP	RPEKPVPPPPPIAK	23607	0.299484			5.47225	3.06568	5.94749
CD2AP	SNLEMEIEK	23607				0.96743	0.428552
CD2AP	STLEQKPSKPAAPQVPPK	23607	3.9091
CD2AP	SVDFDSLTVR	23607	0.339718	0.993871		0.393965	0.157001	0.343492		0.410641	0.92532	1.63431
CD2AP	TLFAYEGTNEDELTFK	23607										2.84102
CD2AP	VGDIIDINEEVEEGWWSGTLNNK	23607	1.16009	3.15747			1.60131
CD2AP	VLFEYIPQNEDELELK	23607	0.801104	0.46131		0.830762	0.437657	0.472036	2.25041	0.545627	1.05046
CD2BP2	DSWLDNIDWVK	10421																	5.13099	4.62222
CD2BP2	GNLGVYQETR	10421					2.82245						1.65514		1.07504			0.803076	0.586915
CD2BP2	ITPFNLQEEMEEGHFDADGNYFLNR	10421						1.88291				2.34323
CD2BP2	LSGLADQMVAR	10421														1.1357		0.574983	0.539546
CD2BP2	LVDPVAGSGGPGSR	10421					1.47192					0.716313	0.575648					0.304408	0.284066	0.381584
CD2BP2	VTFQGVGDEEDEDEIIVPK	10421										1.63157	1.6846						1.68109
CDC123	TLSDIFLLFK	8872				7.45374
CDC16	NIISPPWDFR	8881																9.02843
CDC16	WFLDALEK	8881					2.11891	1.14255
CDC20	LSGKPQNAPEGYQNR	991						5.16317
CDC23	AASTSMVPVAVTAAVAPVLSINSDFSDLR	8697				4.60455	4.51742	5.24199		4.42289
CDC23	ALSIFNELR	8697					1.42886
CDC23	ELDGFGLYLYGVVLR	8697					4.93901
CDC23	NQGETPTTEVPAPFFLPASLSANNTPTR	8697															6.30878		5.80079	4.40929
CDC23	NTSAAIQAYR	8697				1.6151	1.35208	1.28019		1.66217
CDC23	QLLLIAGLTR	8697				1.26086	1.11078	1.39253		1.08543	2.21734
CDC23	SSYIVSQIAVAYHNIR	8697					0.527752
CDC23	YLGAWTLMGHEYMEMK	8697				2.03159
CDC27	AAAEGLMSLLR	996					2.0095	1.98831
CDC27	ESLVYFLIGK	996				2.30211		2.93685		2.61465	3.34036
CDC27	FSLAEMHFQK	996					1.03955
CDC27	GGITQPNINDSLEITK	996													1.87413
CDC27	ISTITPQIQAFNLQK	996				0.737816	0.805349	0.726516		1.04021					1.92931
CDC27	LAEGEQILSGGVFNK	996																2.61724
CDC27	SVFSQSGNSR	996					7.30939
CDC27	TVLQEPVQAAIWQALNHYAYR	996				6.18968	1.74525	6.65252
CDC37	DVQMLQDAISK	11140											0.656811		0.53877	0.909757		0.848949
CDC37	EGEEAGPGDPLLEAVPK	11140										0.560785	0.654224		0.576431	0.900792	0.550359	1.02199
CDC37	LGPGGLDPVEVYESLPEELQK	11140										0.278167	0.467272	0.908219			4.60929			1.48337
CDC37	LQAEAQQLR	11140					3.18064										0.436708	0.361007
CDC37	SMVNTKPEK	11140															4.22984
CDC40	VWEWDIPVDFK	51362						2.59535			2.26797
CDC42	NVFDEAILAALEPPEPK	998								2.79936		6.65177		5.41422			8.28765		11.0874	8.97088
CDC42	TPFLLVGTQIDLR	998						3.19184
CDC42BPA	IHQIELIPNDQLVAVISGR	8476				2.31673				1.148	2.58862
CDC42BPA	VTASQLSASNNK	8476				9.47317
CDC42BPB	LPDFQDSIFEYFNTAPLAHDLTFR	9578								9.35627
CDC45L	FLDALISLLS	8318				12.037	21.7918	23.0052	14.0476	9.78672
CDC5L	AQDVLVQEMEVVK	988				1.41335	2.29367	1.29936				3.29129			1.92294
CDC5L	GGLNTPLHESDFSGVTPQR	988										0.924625			0.727293			1.05445	0.84113
CDC5L	GVDYNAEIPFEK	988						1.38255				1.63535				1.49739		0.904527	0.930681	1.34901
CDC5L	ILQEAQNLMALTNVDTPLK	988					1.33072	0.88416	3.31939	1.64828	1.56405
CDC5L	LGLLGLPAPK	988	3.43783									4.28462	3.13321		1.85924	3.82321	6.18426	1.583	2.0995	2.18137
CDC5L	LVLPAPQISDAELQEVVK	988						1.865				1.77495							4.85158	4.20847
CDC5L	QLNDLWDQIEQAHLELR	988				0.563489	1.07286	1.32607	1.63246	0.682478	0.601427
CDC5L	QVVQTPNTVLSTPFR	988	1.97622			0.9206	0.984828	0.962007	3.74084	1.54771	1.41404
CDC5L	SGTTPKPVINSTPGR	988					5.2397
CDC5L	TPSNGAEGLTPR	988										2.34897	2.91852		1.44823			1.22267	1.2988	3.29462
CDC5L	VGQASEIAR	988										0.475656	0.451496		0.285335			0.231752		0.2294
CDC5L	WYEWLDPSIK	988					0.737237	0.715957	1.70109	1.19036
CDC7	FVQSEAQQER	8317												3.64827						3.54563
CDC73	ADVLSVLR	79577					3.99767								6.98569			4.31448	6.45776
CDC73	APEQRPAPNAAPVDPTLR	79577													0.737049		1.43192
CDC73	GWPWLLPDGSPVDIFAK	79577				4.29846		4.61442		7.31013
CDC73	NIFAILQSVK	79577				1.96739	2.96578	1.55397			1.27199				7.70806			7.18421	5.02434	5.06749
CDC73	SAPLEIGLQR	79577																1.99265		2.12127
CDC73	TPIIIIPAATTSLITMLNAK	79577				3.09559	2.40473	3.42401	7.99491	4.90889	3.08537	12.8106	14.6495	18.7819
CDC73	TTILQSTGK	79577										5.61912
CDC73	VVAVFVQGPAWQFK	79577				2.87415	1.50958	2.15293
CDCA2	KPLLSPIPELPEVPEMTPSIPSIR	157313					0.763075	0.789781
CDCA2	LGSTQSGFLVEESLPLSELTETSNALK	157313				5.2495	2.96175
CDCA2	SPLNFSTVTVEQLGITPESFVR	157313					3.20926	2.64005
CDCA2	VIGLQIFNIDTDR	157313					0.906333	1.14175		1.23618	1.57723
CDCA3	SPLTILQDDNSPGTLTLR	83461	1.91261				1.31033	1.26725
CDCA8	EMNWLDYFALGGNK	55143			0.862797	3.82536	3.74228	4.39004		3.54234
CDCA8	LEVSMVKPTPGLTPR	55143		1.50521	1.55319		0.871074
CDIPT	MIDLSGNPVLR	10423					0.297465	0.163946
CDIPT	NMAALDAADR	10423					1.18344	1.23531
CDIPT	SLISVIHLITAAR	10423					1.14404	2.17395			1.73894
CDK1	ALGTPNNEVWPEVESLQDYK	983		1.86756				1.97681				3.28847
CDK1	DLKPQNLLIDDK	983	3.13139
CDK1	KPLFHGDSEIDQLFR	983				0.432577	0.286122	0.20286		0.335453		0.724198	0.610917	0.477419
CDK1	LESEEEGVPSTAIR	983	0.890262												0.577627		1.08214		1.06346	0.897751
CDK1	MALNHPYFNDLDNQIK	983		0.424452	0.645897	0.326108	0.253528	1.09647		0.265722	0.389247	1.43846	0.640284	1.2768	0.488319	0.960603		0.733469	0.770165	0.520327
CDK1	NLDENGLDLLSK	983	0.623924	1.67537		1.32607	0.692958	0.754988		1.6568		0.980113	0.710154	0.712187			1.33564	0.724925	0.847989	0.545661
CDK1	SPEVLLGSAR	983	0.474651	1.22999				0.362451		0.703133
CDK1	YSTPVDIWSIGTIFAELATK	983		0.514349	0.556718		0.392734	0.266844	0.453805		0.560055
CDK12	AEGSSNSVVHAETK	51755																		2.54204
CDK12	DGSGGASGTLQPSSGGGSSNSR	51755										2.05067	4.14718
CDK12	LYNSEESRPYTNK	51755		4.46334
CDK12	NSGPALTESLVQTLVK	51755																6.00807	4.78385
CDK12	VPLALHPVVGQPFLK	51755				1.55711	0.973163	0.519631		1.50214	0.895935
CDK2	DLKPQNLLINTEGAIK	1017	0.766477	0.812804		1.35286	0.912372	1.3793
CDK2	FMDASALTGIPLPLIK	1017		4.47364
CDK2	LDTETEGVPSTAIR	1017	2.25508
CDK2	TLGTPDEVVWPGVTSMPDYKPSFPK	1017		0.549659		1.2861	0.54696	0.776621		1.19857	1.58688									3.47161
CDK2AP1	YAELLAIIEELGK	8099				9.12278	5.17483	9.38479			5.87456	16.0445	12.32	11.25
CDK5	DLLQNLLK	1020					3.96663	1.99681
[truncated: 13,839 more rows]

## Sheet: Avg. Top 3
gene symbol	gene ID	Myc_BirA_EV	Myc_BirA_T7_mSOCS2_WT	Myc_BirA_T7_mSOCS6_WT	Myc_BirA_EV_2	Myc_BirA_hSOCS2_2	Myc_BirA_mSOCS6_2	Myc_BirA_EV_3	Myc_BirA_hSOCS2_3	Myc_BirA_mSOCS6_3	Triple_Flag_EV	Triple_Flag_hSOCS2_WT	Triple_Flag_mSOCS6_WT	3xFlag_EV_2	3xFlag_hSOCS2_2	3xFlag_mSOCS6_2	3xFlag_EV_3	3xFlag_hSOCS2_3	3xFlag_mSOCS6_3
AAAS	8086			0.119721	0.292508	0.333833	0.628568	0.122595	0.438497	0.241532
AARS	16										0.233415	0.761434	0.432125	0.300863	0.106441	0.926444
AARS2	57505										0.26609		0.0805891
AASDHPPT	60496	0.313303	0.333517		0.0817214	0.0851604	0.0542576	0.0217713	0.159225	0.0319799	0.861685	1.29416	1.31495	0.244621			0.285998	0.219307	0.198987
AASS	10157					0.151379	0.146271		0.205856	0.227276
AATF	26574		0.705973	1.76523		0.442319	0.537627	1.63082
ABCB10	23456						0.806952		0.457095	0.500323
ABCB7	22				0.199389		0.223329	0.129234		0.286023
ABCD3	5825	0.622317	0.216752	0.473481	1.91641	0.829345	1.78199	0.829478	2.74545	2.50064
ABCE1	6059		0.453336			0.466137					0.940908	1.04479	1.17135	0.778263	0.747595			0.529112
ABCF1	23	1.09122	0.233209	0.463681	0.229375	0.301985		0.568145	0.5829		0.939687	1.07861	0.666777	0.669984	0.956227	0.665993	0.456415	0.55683
ABCF2	10061	0.834155	0.567058		1.01122	1.04971	1.15715	0.677551									0.171857		0.330769
ABHD11	83451									0.109001
ABI1	10006					0.917623	0.244991				0.108043			1.10965	0.574716	1.06716
ABLIM1	3983	0.51388	0.935312	0.57504	2.02743	1.27339	0.841649	0.713676	2.21478	2.22822	0.597585			0.871271			0.685204	0.74714	0.739672
ABR	29				0.149565	0.34169	0.116224		0.236283	0.130782
ABT1	29777							0.543261
ACAA2	10449										0.13467	0.172678	0.139088			0.491104
ACACA	31	2.53037	1.51304	0.389888	2.21413	3.81315	5.37814	1.1197	2.52161	3.16904				0.135734	0.0649675	0.15188	0.0766869	0.158633	0.198036
ACACB	32					0.124111				0.230952
ACADSB	36						0.385842				0.2942
ACADVL	37										0.552777		0.233986	0.639903	0.548793	0.88541	0.537815		0.651851
ACAP2	23527										0.738693	0.535406	0.26663	0.364637	0.148605	0.207922	0.099037	0.13445
ACAT1	38	0.553269				0.169866	0.179976		0.202531	0.182246	1.23134	0.481144	0.834129	0.780974		0.966822	1.14624	0.348202	0.373257
ACAT2	39												0.813093
ACBD3	64746				0.257868	0.257582			0.305641	0.214509		0.277943	0.72637		0.586071
ACIN1	22985	0.905957	0.444631	1.16008	0.880574	0.242303	0.580956	0.726808	0.368343	0.166814							0.189042		0.133175
ACLY	47	0.617713	0.601401		0.560678	0.558511					1.81412	1.80092	1.31696	3.03174	1.80212	3.04644	3.06427	2.28642	2.16717
ACOT7	11332								0.967566		0.873571	0.582028	0.752261
ACOT8	10005					0.175068	0.58991			0.404352									0.150166
ACOT9	23597	0.15245			0.523297	0.776712	1.31518		0.703097	0.648951				0.395697				0.617691
ACP1	52	0.997875	0.49156			1.51389			0.719092		0.783427	0.720753	1.35783		0.356874	1.4231			0.664795
ACSL3	2181					0.612191	0.541822				1.3621	0.588789	1.01467	1.34329	1.13437	1.05082	1.1315	1.19889	1.23165
ACSL4	2182												0.4393	0.310137			0.451013		0.343298
ACTBL2	345651	536.836	0.564705	1.00729	0.457436	1.17327	0.550327	0.6115	0.415858	0.435001	85.5024	54.6223	71.1462	47.1192		30.812	75.2219		35.9739
ACTL6A	86									0.238498
ACTN1	87	2.60283	2.19493	3.22996	12.5255	3.61138	3.58576	1.61333	8.90766	5.57385	0.455398
ACTN4	81	70.4735	51.4027	20.0119	52.158	37.1921	32.8726	9.07678	46.4193	37.3108	1.40261	1.55503	0.810463	1.52778	1.53196	1.40769	1.91271	1.41007	1.3347
ACTR1A	10121	0.487827	0.638131	1.0586	1.17416	1.00173	0.711001	0.974269	1.29235	1.18899	2.11853	1.8111	1.45048	2.47448	0.678596	0.768821	0.475194	1.71779	1.44828
ACTR1B	10120				1.45279	0.82073			2.40748	2.44316	1.15485	0.755248	0.961234
ACTR2	10097	0.553594	1.59356	0.895075	2.52901	1.43257	1.88519	0.8137	4.07171	3.31824			0.589267
ACTR3	10096		1.71564	1.44454	1.14523		2.22252		2.94655	2.92516	0.767866
ADAP2	55803									0.171336
ADAR	103	0.820863	0.833132	0.475796	1.04163	1.74128	1.88226	0.650414	1.15299	1.09655
ADD1	118	0.539073			0.505213	1.0271	0.54953	0.129956	0.723506	0.308461	0.248894			0.444833	0.318636		0.383
ADD3	120					0.314844	0.780713
ADNP	23394	0.638279	0.223431		1.02933	0.982679	2.71075	0.295265	0.0620936	1.32555
ADRM1	11047		0.160531	0.0818428	0.151478	0.286849	0.280599		0.666043	0.113111	3.7595	2.36731	2.39322	0.89784	0.909555	0.849122	0.893505	0.81165	1.14128
ADSL	158											0.482185	0.563558
ADSS	159	0.529637									0.320418	0.367167	0.568914	0.249197
AFF4	27125					0.788747	0.844195		0.357928								0.361186
AFG3L2	10939					0.554731	0.774305	0.583541	0.65659	0.844932		0.24352	0.345068			0.500072
AGFG1	3267	0.529336	0.680558						0.722067
AGL	178										1.31446	1.29803	0.124229	1.10687	0.542817	0.700439	0.590671	0.415334	0.361664
AGPAT1	10554	3.53477			0.173971	0.485978	0.184032				0.176623	0.266585
AGPS	8540						0.53869				0.479724	0.461896	0.470625	0.210611		0.0918932			0.475726
AHCTF1	25909						0.186505
AHCY	191	1.55763									2.03366	1.19697	2.21828		0.477757	0.446564
AHNAK	79026	0.922604	1.24997		2.83475	7.13752	6.76619	0.334916	4.32172	1.78383
AHSA1	10598	1.71103	0.838066	0.727811	1.33751	1.47974	1.03625	0.53689	1.19011	0.728448	0.563295	0.575414	0.846263
AIF1L	83543	0.200646	1.12568	1.61151	2.64687	0.797374	1.44207	1.36253	4.99831	3.07384
AIFM1	9131					0.908971	1.17239		0.392162	0.634425	0.960212		1.18712	0.929268	0.628515	1.72922	0.378377	0.549958	0.775787
AIMP1	9255		0.363289			0.924238										0.375768
AIMP2	7965	0.544331	0.562637		0.565837	0.490221	1.04641	1.06873	2.09702	2.02186
AIP	9049												0.57905		0.4671	0.873477	0.336341		0.405175
AK2	204	0.869604	0.360431	0.148571	0.175375			0.111425			0.451376	0.897382	0.591101	0.228642	0.264427			0.479935	0.35702
AKAP1	8165	0.113641	0.277199	0.347331	1.01769	1.83833	1.16602		1.19252	0.633319
AKAP11	11215					0.0907922	0.055414
AKAP12	9590				0.347722	0.600195			0.304558	0.190062	0.759216	0.388723	0.619872	0.613562		0.601905	0.392094
AKAP8	10270						0.231663
AKAP8L	26993	1.20657	1.10097		0.686064	0.817989	1.38663	0.32957	1.02933
AKR1A1	10327										0.0641766
AKT2	208					0.529616		0.36334	0.545944		0.280001		0.149459
ALB	213	3.48689	2.64004	0.336833
ALDH18A1	5832	2.50372	1.25098	0.598186	3.84518	2.39257	6.11979	0.918511	3.44947	2.74834	0.921163	0.533745	1.50359	0.526132	0.460444	0.786766	0.76507	0.936644	1.3001
ALDH1A2	8854	1.29305	0.594839		0.901162	0.546921			0.94501
ALDH1B1	219				0.554048	0.433084	0.853393		0.404256		0.114309	0.123481	0.234119
ALDH3A2	224	0.75854			0.746682	1.09015	1.28444		0.533897	0.44677	0.370892	0.893158		0.755169	1.00185	0.845598	0.912663	1.04433	1.09126
ALDH5A1	7915										0.667114		0.743049					0.775586	0.961978
ALDH7A1	501	0.301391	0.250783													0.0535805
ALDOA	226	0.750812	1.00745								6.93641	5.14526	6.01975		0.791025	2.70001
ALDOC	230	0.662434											3.3181
ALG1	56052						0.184671											0.172545
ALG13	79868	3.1513									0.180966
ALG5	29880	0.222883
AMBRA1	55626					0.0956578			0.023821		0.460293	2.01034	1.5072	0.615012	0.549622	0.467529		1.97776	1.59729
ANAPC1	64682				0.603971	0.250762	0.401722		0.37205	0.350929				1.14705
ANAPC4	29945				0.46727	0.178412			0.465018								0.128493
ANAPC5	51433				0.165459	0.159251	0.228611		0.230444
ANAPC7	51434						0.335729		0.69801					0.309273
ANGEL2	90806										0.276381		0.301695
ANK3	288					0.322046	0.236287		0.371158
ANKFY1	51479										1.73062	1.4063	0.738778	0.617368		0.207896	0.924453	0.476407	0.623888
ANKHD1	54882	1.23229	0.385645		0.241752	0.402575		0.164027	0.345779	0.228838
ANKLE2	23141								0.134089		0.449374
ANKRD11	29123					0.698096
ANKRD17	26057	0.533233			1.0583	0.718279	1.10023
ANKRD28	23243										0.0745309
ANKS1A	23294					0.398905	0.0955447		0.408602
ANLN	54443	0.42348				0.216031			0.260652
ANP32A	8125											1.08428
ANP32E	81611											0.160363	0.26221
ANXA2	302	4.47212	2.89993	0.772919	0.741876	2.12525	1.2154		1.62663	0.559575	2.04095	1.25315	1.79783	4.12932		0.878678	0.784754	1.05129	1.1931
ANXA5	308												0.193636
AP1B1	162										0.282393	0.152828	0.127737
AP1G1	164				0.219107	0.277706	0.184568		0.393638	0.28076				0.167677
AP1M1	8907															0.894197
AP2A1	160				0.493249	0.444515	0.388237	0.318658	0.619494	0.346547							0.61515
AP2A2	161				0.453487	0.521645	0.106432		0.28517	0.470872	0.211695
AP2B1	163				0.429613	0.954575	0.472807		0.606694	0.369996	0.26572	0.180088
AP2M1	1173			0.585772	1.49171	1.33801	0.791633	1.56152	2.27023	2.20148						0.217462		0.157495	0.303728
AP2S1	1175				0.614224	1.4419			0.815603	0.733645
AP3B1	8546		0.395816	0.496628	1.02098	1.16641	1.14816	0.616074	1.27599		1.00541	0.783654	0.809768	1.12136	0.853225	0.266058	0.322708	0.539952	0.727918
AP3D1	8943		0.162994		0.195454	0.187464	0.182662	0.510091	0.134953		0.873057	0.735127	0.620051	0.602675	0.57166	0.965484	0.294411	0.847562
AP3M1	26985	0.583339	0.799574	0.394135	0.723677	0.379418	0.912465	0.556569	0.842294	0.756345	1.10839	1.06785	0.480714	0.717087	0.430966	0.633644	0.471814	0.466416	0.453963
AP3S1	1176	0.503529	0.539076						0.778299	0.529107	1.25371	0.925969	0.523695	0.867015		0.989788	0.563459		0.524804
APC	324				0.0613245	0.0373336			0.021084									1.39399
APEX1	328							0.458292			0.799329	0.845718	0.749708	0.473485	0.37374			0.540439
API5	8539			0.270775		0.26917	0.162194		0.33457	0.189652	0.473484	0.862571	0.83543
APOBEC3C	27350		1.46792	5.1334				0.921763
APRT	353			0.249345							0.957055	0.552902	1.23718
AQR	9716		0.312135	0.220983	0.340585	0.742006	0.786469	0.492	0.60919	0.765982	0.201232							0.765393	0.47948
ARAF	369												0.35568			0.307716
ARCN1	372	0.596632	0.596634		0.606866	1.27052	1.08065	0.342326	1.34062	0.595873	2.15756	1.62332	1.44997	1.2752	0.659786	0.844139	0.529499	1.33924	0.710784
ARD1A	8260										0.452898	0.401396	0.613821	0.971252
ARF4	378	1.71528	0.523565		1.22242	2.29953	0.963543		0.65008		1.18367		1.67891					0.871211	0.811453
ARF5	381				0.350842		0.38908				1.07825	0.889226	1.34995	0.320313
ARF6	382	0.775179	0.387886				0.818672		0.988442	0.740715
ARFGAP1	55738				0.384265	0.224647	0.0963143		0.262429		0.36246	0.222704		0.156085		0.278773
ARFGAP2	84364															0.792459
ARGLU1	55082										5.86634	5.07111	6.43068	11.873	8.46266	10.0316	10.1264	8.64525	11.115
ARHGAP21	57584				0.383346	0.425315	0.317193		0.362383
ARHGDIA	396										3.8727	2.97357	3.62624
ARHGEF2	9181	0.45288			0.484834	0.299636	0.408727	0.467984	0.670815	0.58077	0.129853			0.663217
ARHGEF7	8874				0.487858				0.479388	0.445728
ARID1A	8289				1.20159	0.0330295	0.467425			3.45623
ARID2	196528				0.54348		0.559197
ARID3A	1820					0.332022	0.391932			0.451119
ARID3B	10620	0.719483	0.512786		1.0064	2.37994	2.04497		0.820181	0.867241
ARL1	400	1.36609	0.305251	0.198154	0.659395	0.558504	1.40556	0.493136	0.736354	0.60728			0.567954
ARL6IP4	51329			0.56855							19.8269	12.9598	18.0222	15.0048	13.9228	5.89899	12.1608	9.40482	7.82358
ARL6IP5	10550					0.204352	0.145747		0.269209		0.177838		0.308471		0.205069				0.0895422
ARL8B	55207													0.0873372
ARPC1A	10552	0.987794	0.932732	0.633947	0.728595				0.91915	0.993741
ARPC1B	10095		0.451598					0.383122	1.83888	1.47223
ARPC2	10109		1.22003	0.611647	0.850241		0.10874		1.63685	2.12213
ARPC3	10094	0.483223	1.20881		2.09643	0.900117	0.930287		2.07749	2.26458							0.119108
ARPC4	10093	0.690315	1.58291	0.883208	1.9169	0.809346	1.13088	0.6547	2.16353	1.93873	0.59842	0.724478	0.601195		0.320123	0.873905	0.42588	0.427143
ARPC5	10092		1.3167		2.70863				2.63017	3.09056
ARPC5L	81873	0.493914	1.16369		2.41891	0.750842	1.1148		3.1934	1.74755
ASB3	51130							0.734687		0.445266
ASB6	140459							0.515579	0.263834
ASCC3	10973				0.150726	0.206137	0.24638		0.285671	0.174588
ASNA1	439										0.371076		0.499006
ASNS	440		0.297954				0.478378		0.357686	0.237314	0.192209				0.142349	0.163174
ASPH	444		0.0585467								0.809274		0.633899	0.349298	0.336846	0.673259	0.620792	0.492734	1.02315
ASPSCR1	79058										0.699947	0.155432	0.166139	0.63626		0.334922
ATAD1	84896						0.333392
ATAD2	29028		0.40189	1.33565			0.147932	0.61519
ATAD2B	54454			0.463784				0.217689
ATAD3A	55210	0.339412			0.5471	0.262316	0.597045	0.454196	0.413236	0.704804								0.236301
ATAD3B	83858				0.126402	0.163484	0.140609	0.0978669	0.257648	0.187894
ATF3	467					1.00087
ATG2B	55102				0.28107	0.347025			0.384009
ATIC	471										0.436077	0.816676	0.721066
ATL1	51062						0.0883041	0.146523	0.21296
ATP1A1	476	0.669512			0.699455	1.6518	3.28311		0.561857	1.39559	0.511324	1.09615	0.310291	1.10381	1.59296	0.50694	2.27726	1.27326
ATP1B3	483		0.390514		0.552262	1.10496	1.22827	0.226722	0.894171	0.756934	0.526461	0.465893	0.446824	0.175132	0.139267	0.187017	0.137293
ATP2A2	488	0.54408		0.365826	0.492109	0.917488	0.918115	0.556875	0.484815	0.579173	0.657282	0.668307	0.666867	0.390456			1.69612	1.47752	1.34223
ATP2B1	490					0.714571	1.24898								0.309
ATP5A1	498	12.5564	4.44875	1.34236	7.19271	12.302	23.4954	3.07432	7.7435	7.30276	3.02092	4.12155	5.22326	4.68157	6.99785	3.84328	5.35573	3.06431	4.0037
ATP5B	506	2.90037	1.8765	0.934525	5.38104	9.63846	14.6815	3.10142	9.96113	7.05216	3.13023	4.09098	5.37412	5.23736	7.69972	4.59105	6.67292	3.8657	4.51883
ATP5C1	509	2.18565	1.08951	0.445618	3.55127	4.58828	6.01764	0.958915	5.54472	3.10733				1.08829	1.25168	1.7266	0.877597		1.76485
ATP5D	513											1.20964	1.29766	1.37834	3.13799	1.41958	1.57114	1.38117	0.764173
ATP5F1	515				0.126659	0.152842	0.150408	0.191959	0.558721	0.118361	0.34756	0.439734	0.787447	0.493962	1.11855	0.489122	0.433024	0.176755	0.16858
ATP5H	10476	0.392924				0.345863	0.808313				0.504067	0.769922	0.86838	0.361624	2.40824	0.438397	0.782302	0.673557	0.270191
ATP5I	521												0.991049		2.52611		1.6999	2.02277
ATP5J2	9551		0.741797		1.67929	2.39333	3.29678	1.02749	3.73921	2.15359	0.245023	0.255412		0.217841	0.11129	0.107698	0.154089	0.165741	0.318526
ATP5L	10632	0.779418			0.739195	1.93765	1.33638		1.92622	1.95115	0.877774	1.14045	1.34001	0.876613	1.38423	0.862336	1.2202	0.963903	1.3508
ATP5O	539	0.654664	0.601715		0.523459	0.304884	0.757099		0.687245	0.971329	0.804	0.818022	0.727955	1.20621	1.84675		1.61269	0.802742	0.0787581
ATP6	4508	1.72608	0.80514		3.75783	3.34887	4.66717	1.22956	3.82945	2.52137				0.658079	0.91831		0.899428	0.61511
ATP6V1A	523	0.28531					0.502674		0.288343		0.263291	0.444858	0.286961	0.90729	0.965277	1.20593	0.826019	0.854318	1.08174
ATP6V1B2	526	0.444736			0.248969						0.696585	0.826827	0.335587	0.767825	0.791418	1.55117	0.878922	0.744225	0.669979
ATP6V1E1	529														0.625903	0.504931		0.415672
ATP6V1G1	9550											0.880508				1.12556
ATP6V1H	51606		0.11237			0.694335	0.963953				0.0551165
ATRX	546			0.437163
ATXN10	25814				0.399254	0.31655	0.283331		0.421356	0.382643			1.08539			0.0813125			0.130993
ATXN2	6311	0.436639			0.501467							0.297128					0.444435
ATXN2L	11273	1.78122	0.211587		1.47412	2.84665	0.425399	0.0413454	0.380696	0.11665	1.01575	0.840355	0.998908	1.04956	0.913194	0.778212	0.807938	0.706822	1.17205
AUP1	550					0.238254			0.0771253					0.258036		0.183447	0.180957	0.24649	0.153812
AURKA	6790																0.36525
AURKB	9212				1.14506	1.11474	1.47217		1.06151										0.320239
BACH1	571		0.603018		0.6697	0.635209	0.605627		0.21311			0.729953						0.631744	0.179988
BAG2	9532	1.5189	0.921374		1.44805	1.92577	2.51528		0.886393	1.47421	0.568654		0.459508
BAG3	9531	0.122882			0.533971	0.140845	0.501964		0.46108				0.0769859	0.457635
BAG5	9529	0.0973083			0.0640349		0.523462		0.163677	0.139807
BAIAP2L1	55971						0.795385				0.648884	0.425141	0.364706	0.568156	0.630672	0.598404	0.61479	0.508298	0.649784
BANF1	8815		0.925227	5.92145				1.02784
BAP1	8314				0.32591	0.229999	0.196451		0.266442	0.233336
BASP1	10409		0.166892		0.0409169	0.051149	0.0165954				0.36384	0.357099	0.652235		0.563486	0.474985	0.405628
BAT1	7919	0.652698	1.04739	1.05049	0.922115	1.0283	0.702645	1.62744	1.31933	1.54964	0.428479	1.45848	0.760423
BAT2	7916	0.667533			1.0654	1.29151	1.11745		0.30094		0.885411	0.312482	0.447867	0.757782	0.732246	0.628673	0.729126	1.039	1.12579
BAT2L1	84726		0.428385		0.294871	1.30213	0.702152				0.983692			0.583917			0.385626	0.480386	0.731377
BAT2L2	23215	0.0342678			0.544854	1.02237			0.104497		0.314181			0.646822	0.0699429
BAT3	7917										0.99032	0.535732	0.600976	1.01126		0.823455	0.821941	0.671552	0.825609
BAX	581										0.653302	0.498958	0.505131	0.271668	0.125963	0.262739	0.43163	0.306915	0.400153
BAZ1A	11177			0.373216	0.851945	0.391585	0.576068	0.202568	0.339656	0.317141				0.797336
BAZ1B	9031			0.268095	1.24813	1.5841	2.26624	0.467398	0.985175	0.819629
BAZ2A	11176		0.172398	0.240937		1.12997	0.608437	0.433762
BCAP31	10134										0.606083	0.523387	0.515038
BCAS2	10286	0.648626			0.567601	0.523962	0.610211	0.260641	0.45568	0.474674	0.661401	0.183258		0.486258	0.151637		0.211866	0.941775	0.765396
BCAS3	54828					0.231798
BCAT1	586													0.0883185		0.174125		0.227242
BCCIP	56647	0.986113	0.592866		1.29538
BCLAF1	9774	0.673984			2.07519	1.32333	1.37297		0.579867	0.602018	1.04639	1.32177	1.04105	1.8775	2.93713	1.4781	5.07761	3.78768	3.9322
BCOR	54880				0.307759	0.262782	0.917595		0.136878	0.218365
BCS1L	617										0.109698	0.109488	0.123441	0.122089
BEND3	57673				0.229862	0.148201	0.220197		0.236921	0.292013
BID	637										0.556183		0.509872	0.47041
BLM	641			0.12643	0.260504		0.904042	0.0804819		0.653196									6.04872
BLVRA	644	0.833418		0.263499	0.327732	0.669218	0.739277		0.992128	1.03869	0.501544
BMP2K	55589	0.324574
BMS1	9790		1.22536	2.50593	0.412617	0.354887	0.569312	4.34675	0.576607	0.581594	0.358972	0.223041						0.448939	0.511797
BOD1L	259282				0.7106	0.417144
BOLA2B	654483	5.81045	3.63503								2.3836		2.50553	1.44069	10.326	1.61632	0.796999	0.732962	5.04454
BOP1	23246		4.97657	6.4977	0.560769	0.368405	0.401406	3.89826	0.564047	0.699911
BPTF	2186						0.150344			0.167164		1.01737
BRD1	23774			0.59915				0.580888
BRD2	6046		0.512886	0.947858		0.291046
BRD4	23476	0.393121			1.57604	1.79946	2.9018		0.741499	1.04286
BRD9	65980										1.11034
BRE	9577					0.76987	0.585024		0.495955	0.395907	0.291686	0.324063
BRI3BP	140707										0.862722	0.685024	0.432638	0.468914	0.428608	0.476442	0.447173	0.555733
BRIP1	83990				0.460719	0.440926	0.681642		0.518306	0.500139
BRIX1	55299	0.572707	10.073	15.952	0.748884	0.806603	1.25055	18.2732	1.15896	1.78435			0.671458
BRMS1L	84312						0.333038
BRP44L	51660						0.293254		0.513267	0.362584
BRWD1	54014			0.567745
BRWD3	254065			0.51622
BSG	682					0.39853							1.11628	0.608084	0.496319	0.708194	0.350647	0.430693	0.841079
BTAF1	9044					0.556196							0.308415	0.238472
BTBD12	84464						0.00716906			0.0150965
BTF3	689		0.450877			0.630979	0.624646				0.940408	0.0689036	0.508861
BTF3L4	91408											0.532266
BUB1B	701	0.349827	0.582247			0.619518			0.434751
BUB3	9184	1.31629	0.475284		1.04429	1.82564	0.847003		1.07741	1.67821	1.70177	1.30238	1.86863	3.00087	0.804182	2.40851	2.11098	1.56179	1.11087
BUD31	8896					0.39097		0.637103		0.676584				0.172641	0.114843	0.122031	0.101792
BYSL	705		0.546475	0.516894			0.43983	1.02779	0.404788	0.456851		0.405222	0.610519				0.551364
BZW2	28969										0.264873	0.385228	0.543469				0.146371
C10orf104	119504				0.513857	0.523441			0.412702									0.168846
C10orf119	79892	0.442011				0.0416731										0.340909
C10orf18	54906				0.405032	0.622831	0.282336		0.451255
C10orf46	143384		0.450736			1.50443	0.210656		0.638132
C10orf58	84293															0.0993643
C11orf2	738										0.191673
C11orf30	56946				0.104612	0.508674	0.886124												0.493383
C11orf49	79096	0.815865			2.30389		0.744631		2.3713	1.18977
C11orf57	55216										0.700835	0.359888
C11orf58	10944	1.84238	0.690641								1.36476	0.679463	0.947038
C11orf59	55004													0.106284	0.17201		0.164224
C11orf84	144097										1.19049	1.65348	0.536952	1.5334	0.384498	0.155635	2.07916	1.88583	1.71818
C12orf45	121053					0.583839	0.357139
C12orf5	57103	0.811382
C12orf65	91574										1.03348	0.99995	0.879693	3.20164			2.47376
C14orf102	55051										0.0917374		0.110396	0.134913		0.0783344	0.575762	0.208107	0.265829
C14orf156	81892										0.971624	0.834217	0.792452	1.40723	1.5588	1.65976	1.52121	0.720843	1.13282
C14orf166	51637		0.322754		0.720479	1.13772	0.477244	1.09763	1.29688	0.480962	0.742126	0.427862	0.63821	0.709324	0.152421	0.535365	0.276988	0.217803	0.222873
C15orf38	348110	1.31702	1.32543	0.479045		0.8862	0.665423
C15orf63	25764										0.271842	0.257572	0.324033
C16orf58	64755							0.184406		0.341863
C16orf70	80262				0.128913	0.224234
C16orf80	29105			0.304443		0.273827	0.196106												0.539696
C16orf88	400506		0.71402	0.582082				1.39673
C17orf71	55181					0.309171					0.560681
C17orf75	64149				0.132533	0.187214	0.111609		0.239642		0.0681156	0.0691674
C17orf79	55352										4.20524	2.50316	1.93281	1.89037	1.25792	0.946002	2.41817	1.48245	1.55766
C17orf81	23587	0.558252			0.516596	1.19516			0.739465					0.204309			0.102854
C19orf20	91978					0.543343	0.640624		0.355742
C19orf29	58509				0.506263	0.443625	0.456851	0.139619	0.240851	0.353868				0.601544			0.603294
C19orf43	79002	1.00172	0.684485				0.98872				1.22188	1.08166			0.615707
C19orf53	28974										6.86934	1.56933	7.30156	4.31557	16.5088	12.0776	3.54568	23.4606	15.8781
C19orf61	56006				0.223768	0.264621					0.0599097		0.167791
C19orf62	29086										1.21532		0.359088
C19orf70	125988				0.185847	0.524582	0.37025	0.156871	0.525084	0.341413
C1orf131	128061														0.78083
C1orf174	339448	0.175521														0.289257
C1orf25	81627	0.217304		0.256446	0.447678	0.387281	0.62575		0.340636	0.351496	0.267255		0.261308				0.327193
C1orf31	388753										0.538969	0.699076	0.516498	0.39439
C1orf35	79169	0.685791	0.625244	0.26073	0.065328	0.063479	0.389067	1.4708	0.0229694	0.0297111	4.83088	4.74253	1.58937	3.14163	1.97384	0.855901	3.09967	2.70916	2.43192
C1orf55	163859										0.337153	0.195947	0.258595		1.02472	0.220393	0.633139		0.235103
C1orf57	84284			0.318789			0.139067	0.152314	0.396524			0.0667166	0.0802251		1.24199		0.943499	1.37166	0.521464
C1orf69	200205	0.65663			0.33202									1.11069	1.76813	0.625712	0.962453	1.47078	0.526362
C1orf77	26097	0.70913	0.394978			0.264121		0.862025	0.123812	0.166014
C1QBP	708	1.28286	1.48068	1.67497	0.802534	0.824239	1.82183	0.438091	1.94208	1.71233	2.8823	2.84514	2.4513	1.19361	0.438426	2.86787	1.46746	1.6506	2.03882
C20orf11	54994										0.191953	0.187882	0.223022
C20orf151	140893													0.949372
C20orf3	57136										1.47913	1.39695	1.31447	0.753119		1.30386	0.48939	0.681439
C20orf4	25980				0.355847				0.331452		0.529352	0.396788	0.327313	0.338199
C21orf33	8209										0.452264	1.10944	0.60683	0.566498
C21orf66	94104				0.585223	0.402749	0.235637			0.462461				0.183864	0.0905536		0.187486	0.169324	0.16212
C22orf28	51493	0.643354	0.370243	0.291868	0.666545	0.650139	0.483192		0.754046		1.43333	1.00508	1.30822	0.968088	0.803856	1.0542	1.04635	0.595924	0.973732
C2orf3	6936					0.154276								0.166721			0.158287
C2orf44	80304	0.473767				0.507843
C2orf47	79568	0.987485														0.0718619			0.518804
C3orf26	84319							0.732944
C3orf63	23272				0.337109	0.348204	0.243165		0.325485	0.61604	4.33239	4.32259	3.82954	3.65896	1.97956	4.63873
C3orf75	54859				1.60057	2.82862	1.02957	0.571487	1.20055
C4B	721										0.8215	1.11497	1.54725	0.802197	0.754623	0.386151	0.498161	1.25978	0.345431
C4orf43	55319	0.771028	0.51596	0.448061				1.04167						2.58778	2.23946		2.44468	2.80561	2.85069
C7orf11	136647																0.769399	0.56316
C7orf20	51608											0.344907		1	0.950167		0.778286	0.931855
C7orf28A	51622													0.386522
C8orf59	401466													1.43293				1.90686	2.11249
C9orf142	286257	0.407647
C9orf23	138716				0.472102	0.362908			0.599281
C9orf72	203228					0.32445			0.110221
C9orf80	58493															0.454743
C9orf86	55684							0.645387	0.367249		0.581057	0.507259	0.376262	0.962657	0.432253	0.179344		0.49717
CACYBP	27101				0.46812	0.957096	1.00968		0.919345		1.51883	0.661706	0.876769	0.517764		0.767242	0.430158
CAD	790	1.03873	0.98125	0.267421	1.03116	1.15116	1.34257	0.448312	1.66977	1.00391	3.21758	2.30107	2.73448	1.76959	1.21485	1.91842	1.11934	1.07779	1.47233
CADPS2	93664										0.563162	0.508262					0.848271
CALCOCO2	10241									0.138302
CALD1	800	0.766694			0.782779	1.73141			0.569162		0.589251			1.53858		0.840874	0.959384	0.672469
CALM3	808		2.72938	1.29298	1.12084	1.33408	1.22272	0.711292	2.82052	4.31992	3.63104	1.63135	10.3743			3.35685
CALR	811										1.98935	1.25341	1.80201		1.07031	0.836876		1.1131
CALU	813										0.845195	0.517576	1.03498	1.12977		3.63109			1.74301
CAMK2D	817				0.422068						0.327477					0.368791
CAMLG	819					0.116329
CAMSAP1	157922				0.178339	0.6774
CAND1	55832	1.20944	0.976031	0.681369	1.8596	1.93502	2.57351	0.640896	2.12235	1.60991	1.09597	2.34421	1.50729	0.413721	0.698932	0.872506	0.615363	0.139282	0.158424
CANX	821	0.657453			0.167509	0.747397	2.38924		1.1904	0.867552	10.0189	6.94323	8.32604	11.77	7.52684	12.6737	7.67747	4.83064	5.94732
CAP1	10487	1.95696	0.378819		0.475868	0.666974	0.430543		0.544962	0.264259	0.741821	0.984399	1.16666	0.898732	0.525971	1.07594	0.713919	0.615258	0.386504
CAP2	10486															0.735109	0.491303	0.689971
CAPN2	824										0.735264		0.29181	0.610984		0.738598
CAPNS1	826	0.360929									0.686272	0.508606	0.843123
CAPRIN1	4076	0.680687			0.662877						1.85145	2.15531	1.81388	2.64359	1.41539	0.958148	2.30629	1.79103	1.51216
CAPZA1	829	2.09484	2.84365	1.34876	6.91303	5.29646	3.83859	1.18017	9.35767	8.42871	1.8997	1.79084	1.3765	1.33946	0.849229	1.13351	0.72418	0.747949	2.28166
CAPZA2	830	1.44932	2.7476	2.21891	3.54001	4.92171	3.28567	1.39837	2.23584	5.0553	0.922893	1.00722	0.866815			0.343533		0.582988	0.581827
CAPZB	832	3.80602	0.938093	2.60098	6.74475	7.33671	3.23483	3.11396	8.96429	7.08265	1.21534	1.45756	1.39539	1.08273	1.1274	1.61222	1.29841	0.912205	0.692171
CARM1	10498														1.1943	1.08498	1.12783
CARS2	79587								0.586313
CASC5	57082	0.12574				1.71497	0.593598		0.904099	0.254711		0.68521						1.84959
CASK	8573									1.09486			0.0687837
CAST	831										0.513347	0.305648				0.172914
CAT	847	0.174536
CBFB	865										0.581173
CBLL1	79872																		0.797567
CBR1	873	0.904462	0.515927	0.350535							0.516161		1.20142	2.80603	3.46851	16.5785
CBS	875	0.130693														0.56231
CBX3	11335		0.613087
CBX5	23468		1.457	2.29069				0.350937									0.344562
CC2D1A	54862					1.4923					0.486875	0.664264	0.704397	0.274662	0.122249	0.252312		0.113596	0.144178
CCAR1	55749				0.751658	0.673037	0.279087		0.0385109	0.582924	0.582272	0.388313	0.257467	1.02035	0.332828	0.415445	1.85737	1.09099	1.24049
CCDC101	112869				0.951633	2.47357	1.55853			1.15973
CCDC117	150275										0.446762					0.705181
CCDC124	115098							0.511688			2.21888	2.83132	2.08717	1.32212	2.20913	2.19879	1.91723	1.04089	1.87346
CCDC132	55610										0.0980486		0.173784			0.336015
CCDC22	28952										0.127914			0.0515423		0.126277		0.148358	0.119519
CCDC43	124808	1.50445				0.178412
CCDC47	57003			0.295947	0.543314	0.61463	0.628829	0.191275	0.387065	0.158789		0.0641702	0.134645
CCDC49	54883										0.70501	0.714874		0.711068			0.449866	1.13423	0.507704
CCDC50	152137												0.473202
CCDC55	84081					0.0757307					0.890409	1.1049	0.717562	1.61956	1.18676	0.869574	2.78454	2.60905	1.00049
CCDC59	29080													0.592192			0.960811	0.458231	0.527949
CCDC6	8030													0.258513		0.582266	0.206627
CCDC72	51372										6.23572	7.06145	4.67268	7.94072	5.37049	4.73289	5.66698	3.47927
CCDC77	84318					0.163529
CCDC86	79080			0.388755				0.721241
CCDC99	54908	1.27483			0.274289	0.351278	0.823442		0.357758	0.185541
CCNB1	891	0.402881					0.465411					0.290678	0.471099	0.193704		0.118221		0.271638	0.398222
CCNK	8812	0.714807	0.0920754		0.570749	0.728447					0.430797	0.227799		0.399662			0.364551	0.41263	0.593853
CCNL1	57018			0.484454													0.512197		0.668708
CCNL2	81669			0.620275		0.444457	0.812251
CCNT1	904	1.44171			1.29405	0.748194	0.593064		0.764574	0.600883	0.853827	0.803718		0.940372				0.959128	1.37763
CCT2	10576	3.7119	3.72219	0.953414	7.40288	16.6698	5.08901	3.239	7.34722	1.98439	20.8463	12.72	13.8449	25.6922	12.6381	10.4864	11.91	14.5843	5.81243
CCT3	7203	6.40364	4.04499	1.11476	9.10277	29.5374	8.47979	2.35291	9.35359	2.78187	11.5873	12.6372	8.6822	8.38621	4.68971	4.19915	7.68309	5.36309	4.83022
CCT4	10575	4.55232	3.8452	1.13918	9.5612	28.1492	9.8547	1.92523	9.6194	2.88496	19.6568	14.7798	15.7793	16.381	8.82656	8.84533	11.8039	8.21916	7.20151
CCT5	22948	5.15513	2.7092	1.00293	5.36789	18.4821	5.49773	1.34208	5.82586	1.81839	15.3082	16.5515	15.8336	16.1428	4.09212	5.77697	15.4849	9.90023	10.5652
CCT6A	908	5.15855	4.29467	0.677078	6.6857	22.6763	7.37085	3.13011	7.07322	2.5827	23.4242	18.2136	17.8061	13.5993	7.39058	7.57322	8.03334	7.05459	6.00516
CCT6B	10693													0.198972
CCT7	10574	2.85838	2.10878	0.541967	4.51867	14.7258	4.14569	1.51472	4.86495	1.96909	19.8741	10.9579	10.4315	15.1012	8.97706	10.0614	9.14955	7.56063	6.3841
CCT8	10694	21.3501	6.17619	1.3012	23.5278	49.5038	21.5752	4.22135	19.3011	4.34039	29.8765	24.0045	19.4201	20.0821	13.2858	15.1182	16.7241	12.9364	8.60646
CD2AP	23607	3.38198	1.98021		2.94934	8.75188	3.27922	0.779966	3.17665	1.36241	0.451679			0.535953	0.599195	0.407509	0.82972	0.60169	0.705504
CD2BP2	10421					0.490619	0.531091				0.714758	0.85409		0.930198	0.880514		1.92329	2.23182	0.752974
CDC123	8872				0.134161
CDC16	8881					0.47194	0.875237										0.110761
CDC20	991						0.193679
CDC23	8697				0.62292	1.08055	0.474761		0.500425	0.450991						0.158509		0.17239	0.226794
CDC27	996				0.456478	0.881259	0.617727		0.606362	0.299369				0.525896			0.382082
CDC37	11140					0.314402					2.53191	1.70774	1.10106	1.79442	1.10465	0.994518	1.47249		0.674139
CDC40	51362						0.385305			0.440923
CDC42	998						0.313299		0.357224		0.150336		0.184699			0.120661		0.0901921	0.111472
CDC42BPA	8476				0.213459				0.871077	0.386306
CDC42BPB	9578								0.10688
CDC45L	8318				0.0830774	0.0458889	0.0434685	0.0711866	0.102179
CDC5L	988	0.383654			1.109	1.08683	1.17978	0.476933	0.926504	0.909288	1.11612	0.623349		1.49291	0.417944	0.161701	1.6539	0.994484	1.13995
CDC7	8317												0.274103						0.282038
CDC73	79577				0.38514	0.452877	0.443606	0.12508	0.166934	0.504782	0.117864	0.0682615	0.0532428	0.293168		0.698364	0.252981	0.175558	0.305004
CDCA2	157313				0.190494	0.787407	0.748921		0.808942	0.634022
CDCA3	83461	0.522844				0.763166	0.789111
CDCA8	55143		0.664358	0.863841	0.261413	0.553866	0.227788		0.282299
CDIPT	10423					1.35412	1.31449			0.575062
CDK1	983	1.55952	1.55002	1.66763	1.74852	3.27422	3.70765	2.20359	2.51749	2.14177	0.993093	1.53261	1.32067	1.88289	1.04101	0.831788	1.37139	1.12919	1.57718
CDK12	51755		0.224048		0.642213	1.02758	1.92444		0.665717	1.11615	0.487646	0.241128					0.166443	0.209036	0.393384
CDK2	1017	0.760623	0.793878		0.758115	1.41559	0.966197		0.834327	0.630169									0.288051
CDK2AP1	8099				0.109616	0.193243	0.106555			0.170226	0.0623265	0.0811691	0.0888889
CDK5	1020	0.349793				0.329474	0.5008		0.55036
CDK5RAP3	80279														0.165824
CDK9	1025		0.107244		0.587803	1.08287	1.61656		0.277647	0.499003	0.301151	4.35441	0.179742	0.488806	0.387375	0.300704	0.607184	0.401431	0.328278
CDKAL1	54901					0.671737	0.590064		0.710755					0.448734			0.0627996	0.138181	0.27036
CDKN1A	1026				0.0355543	0.715087			0.140917		0.277821	0.207851	0.232013	0.346745		0.293793			0.305453
CDKN2A	1029			0.174198	0.125817	0.70573		0.0414232	0.0946729	0.0722551	0.941695		0.855801
CDKN2AIP	55602				0.0416751	0.0931324	0.355024			0.0324872	0.298887	0.222132	0.140121	0.445468	0.268224	0.302503	0.300136	0.442324	0.4054
CDS2	8760						0.114253									0.172005
CDT1	81620																		0.204408
CDV3	55573		1.22231								1.37966	1.20404	1.05108
CDYL	9425			0.775196			0.284405	0.311826
CEBPZ	10153		1.08123	1.43339		0.940912	0.7568	1.87187	0.478961	0.860217
CECR5	27440						0.149557		0.20615	0.195328			0.282874
CENPE	1062			0.139721			4.38954			4.70634
CENPV	201161		0.994333	2.61729				4.10434
CEP170	9859	0.421629			0.374201	0.81269	0.336201		0.0301157		0.211597	0.247147				0.176427		0.308239
CEP55	55165				0.0754442	0.205006	0.144193		0.123329	0.0678021
CEPT1	10390				0.700146	0.315429	1.94863	0.15343	0.507872	0.412504
CETN2	1069			0.916961					0.252417
CFL1	1072	10.847	7.55611	3.38008	12.5486	6.72386	4.9655	3.18312	5.27705	4.25011	3.28401	3.61848	4.19662	5.39178	3.89771	1.40334	2.10498	2.16843	1.68266
CFL2	1073	2.65592	4.27329	5.43589	9.01757	1.82232	2.00483	4.77906	6.9604	6.79847
CGN	57530									0.504617
CHAF1B	8208				0.717831	0.0723663	0.67654			0.306189	0.284145	0.227935	0.503689
CHCHD1	118487												0.602844	1.08429	1.10351	1.0629
CHCHD2	51142				1.20766	2.1502	0.810222		0.572423		1.31293		2.098	2.4297	1.61981		3.38564	3.08301	2.92495
CHCHD3	54927		0.310331				0.438452											0.185268	0.299165
CHCHD8	51287																0.542324
CHD1	1105		1.10798	1.80834				0.160341	0.207075
CHD4	1108	1.2	0.36876		1.92831	2.12476	3.07779	0.566113	1.52295	1.69212	0.307267		0.24135	0.569418	0.394161	0.540978	0.779816	0.749625	0.665368
CHD7	55636					0.402023	0.430042		0.300536
CHD8	57680	0.509599			1.3596	1.58501	2.72753		0.91753	1.36771							0.756676		0.170339
CHERP	10523				1.26059	1.49484	2.17611		0.993174	1.1819	0.280823			0.27079		0.0969537	1.34607	0.226751	0.304274
CHMP2B	25978	1.17545	0.572676			0.806046			0.385461
CHMP4B	128866										1.19032	0.66535	1.226
CHMP5	51510		1.71446
CHORDC1	26973	0.580976			0.792911	0.994209	0.636654		0.925871		1.26773		0.667959
CIAPIN1	57019	0.586042	0.4835		0.26223	0.237714	0.178912		0.245592
CIC	23152				0.489109	0.467364	0.154135
CIR1	9541										1.93786	1.72666	1.30322	0.428539
CIRBP	1153			0.426627							7.39659	8.98531	6.02604	4.94187	4.04214	3.06494	8.03962	2.2122	2.39826
CIRH1A	84916		2.33214	2.6686	0.674229	0.483074	0.808996	3.87467	0.872349	0.696488
CIZ1	25792	0.415667				0.0300757
CKAP2	26586	0.466503	0.568657		0.629369	1.27835	1.17144		1.49152		0.434483	0.456443		0.164769			0.417173
CKAP4	10970				0.26575	0.455714	0.398903		0.427542	0.268334	0.514853	0.66848	0.831058		0.871453		1.559	0.411839
CKAP5	9793	0.161372			1.077	1.53545	1.01936	0.374684	1.14412	0.178407	1.74261	1.49064	0.920527	2.06009	1.1315	1.24374	1.6185	1.345	1.52725
CKB	1152	1.44402	0.968946	0.775497	0.372665	0.233489	0.181549	0.426671	0.454661	0.536115	9.89735	7.14805	12.8457		0.522453	0.930593
CLASP1	23332										0.315029	0.0399263	0.120957
CLASP2	23122										1.20239	0.518903	0.746915	0.900524	0.721021	0.989623	0.72784	0.562208	0.41173
CLCC1	23155					6.26547	10.8546				2.16822	0.262021	0.540912	0.602115	0.895642	0.433718	0.639138	0.443168	0.928925
CLGN	1047															0.332523		0.417222
CLIC1	1192	0.508129	0.875993								1.6008	1.85347	2.31246
CLINT1	9685	1.69364	0.824459		0.855657	0.73261	0.594916	0.108385	0.758068	0.217205					0.381995	0.621438	0.455011
CLIP1	6249											2.87578				0.835949
CLK3	1198		0.339124	0.48147	0.570749	0.762352	0.4618	0.452463	0.979415	0.689708
CLMN	79789				0.0540598	0.142836	0.117298		0.0115091
CLNS1A	1207			0.389331	0.338702	0.858097		0.526912	0.94197	0.63633	6.95116	4.84138	1.65154	3.45264	4.32657	5.65444	13.3252	3.44869	3.01036
CLPB	81570	0.121689									0.665338								0.700395
CLPP	8192													0.650777				0.422077	0.645878
CLPTM1L	81037				0.724981	0.798849	0.783413		1.19342	1.44747				0.559863			0.743379	0.174673	0.320816
CLPX	10845				0.544729	0.624732	1.08444		0.347533	0.682797				0.727349	0.485187		0.848022	0.651844	0.962322
CLSPN	63967				0.173486				0.374013					0.491397
CLTC	1213	0.513768	0.404905		0.9819	1.19606	1.43848	0.583137	1.59013	1.33929	2.05407	1.15021	2.80031	0.345826		0.653211
CMAS	55907							0.728891			1.57348	1.27473	0.838412	1.98108	1.38592	1.6079	1.62804	1.90284	1.63957
CMBL	134147										7.01442	5.24522	1.2535	2.28612	0.750827	0.534069	2.1021	1.41533	1.32833
CMPK1	51727						0.326696				0.152548	0.161418	0.413337
CNIH4	29097	0.525405			3.27036	4.68829	5.30756	1.72547	2.74491	3.80432	1.08956			0.765818		0.992997	0.357599	0.789172	0.826769
CNN2	1265		1.40713	0.562606	0.913387			0.369628	0.778182				0.433074
CNN3	1266	4.12686	2.66109	0.684893	1.01802	0.736878	1.36719				0.628008	0.383681	0.9865	0.913405			0.64622	0.833456
CNNM3	26505									0.680173
CNOT1	23019				0.384597	0.396717	0.448231	0.221276	0.525366	0.430686	0.0948116	0.271879	0.144783		0.176664		0.219069
CNOT10	25904				0.489237	0.490749	0.429689	0.396637
CNOT2	4848					0.178834
CNOT3	4849										0.238682		0.0766018	0.132188	0.321373				0.123594
CNP	1267					1.10923	0.170412		0.814948	0.240811						0.515559
CNPY2	10330										1.04075	0.966777	1.03044
COASY	80347					0.229164			0.272514
COBRA1	25920					0.278895	0.25343		0.242701	0.167557	0.467393	0.552242	0.425691	0.410335	0.92166	0.39668	0.344241	0.59842	0.362991
COG5	10466										0.123845
COIL	8161		0.378054	0.411761	6.03982	14.8969	0.968385	2.2704	0.80541
COMMD9	29099												0.119112
COMTD1	118881								0.467399	0.480597
COPA	1314		0.219497	0.297585	0.793688	0.974503	0.77677	0.467872	1.11833	0.825398	3.16132	2.26136	1.46602	2.87671	1.94335	1.83992	2.08827	1.70992	1.61717
COPB1	1315	0.914364	0.528012	0.698876	0.878299	1.26564	1.36972	0.452362	1.71601	1.10135	2.66885	2.20773	1.9628	1.01426	0.267504	0.777113	0.265342	0.581348	0.308226
COPB2	9276	0.832395	0.342734				0.819499				2.70444	2.42293	1.70122	1.2717	0.464893	0.880775	0.768772	1.02682	1.06851
COPE	11316		0.329648								1.42815	0.832413	0.743268	0.51325	0.36906	0.559878			0.776044
COPG	22820	0.437284	0.558517	0.293315	0.238393	0.313578	0.547089		0.621105	0.187504	1.26964	0.968739	0.812273	1.44016	0.923293	0.867212	1.70555	0.977548	1.1613
COPG2	26958	2.44845	0.795555	0.363633	3.34626	3.66247	2.43403	0.667704	2.50106	1.14622	0.911916	0.819613	0.479591	1.66331	0.939645	0.915941	1.07036		0.881362
COPS2	9318		0.353043			0.802321	0.287014		0.873386			0.569562	0.753959	0.312715	0.173672	0.334385	0.208254	0.320473	0.177912
COPS3	8533		0.261523			1.02548	0.25908		0.486786		0.464319	0.828604	0.619394	0.554763	0.685177	0.428249	0.50712	0.272696
COPS4	51138					0.884085			0.243179		0.463058	1.0139	0.67737	0.622609	0.358007	1.14633	0.576887	0.527558	0.429849
COPS5	10987	0.141695				0.760866			0.557368		0.573403	0.458428	1.02768	0.726389	0.694223	0.846168	0.253412	0.586675
COPS6	10980					1.20676			0.922496		0.794446	0.894313		0.784462	0.660084	1.50056	0.663256	0.699107	0.530508
COPS7A	50813					0.192691								0.50605		0.590493
COPS7B	64708					0.255376					0.061388	0.513614				0.666463
COPS8	10920	0.346638				0.809434					0.615107	0.709191	0.84421	0.96452		1.11591		1.18098	1.19658
COPZ1	22818										0.768746	0.543501
COQ5	84274						0.578054
CORO1A	11151			0.320447	0.30036				0.426646	0.824965
CORO1B	57175	8.10946	3.25682	0.826951	4.16872	8.03725	6.09792	1.38086	6.71714	4.94361
CORO1C	23603	7.18493	16.0303	11.8658	21.0691	7.97037	22.9902	4.61152	19.369	25.0189				1.44744	0.690673	1.15305	0.713776	0.506277	0.197868
CORO2A	7464		0.422044	0.43789				0.30626	1.02674	2.12112
CORO2B	10391			0.836847	1.2825			0.702377	1.4388	1.63797
COX15	1355				0.181056	0.295754	0.228452		0.18399	0.13107
COX17	10063	1.30934	0.723139								2.44996	3.06339	2.02266	2.07425	1.97948	2.76597	1.23949	1.10106	0.936379
COX2	4513				1.49577	0.998074	0.309409		1.66086	1.95649
COX7A2	1347				0.374812		0.43327		0.456454	0.460694
CP	1356															0.116796
CPD	1362			0.630177				1.76648			0.82543			0.253038		0.100908			0.691887
CPEB4	80315					0.126706
CPNE1	8904										0.197084	0.231048	0.30001	0.156682		0.172818	0.146003
CPNE8	144402					0.140531
CPS1	1373											1.04617	1.34745	1.35643		0.97808		0.894177	0.46652
CPSF1	29894				0.490977	0.60448	0.57133			0.314402
CPSF2	53981			0.106581	0.562258	0.777281	0.469832	0.18263	0.627974	0.437402
CPSF3	51692	0.716029			0.786138	1.62701	1.12686		1.04925
CPSF4	10898					1.1353	0.794716
CPSF6	11052	1.82558	1.27713	0.470745	3.22984	2.58269	3.63235	0.413332	1.73668	2.79306	1.39493	1.41523	1.11588	2.36576	0.845987	1.34228	1.3454	1.18572	1.8224
CPSF7	79869	0.288563	0.125545		1.76049	2.52033	1.67355	0.64104	0.29582	0.219625	0.702398	0.499991	0.391773	0.827142	0.374647	0.736872	1.29208	0.771924	1.20077
CPVL	54504					0.460317	0.597875		0.503179				0.63974	0.412496		0.785017		0.414825	0.597602
CRK	1398	1.93883	2.97465		1.37668	4.68	2.26436		2.58917	1.11772		0.57854
CRKL	1399	13.9894	4.28602	0.69066	2.2246	4.23511	2.3271	0.488014	1.78716	1.86477
CRNKL1	51340				0.343378	0.367139	0.858416		0.282127	0.519484
CS	1431										2.32131	1.24059	2.79367	0.820744	2.09785	1.25195	3.40796	2.98612	3.90436
CSDA	8531										3.83392	2.41764	2.72421	1.32388	1.23126	1.67024	1.28132	0.96677	0.393145
CSDE1	7812	1.20606	0.694442			1.88845	0.724514		0.154681		0.540455	0.244928	0.309942	0.605575		0.297956	1.204		1.10875
CSE1L	1434	0.311755	0.550817	0.370931	3.96729	1.16586	1.71437	0.147788	0.765716	0.774195	4.02798	3.11007	3.86467	4.8048	2.39608	3.3969	3.62729	2.33759	2.16231
CSNK1A1	1452	0.344771	0.359615	0.0799837	0.189838	0.514946	0.190382		0.0319385	0.0245766	0.298406	0.229359	0.234559	0.529206			0.627689	0.563436	0.438575
CSNK1D	1453	0.465609							0.342131
CSNK1E	1454					0.101731					0.314691	0.253547		0.335456			0.282703	0.288797	0.255439
CSNK2A1	1457										0.930802		0.526862
CSNK2A2	1459	0.560958		0.534076	0.454947	0.500961	1.4166				1.6124	1.42809	0.992745	1.11437	0.581079	0.0754209	0.640181	0.65105	0.483088
CSNK2B	1460	0.485663				1.67676	1.37352		0.613489	0.682717	0.807207	1.36159	1.02786	1.09138		0.53537	0.931573	0.770254	0.684865
CSRP2	1466	2.11696	1.31049	0.432352	0.708816		0.822408			0.58823	0.682522	0.721971		1.69527	1.53784	2.56344	0.97573		0.949692
CSTB	1476	2.97729	0.854671													1.36039
CSTF1	1477																0.56078	0.630214	0.821162
CSTF2	1478													0.322091			0.671476	0.828058	0.643613
CSTF2T	23283					0.499231
CSTF3	1479					0.378413	0.32196			0.20505	0.752724	1.20331	0.810977	1.51289	0.68977	0.942126	1.08358	1.47549	1.59945
CTBP2	1488	0.285911				1.15421	1.38789		0.734552
CTNNA1	1495				0.101829						0.490688			0.582631			1.24783
CTNNB1	1499		0.619418	0.44006	0.354828	1.26851	1.04503		0.866897	0.446055	0.252612	0.249647	0.432548	0.394781			0.28913	0.285925	0.31144
CTNNBL1	56259						0.273754		0.632357					0.178222			0.315413	0.131606	0.100996
CTNND1	1500			0.130733	0.349869	0.462592	0.683634		0.476736	0.311545				0.153027		0.37248	0.204933
CTPS	1503	2.17143	0.712791	0.693399	1.2904	1.64534	2.48906	0.734521	2.16064	1.59737	0.26226	0.445284	0.556543			0.674131
CTR9	9646						0.37582			0.238902
CTSB	1508					0.457688
CTTN	2017	3.42777	1.42254		1.66863	3.79251	2.72275	0.143015	0.593517	1.06095	1.64265	0.993797	1.23416	1.16922	1.11459	1.34395	1.23517	1.06043	0.64506
CTTNBP2NL	55917					0.0960376			0.128092
CUL1	8454				0.453246	0.394764	0.291066					0.0396728		0.378583			0.282569
CUL2	8453					0.295493	0.60486				0.409301	0.308008	0.663185	0.451584	0.417449	0.132638	0.523971		0.229225
CUL3	8452	0.636353			0.148081						0.483692	0.442368	0.564028	0.553009			0.277984	0.393555	0.481788
CUL4A	8451			0.504837			0.259803		0.40805				0.371876	0.64636		0.612395	0.556266
CUL4B	8450			0.129004	0.38621	0.412582	0.312157	0.187073	0.27622	0.192755	0.415532	0.195851	0.321499	0.27855	0.254526		0.331572	0.370188	0.376228
CUL5	8065		3.18203	0.856342		29.4781	15.8938		12.3364	11.1037		85.2928	25.8527		84.0955	33.5274		52.9714	24.9641
CUTA	51596										0.296382		0.350643					0.274477
CUX1	1523				0.322901	0.37243	0.600745			0.251576
CWC15	51503		0.863734			1.08572	0.48605										1.12227	0.202893
CWC22	57703			0.40361
CWF19L2	143884																0.179624
CXADR	1525						0.125018
CXorf15	55787										0.369324	0.342028	0.70543	0.93538	0.765621	0.723651	0.592491	0.921273	1.16746
CXorf56	63932	3.82451	0.908151	0.925156	3.31005	3.19379	5.56071	0.443756	3.46003	3.18185					0.251839
CYB5R3	1727												0.609559	0.912825		0.387594	1.20633	0.407991	0.537175
CYCS	54205										0.45031	1.88175	0.557782
CYFIP1	23191				0.322163	0.187416	0.280363		0.338644	0.29823	0.415684	0.413788	0.366367	0.538274	0.407227	0.508048	0.397614	0.354569	0.315781
CYFIP2	26999	0.168932					0.174228					0.33404
CYLD	1540						0.731746		0.159868
CYP51A1	1595													0.416831
DAD1	1603	0.468353					0.708009							0.733861	0.778717	0.482513
DAP3	7818			0.569897				2.56442			0.318629	0.163381		0.342461	0.0772495		0.118469
DARS	1615	1.22178	0.652429		1.16633	1.48531	1.58254	0.812531	0.914589	0.918889	1.74424	1.67242	0.787679	1.6148	0.821631	1.59529
DARS2	55157				0.623256	0.530483	1.06914		0.67634	1.08101	0.65064	0.479637	0.947655	0.349237	0.304432	0.829704	0.543014	0.341461	1.02591
DAZAP1	26528	0.423272										0.409659
DBN1	1627	10.4252	15.5714	10.4812	9.82434	9.07834	9.72988	3.11263	27.2525	22.7483
DBNL	28988	0.416563	0.267073		0.0504018	0.131639			0.0536345	0.0131054	0.393903	0.254278	0.464658
DBR1	51163											0.183029	0.111728	0.192329		0.254717
DBT	1629					0.156418	1.87387		0.33129	0.291389
DCAF11	80344										0.233261		0.262467
DCAF13	25879		1.18202	1.24435			0.84258	3.01356
DCAF7	10238	0.978234	0.847751		1.15269	1.58857	1.71488		1.22334	0.90109	0.570446		1.57859	1.21718	0.387583	0.703354	0.622757	0.828764	1.71845
DCD	117159		0.402241									0.43242
DCLK1	9201	17.1235							0.336013
DCP1A	55802	1.24463			1.10783	1.97401	0.661507	0.413718	1.09682	0.550732
DCP1B	196513				0.682225	0.966675			0.252652
DCTN1	1639	0.478823	0.556849			0.771474			0.891857		1.52208	1.04388	0.522333	0.998574	0.624293	0.486129	0.627656	0.613325	0.515703
DCTN2	10540				0.702335	1.29591	0.916154		1.16494	1.04405	2.47062	1.73443	1.60944	1.40746	0.479807	0.986847	1.37224	0.786821	0.865238
DCTN3	11258								0.248135		0.825136
DCTN4	51164					0.392962	0.295028		0.289922	0.489525	1.08105	1.21416	0.726142	1.09859	0.818969			0.399332
DCTPP1	79077										0.735093	0.422313	0.463317		0.489977	1.05524		0.19321
DCUN1D1	54165											1.39526
DCUN1D5	84259					0.193298						0.808643	0.440995		1.32834	1.13547		0.871029
DDA1	79016											0.465123		0.36715		0.344238		0.698779	0.754735
DDB1	1642	1.26837	1.0309	2.36019			0.915197	0.933718			2.23147	3.07895	3.34182	2.01988	1.05774	2.69035	1.44532	1.83899	1.37762
DDOST	1650	0.609362		0.460764	1.00848	1.52004	1.58871	0.902062	1.26931	1.32081	0.141969		0.262421		0.148394
DDX1	1653	0.450122	0.952932	0.418291	1.08662	0.353917	0.345853	0.311149	0.672605	0.633723	1.26964	0.826159	0.688647	1.12048	1.78075	0.781728	0.775388	0.271807	0.547116
DDX10	1662			0.459972	0.104568	0.201529	0.22875	1.08474	0.127657	0.185701
DDX17	10521	3.89104	2.34504	2.59897	2.38942	2.33702	3.0355	2.44654	1.98434	2.21208	2.55371	1.8742	1.46602	2.16952	1.82593	1.59384	2.5318	1.53349	2.35538
DDX18	8886		5.0634	6.66355	0.828619	0.758679	1.56306	8.32607	1.11588	1.46947
DDX20	11218		0.614968	0.436182	0.834559	0.834273	2.15402	0.422951	1.65158	0.707402	0.0928945	0.168505	0.18342
DDX21	9188	2.2596	13.7839	13.9324	2.88137	2.16502	4.55752	24.9947	3.71581	3.52427	1.12199	0.994599	1.16714	0.341978	0.187001	0.158393	0.279374	0.252039	0.15248
DDX23	9416				0.572002	0.631342	0.871635		0.174526	0.485651	0.460226			0.661628	0.295924	0.377277	0.854459	0.512863	0.758927
DDX24	57062	0.572476	2.28518	2.7456	0.838264	0.658853	1.20814	3.03674	0.817883	0.500405
DDX27	55661	0.383594	1.53605	2.58248	0.898983	0.758327	1.107	2.76434	0.644061
DDX31	64794							0.679278	0.399693	0.462163
DDX39	10212	0.290081	1.26967	1.1196	0.825492	2.63036	1.13492	0.579142	2.78436	1.29137
DDX3X	1654	1.89019	1.37284	0.877513	1.28124	1.62084	1.31096	0.911483	1.52222	0.853243	1.28251	1.33794	1.52724	1.66084	1.07889	0.389699	0.93434	0.41009	0.526107
DDX41	51428										0.154351	0.11026		0.454774	0.430613		1.13628	0.729941	0.990513
DDX42	11325	0.24872	0.603128		0.821531	2.30652	1.82736		0.894791	0.398832	0.59655			1.13209	1.10055	0.728073	1.31689	1.15942	1.11674
DDX46	9879	1.06572	0.536141	0.351404	3.01599	3.28339	4.77763	1.09899	2.11201	1.7817	2.78595	2.48382	1.88795	3.48427	2.0672	2.44832	3.02631	3.24842	2.18029
DDX47	51202		0.731759	0.332015	1.47689	0.785798	2.49416	1.01376	0.925698	1.04318
DDX49	54555																0.165282		0.68301
DDX5	1655	5.55118	3.20155	1.69518	3.41744	5.30492	5.76825	1.49686	3.92829	2.4971	0.595074	0.656912	0.712169	1.04332	1.03953	0.471793	1.53472	1.37641	1.47186
DDX50	79009		0.60592	1.056	1.23714	0.881884	1.20008	2.15875	0.63814	0.837855								0.0873841
DDX52	11056			0.491117	0.281616	0.691581	0.519471	0.539507	0.789691	0.671253
DDX54	79039	0.402429	0.264796	0.562049	0.620618	0.741878	1.56557	0.395812	0.574692	0.621369							0.293101
DDX55	57696			0.399196	0.165962	0.307596	0.184017	0.193627	0.234	0.245098
DDX56	54606	0.451283	1.12352	2.54239	0.816872	0.486628	0.791531	6.11955	0.850858	0.727398							0.866285	0.697656	1.83096
DDX6	1656	2.34493	0.866634	0.28367	1.55308	2.16434	1.19753	0.224821	1.12916	0.483698	1.90057	1.68636	1.16878	1.45402	0.98032	1.36607	2.02137	1.37395	1.33195
DEK	7913	1.1262	0.537651				0.850734	1.14312						1.36434	2.55189	0.992163	1.07842		0.811929
DENND4C	55667					0.196155			0.126987
DEPDC1B	55789					0.145447	0.219449		0.181972	0.173039
DERL1	79139	0.475131	0.107981			0.962993	1.92069
DFFA	1676	0.423149									0.550908	0.440575	0.492509			0.273284
DGCR8	54487				0.233547
DGKE	8526													0.203716		0.0854483	0.170369		0.306859
DHCR7	1717				0.694241	0.922428	1.33566			0.879002
DHPS	1725	0.147969			0.131469	0.0892394	0.0509904
DHRS7B	25979					0.499255	0.528317	0.539925	0.509782	0.698117
DHX15	1665	2.16588	1.08573	0.943766	1.70005	2.7825	2.85397	3.35431	1.75882	1.60801	1.17835	0.747497	0.808412	1.31911	0.90516	1.19619	0.979177	0.812472	0.84226
DHX16	8449					0.678628	0.494933				0.732083	0.379699	0.467125	0.44915	0.113466	0.154841	0.382944		0.360172
DHX29	54505				0.310961	0.227626	0.0980304	0.054864	0.123371
DHX30	22907	0.247382	0.759695	0.98176	0.444937	0.250444	0.897457	1.90161	0.454952	0.450221									0.152364
DHX34	9704									0.146977
DHX35	60625						0.838725	2.12663						0.395157		0.263369	0.324044
DHX37	57647		0.529643	0.17591		0.140422	0.14273	0.17125	0.162391	0.217299
DHX38	9785				0.279577	0.301079	0.306168		0.278639	0.274415	1.62913	1.11422	0.0747719	1.14607		1.11334	0.909816	0.610511	1.15708
DHX40	79665		0.370674		0.482285	0.496613	0.707358		0.470577	0.298436	0.276084	0.246644	0.362623	0.151256		0.0808934	0.825269	0.274783	0.700127
DHX57	90957							0.385309			0.338084	0.345113	0.202683
DHX8	1659					0.359664
DHX9	1660	1.9571	3.73462	5.07427	4.07554	4.77411	6.0959	10.3012	4.659	4.36395	0.644079	0.500788	0.625854	0.458661	0.112077	0.0954732	0.566849	0.522023	0.617572
DIABLO	56616										0.728362	0.637767	0.524633	0.957184		3.42944	2.0733	1.47898	1.90537
DIAPH1	1729				0.0833782	0.106527	0.0512267		0.10978			0.754387	0.689818	0.734181	0.0965218	0.872293	0.588984		0.540364
DIAPH3	81624				0.290784	0.527011	0.267849		0.317434		0.067272	0.172077	0.207814
DIDO1	11083				1.11799	1.6418	2.27308	0.250069	0.721543	0.423084							0.217853	0.366625	0.179187
DIMT1L	27292				1.29749		2.44848	0.413215	1.27697	1.02599
DIP2A	23181					0.725896			0.165563
DIS3	22894		0.365239			0.648484	0.510321		0.301249				0.271031			0.128736			0.109505
DKC1	1736		2.61454	4.19304	0.936518	1.31127	1.41695	3.94366		1.23861	0.200795			0.099954		0.176169	0.0970315
DLAT	1737					0.616183	0.629801		0.789177
DLD	1738	0.58547	0.685635		0.872611	0.58789	0.988104		1.48507	1.04212			0.333222						0.162328
DLG1	1739				1.05203	1.22817	0.666153		1.03888	1.01161									0.805416
DLG5	9231					0.118707	0.267256
DLGAP5	9787	0.36405			0.951157	0.55205	0.181313
DMAP1	55929					0.279275	0.321994		0.239274							0.69345
DNAJA1	3301	0.719211	0.850922	0.797258		0.534702	1.21927		0.626572		1.7742	1.78512	3.77089	1.71347		1.31854	1.22068	3.54851	1.14065
DNAJA2	10294	0.589004		0.601213	0.523014	0.743618	0.486385	0.28122	0.981837	0.637896	1.64604	1.34313	2.17669	1.09922	1.38357	1.44965	1.26526	0.654915	1.02563
DNAJA3	9093	0.866493		0.415243	0.502789	0.443654	0.791176	0.354889	0.574025	0.663686			1.91851	0.56063	0.70965	0.867792	0.597037		1.24253
DNAJB1	3337	0.711702	0.873658			0.333624	0.489938				0.571754	0.534425	0.906972	0.254887	0.290195	0.273012	0.36654	0.205128	0.258677
DNAJB11	51726										1.0529	0.840818	1.87479	0.887046	0.211171	0.734184		0.396642	1.04334
DNAJB6	10049	0.994242					0.706566	0.592768
DNAJC10	54431				0.579923	0.48171	0.403871			0.783112					0.660734	0.495335	0.543215
DNAJC11	55735			0.333714	0.235143		1.48822		0.983583	3.69781
DNAJC17	55192				0.14947	0.240012				0.120836
DNAJC19	131118												0.0428398
DNAJC2	27000										0.119859
DNAJC7	7266										1.11826	0.771081	1.31564	1.03631	0.602669	0.890068	1.15511	0.801144	0.699825
DNAJC8	22826					0.254264			0.323319		0.757228	1.09089	0.946316
DNAJC9	23234										0.271803		0.325514
DNM1L	10059	0.293783			0.669272	0.751831	0.214761	0.130973	0.620267	0.339233	0.127159	0.0789304	0.258369
DNM2	1785		0.38476				0.218703		0.3405		0.563743	0.568337		0.576671		1.17234
DNMBP	23268					0.0825341	0.00616403			0.107729
DNMT1	1786	0.217919									0.6651	0.50903	0.601151	1.54125	0.773849	0.923714	1.32382	0.877004	0.413123
DNMT3A	1788	0.402962							0.122726
DNTTIP2	30836		2.68687	2.6916	0.782702	0.414898	0.199694	2.9498
DOCK7	85440					0.457513			0.842165	0.272794	0.362052			0.269156			0.573329
DOLK	22845			0.128506					0.53347
DOLPP1	57171	0.127151		0.290856	0.308876	0.349652	0.223055	0.184835	0.513997	0.258826
DONSON	29980																0.379636	0.243276
DPM1	8813	0.592508		0.260501	0.812289	0.795453	2.25181	1.15247	0.753999	1.08065
DPM3	54344														0.488474
DPP9	91039										0.147414		0.548679				0.0833711
DPY30	84661				1.13972	1.41494	0.843912	0.276852	0.613489	1.651	0.0981825
DPYSL2	1808	1.38058	0.706098	0.26216	0.511519	1.3582			0.65229		0.533064	0.258398	0.291983		111.74	6.73982	10.6515	1.13548
DPYSL3	1809	1.10357	0.698515		1.02397	0.981598			1.02527		0.428373	0.532813		0.650355	0.580421	0.889185	0.334646	0.368227
DPYSL4	10570					0.722856			0.309728
DPYSL5	56896	0.941026	0.555843			0.985747	0.607649		0.218252							0.77095
DRG1	4733	0.650502		0.318184	1.24956	0.815817	0.981458	0.618431	0.494014		0.645219	0.725408	0.929191	1.11839	1.17488	1.3941	0.397724	0.291711	0.685266
DRG2	1819										0.237233	0.092592	0.199436
DSG1	1828	1.40889	0.659683
DSG2	1829		1.60067		1.78268	2.5761	1.53177	1.68675	3.40952	3.76896					0.58256
DSP	1832	1.4326	0.353752		0.879892		0.608539	0.43022			0.225391			0.344109			0.236029
DST	667			0.103993		0.549436	0.326301		0.523902	0.465916
DSTN	11034	2.64041		0.965483					1.22191		0.722436
DTL	51514	0.405846									0.418768			1.0575			0.951938	0.726921	0.731126
DUT	1854	1.39653	0.75889		0.552435		0.099891				0.868074	1.21422	0.694664	0.342761	0.40876	0.500365
DVL2	1856		1.21074		1.42711	6.31114	2.97208		1.9029	1.70415
DVL3	1857	0.869872	0.230555		0.89977	6.66476	1.5304		1.53515	2.54191
DYNC1H1	1778	0.684877	0.187659	0.43645	1.58296	1.68023	1.49767	0.447636	1.79835	1.36084	1.28145	0.948746	0.901448	0.453135		0.48247	0.0928915	0.822274
DYNC1I2	1781										0.980432	0.715282	1.67562	0.645116
DYNC1LI1	51143			0.259501	0.298532	0.354741	0.199978	0.219013	0.335001	0.380053	0.0881953	0.129174	0.111284
DYNC1LI2	1783				0.121678	0.109224	0.049523		0.14479		0.179841	0.144202	0.146162	0.113329
DYNLT1	6993										0.182457	0.180374	0.241394
E2F3	1871				0.40654	0.751751	0.515936		0.552047
E2F6	1876					0.653716	0.823954		0.350962
E2F7	144455					0.0661128					1.12016	0.323593		0.847728			0.943849	0.986471	1.06828
EBNA1BP2	10969	0.709311	9.26568	6.70828	0.750561			10.4465		1.12657
EBP	10682	0.697138	0.867948	1.00288	2.84281	3.15707	5.42471	2.97449	2.14414	4.0878		0.946324	0.0832135
ECD	11319				0.149113	0.242744	0.100901		0.144778
ECH1	1891	0.489437			0.789622	0.871867	1.01796	0.310666	0.741618	0.863308	1.0596	0.600896	1.04498			0.80366			0.580361
ECHS1	1892										1.3504	0.706305	0.731856			0.429248
EDC3	80153		0.104536		0.309585	0.203424	0.505808		0.197637
EDC4	23644	0.31532			0.774113	1.19638	0.704672	0.201391	0.891173	0.407921			0.0809465		0.140799		0.123328
EDF1	8721	1.45591	0.752806								5.30427	5.3704	4.93972	3.70161	3.61551	4.46005	2.68954	3.62158	4.05771
EED	8726				0.27385				0.643857
EEF1A1	1915	16.7676	9.00273	5.59655	4.90408	11.1083	8.75201	9.76852	4.75272	18.4669	19.2211	24.1752	20.4648	2.99376	1.549	3.83576	3.56897	1.88858	3.36562
EEF1A2	1917		0.513113			0.563937			0.373643		0.650046	0.401777	0.813033
EEF1B2	1933	1.04255		0.383023	0.999992	1.2321	1.0353		0.951128	0.545416	8.34597	5.79605	5.54009	3.57352	1.74461	3.98347	1.6361	3.68589	3.17261
EEF1D	1936	0.86995	0.566328		1.31269	1.82009	0.545507		1.12046		11.2089	6.48148	5.89398	6.08464	4.44222	3.10199	5.72167	4.47186	2.53837
EEF1E1	9521	0.778471			0.46699	0.697883	0.858315	0.60031	0.896303	0.890209	0.639999	0.474387	0.451363			0.193274
EEF1G	1937	2.24874	2.29849	1.51027	4.59279	5.35592	4.15419	2.41294	1.50954	4.74196	9.72665	4.7215	1.72825	6.66921	2.74156	3.15561	4.72205	4.99557	1.38341
EEF2	1938	7.66521	2.81512	1.57473	1.46239	3.71	2.00537	0.547631	1.95817	1.64977	5.31394	4.69451	7.66682	1.66012	1.08794	1.7625	1.28415	0.909188	1.61711
EFHD1	80303		1.36691	1.98568	4.64101	1.57137	1.6657	1.15367	6.85273	5.28167
EFHD2	79180	1.30638	1.4209	1.17472	3.47268	0.781542	0.646328	1.30599	7.9386	4.7372
EFTUD2	9343	0.29563	0.353119	0.19795	1.60503	1.65834	2.22263	0.749056	1.59622	1.14065	1.29953	1.14528	0.887445	1.44005	1.02779	0.571971	0.775113	1.92665	0.845834
EGLN1	54583													0.282249	0.3506	0.592306		0.133371
EHD4	30844				0.52706	0.625165			0.812294
EIF1	10209										2.17717	1.92624	1.85964	0.675164	0.172267	0.432502	0.123264	0.327511	0.305859
EIF1B	10289										0.257528
EIF2A	83939	0.886754	0.345361								0.574808	0.719457
EIF2AK2	5610	0.617494	0.835322	1.39723	0.228563	0.436516	0.249903	1.42734	0.38059	0.363705
EIF2B1	1967						0.632643		0.450399								0.309299
EIF2B2	8892										0.894818	0.221079	0.499718	0.568003	0.336595	0.283009	0.356354	0.211476	0.326419
EIF2B3	8891					0.395696	0.317274	0.361015									0.142185
EIF2B4	8890					0.463185		0.551715			0.879311	0.705084	0.795479	0.432374		0.467955	0.457497	0.355552	0.340235
EIF2B5	8893										0.140235					0.123124
EIF2C2	27161	0.458726	0.382432			0.308974					0.786447	0.379897		0.168916	0.109437
EIF2S1	1965	0.730821	0.597171		0.853838	0.637965	0.700585	0.914663	1.06822	0.705053	3.50966	1.97995	0.898799	1.42137	2.4851	1.21283	1.17778	1.3983	0.771583
EIF2S2	8894	0.401112									1.05784	1.0811	0.831809	1.39849	0.92075	0.817742	0.950433	0.693037	0.776863
EIF2S3	1968	0.718034		0.383632	1.03361	1.39547	1.75311	0.827944	1.16679	0.923236	2.45728	2.48121	1.09408	1.81133	1.24872	2.36614	1.50607	1.07402	1.36998
EIF3A	8661	0.619174	0.878126	0.634537	1.51071	1.97226	1.87193		1.41232	1.10454	4.01036	4.05366	2.60917	2.7495	0.629649	0.903787	2.28201	1.93158	2.12522
EIF3B	8662	0.573488			0.469118	1.03763	1.02837	0.181798	0.15862	0.348036	3.15381	3.46376	2.14897	2.78193	1.329	1.68051	1.74701	1.63353	1.85621
EIF3C	8663										1.19823	0.757185
EIF3D	8664	1.18988	0.539224		1.22101	0.912893	1.85889	0.952692	1.62705	1.11353	2.87931	2.30031	1.77247	3.35068	2.1946	1.06315	2.40679	0.483313	1.46715
EIF3E	3646	0.399373	0.118144	0.324456	0.625013	1.20034	1.07936	0.218941	0.725917	0.280087	4.69881	2.05363	2.03517	2.59095	1.22115	1.28041	3.05518	1.11239	2.33966
EIF3F	8665	1.25375	0.575235	0.58181	3.22356	2.36849	3.55621	1.11386	2.18189	2.12709	4.26865	1.92144	1.27137	2.09589	0.968907	1.39691	1.48917	0.726191	1.19544
EIF3G	8666				1.14831	2.08619	3.1524		0.534997	0.321346	3.76808	3.1315	2.34253	1.7967	1.49977	1.80506	0.493176	1.03804	1.04803
EIF3H	8667										3.10246	2.63708	1.8338	2.2907	1.55788	1.03691	1.45452	1.82142	1.01307
EIF3I	8668	0.568084	0.429025		1.21087	1.63476	1.2641	0.471437	1.56233	0.832855	4.26479	4.25022	2.16507	3.86359	2.5401	3.23967	3.80038	3.78728	2.52948
EIF3J	8669										0.792925	0.899107	0.483695	0.550005	0.571521		1.32651
EIF3K	27335										1.412	1.3476	0.470591	1.2271	0.720713		0.824389	0.361919	0.378739
EIF3L	51386	0.401967			0.553282	0.661663	0.388042	0.167446	0.650898		4.64976	3.738	2.62936	2.17739	1.38006	0.886847	1.60509	1.01543	1.10887
EIF3M	10480				0.681387	1.04288	0.911439		0.923769		0.782166	1.21891	0.915876	0.473491	0.200311	0.0982193	0.337109	0.473066	0.427469
EIF4A1	1973	4.12575	1.89506	0.532162	0.643668	0.730543	3.08931	0.402341	1.69415	0.655332	2.88075	1.8489	3.2071	1.75551	1.45853	2.18253	2.61203	2.06423	2.08246
EIF4A3	9775	0.840321	0.933973	0.912802	1.71511	1.93047	2.2669	0.904545	1.80254	1.47359	0.936864	0.545987	0.755065			0.36096	0.160233		0.596171
EIF4B	1975	0.717966	0.242411		0.139167	2.57019	1.04177		0.079444		38.9465	25.5345	13.9296	16.346	9.03525	7.7615	20.0637	14.4036	14.1415
EIF4E	1977				0.714989	0.317065		0.351074	0.665814	0.592877			0.311705	0.334996			0.304121
EIF4E2	9470					1.024	0.846095		0.860786
EIF4EBP2	1979		0.0393671								0.237312	0.10215	0.200997			0.1793
EIF4ENIF1	56478				0.338702	0.150062													0.322169
EIF4G1	1981	1.32675	0.545826	0.332015	1.63867	3.51941	1.83667	0.70202	1.42414	0.362756	3.13421	2.78906	2.44802	2.39426	1.65261	2.12797	2.81164	1.7741	1.94461
EIF4G2	1982	0.620664	0.587796		0.627069	1.32158	0.212642		0.479513	0.731502	0.592566	0.674802	1.03722	0.656355	0.106054	0.253397	0.30786	0.345375	0.342734
EIF4H	7458				0.209257	0.2805	0.168634		0.257799		1.01118	0.665785	1.17654	2.51936	1.7792		1.74679	1.72557	1.78596
EIF5	1983	3.4497	1.27086	0.402026	1.77869	4.61217	2.30737	0.184873	1.73767	0.603755	1.1908	0.937912		0.0734604					0.953446
EIF5A	1984	2.11668	0.358924	0.336198							0.475844	2.30691	4.8779
EIF5B	9669					0.141683	0.0396917	0.495085	0.732173		2.23674	1.50297	1.40752	1.54722	1.24215	1.75464	0.678141	0.626575	0.554583
EIF6	3692	0.740335	5.91726	6.13612	0.953691	0.861955	0.667671	6.0069			1.43508	1.19229	1.02121
ELAC2	60528								0.335217	0.247724
ELAVL1	1994	1.18039	0.756323	0.651567	1.56345	1.67109	3.5633	0.980402	1.7651	1.273	0.169929
ELF2	1998					0.342605			0.526175
ELMO2	63916										0.254597
ELOVL2	54898				0.274463	0.149175	0.117741	0.126198	0.169779	0.257202
ELP2	55250										1.00725	0.772773		0.791578		0.586559
ELP3	55140										0.331463	0.584942	0.780911	0.260996			0.221281
ELP4	26610		0.361813		0.477958	0.970256	0.307227		0.493807	0.110503
EMD	2010	0.501675	0.547728	1.0064	0.29879	1.16145	0.499936	0.796944	0.0776337	0.350332	0.846183		1.11088	0.566055	0.631128	0.760503	1.0718	0.751232	0.730179
EMG1	10436		1.05862	0.725351				3.11453			0.350474						0.282524
EML4	27436										0.58441			0.756858	0.706331	1.19933	0.682302	0.769112	0.138003
ENAH	55740				0.219341	0.1897	0.122232		0.440911		0.876178	0.604116	0.47171	1.13086	0.617017	1.27834	0.808909	0.752734	0.837052
ENO1	2023	5.79008	2.55894	1.24274	1.32208	1.78147	0.975158	1.00198	1.29289	1.06879	8.94176	8.28807	10.2616	0.568357	0.580586	0.614639
ENY2	56943					0.63641					0.400126			0.133972		0.28766		0.399925	0.447377
EP400	57634				0.425668	0.823501	0.969323		0.171594	0.177271
EPB41	2035	0.809131	0.571282		0.807039	2.08144	1.4252		0.671754	0.723807	0.555455	2.00776			0.597878	0.687787	1.01532	1.18136	0.438143
EPB41L2	2037	0.511133	0.513285		1.09679	2.21703	2.82514	0.463477	1.19505	1.16691					0.399895	1.02625
EPB41L3	23136	1.1515	0.973487		1.15305	2.37983	2.07224		1.63432	0.757164	0.896734	0.790129	0.749414	1.48844	1.20604	1.20365	0.939315	0.920041	0.652887
EPHA2	1969		2.06029	0.462674	1.36428	14.5515	12.996		7.28244	3.17197
EPN1	29924					0.173535
EPRS	2058	1.23845	0.500525	0.476952	0.78465	1.04254	1.0533	0.719141	0.993957	0.444353	1.08802	0.855414	0.722796	0.411894	0.667725	0.555794
EPS15	2060						1.14871								0.212057	0.667893
EPS15L1	58513	0.85511			0.747909	1.61436	1.3205		1.17799
ERBB2IP	55914	0.381643	0.474681		1.00523	1.73557	2.19615		1.31131	1.00235
ERC1	23085					0.630773
ERGIC2	51290										0.246774	0.202054	0.390962
ERGIC3	51614						0.0527862
ERH	2079	0.956115	1.39538		2.45205	4.1109	3.96932		1.87643	2.08354	4.87666	4.7883	1.67098	4.15705	2.69919	2.36687	4.29222	3.61963	2.35906
ERLIN2	11160			0.624354		0.296465	0.546187
ERO1L	30001	0.252908									0.748845		0.681126	1.37934	1.27244	0.986576	0.878528	1.18812	0.573192
ERO1LB	56605													0.0537574		0.0955362
ERP29	10961										1.05864		0.719574
ESD	2098										0.260852
ESF1	51575							0.564526
ESYT1	23344	0.872286	0.292247		0.40009	0.933398	0.618446	0.141171	0.806621	0.276873	0.595872	0.735061	0.59183	1.24872	1.04362	1.06788	0.83152	0.779593	1.09681
ESYT2	57488					0.337023	0.637752			1.35626	0.0268783			0.134644	0.181269	0.118933	0.257279
ETF1	2107	0.734925	0.42116		1.59505	1.40757	1.805		1.95555	1.46039	1.1023	0.162477	0.570502	0.382619	0.312578	1.29456	0.305952
ETFA	2108						0.437898				0.572066	0.415271	0.597696						0.381756
ETFB	2109										0.313982		0.460711
ETFDH	2110											0.167009
EWSR1	2130	1.48711	0.609924								9.63115	8.60682	7.59934	3.48282	12.545	11.5901	6.81455	6.77089	4.0428
EXD2	55218					0.177257	0.299035
EXOC2	55770						0.208202							0.101006		0.0934619
EXOC4	60412	0.151983				0.345995			0.391295		0.736609	0.752073	0.267345	0.180452		0.916928		0.850727	1.1527
EXOC6	54536										0.231547			0.340888		0.561315
EXOC7	23265													0.237222		0.106425	0.0933908
EXOC8	149371										0.212765
EXOSC10	5394				0.690258	0.939944	0.596495	1.23027	0.852522	0.714693
EXOSC2	23404	0.415572			0.330067	0.436665	0.330126	0.16842	0.176247	0.300595
EXOSC3	51010				1.07364	0.827533	0.518541
EXOSC4	54512				0.986611	1.05122	0.791864		0.868827	0.205293					0.0991117
EXOSC6	118460					0.444175					2.00077	0.776205	1.47859	1.52279	1.67517	1.86717	1.73689	1.92232	1.83626
EXOSC8	11340	0.608301									0.379861	0.592317	0.777435	0.798527			0.538267	0.630428	0.713439
EXOSC9	5393	0.530137			0.989316	1.79401	2.31601	1.18907	0.749857
EYA3	2140				0.430612	0.391821	0.232646		0.226515
EZR	7430		0.379832		0.148813	0.368858	0.135075		0.32585	0.174251	1.28054	0.877465	1.00849	1.40712	0.863388	0.537974	1.5468	1.34683	0.334523
FAF2	23197	0.157443		0.316181	0.28111	0.309473	0.527843		0.36778	0.254934							0.330698	0.155589	0.262835
FAM111A	63901							0.0703435
FAM111B	374393	1.52766	0.741158	0.748923
FAM114A2	10827					0.300272
FAM115A	9747					0.296939			0.355742	0.204787
FAM120A	23196	0.195538	0.404295
FAM133B	257415											0.686457
FAM175B	23172	0.12264				0.426988					0.610063	0.676208		0.486718		0.684319	0.688671	0.324142
FAM193A	8603				0.175512	0.244067
FAM195B	348262				1.2163	1.83842			1.13532
FAM32A	26017											3.5111	1.846	6.44662	1.9139		4.10047	4.22326	4.43045
FAM49B	51571												0.425506
FAM54A	113115					0.0744414	0.63288
FAM60A	58516								0.281768	0.286901
FAM91A1	157769				0.325433	0.749506	0.212161		0.688526	0.140761
FAM96B	51647	0.275061									1.08042	1.00901	1.5608	1.60442	1.24142	2.03744	1.37498	1.46485	1.60171
FAM98A	25940								0.648257		0.760705	0.654366	0.783468	1.05043		0.661971
FAM98B	283742					0.840564			0.692742		0.257789	0.476806	0.551437	1.76181	1.4193	1.61227	1.66725	1.50424	1.47981
FANCD2	2177				0.253824		0.372645			0.348511	0.291129			0.610503			0.663713	0.62885	0.644339
FANCI	55215			0.206956		1.52483	0.70707		1.11963	0.689722	0.808488	0.574387	0.327917	0.144354	0.109273	0.940406	0.196648	0.214372	0.421806
FAR1	84188						0.352164										0.558727
FARSA	2193	0.772906	0.438508			0.548132	0.31089		0.33049		0.370133	0.286454	0.416363	0.542761	0.757166	0.543319	0.505594	0.241446	0.769423
FARSB	10056	1.64928	0.565639		0.595144	0.610225	0.9161						0.626879	0.271608	0.441055	0.716371		0.203287
FASN	2194	8.45917	4.84506	1.48617	8.07371	11.3518	8.64989	1.38501	7.86982	2.45261	4.43958	3.75279	4.09662	5.476	4.05782	6.50147	4.36995	3.51148	3.23435
FASTKD5	60493				0.157471	0.137124	0.389364	0.150542	0.184827	0.221806									0.603102
FBL	2091	2.14662	4.44976	3.86164	1.78578	2.56786	4.39251	5.09172	2.78199	2.38597	9.25447	8.19284	2.53583	27.5982	7.27755	2.85757	16.0232	18.3389	8.53778
FBRS	64319																0.278123
FBXO21	23014												0.998138					0.788738	0.61882
FBXO30	84085													0.0954284
FBXO38	81545				0.263713				0.302931	0.194229
FCF1	51077			0.365864				0.995395
FDFT1	2222										0.473983							0.225051	0.0825125
FDXR	2232				0.250293			0.362569	0.917591	0.942657
FECH	2235														0.574086	1.08072	0.226131
FEM1A	55527				0.182122
FEN1	2237	0.511801	0.516066			0.812281					0.951001	1.13719	1.88812	1.17376		0.801996		0.842172	0.888147
FERMT2	10979		0.126991		0.295304			0.313629
FGF2	2247										1.35087		0.94096	0.337784		0.21478	0.577695	0.302388
FHL1	2273	3.39688	1.19847											1.70722		4.7085
FIP1L1	81608	0.704762	0.551247		1.26105	1.88257	1.75049	0.469085	0.832128	0.83666	0.46758	0.493137	0.319614	0.599408			0.735666	0.633831	0.803425
FKBP1A	2280										1.22022	0.824582	1.16566
FKBP3	2287										1.00141	1.45806	1.26312	0.55971	0.583745	0.410868	0.326057		0.420072
FKBP4	2288	0.457361	0.419488	0.235346		0.523919			0.90021		2.48631	2.34356	2.92737	1.54254	1.17019	2.58672	1.85162	0.877773	0.832044
FKBP5	2289										0.69456	0.63649	0.906319	0.672041		1.08315	0.918148	0.489382
FKBP8	23770						0.10603								0.458843	0.48346	0.333965
FLG2	388698	0.56142	0.519877	0.126198
FLII	2314	0.400898	0.76849	1.38114	1.64141	1.15745	0.820565	0.803036	1.83813	2.16246	0.598688	0.342263	0.527997	0.505704		0.350433	0.254908	0.355903	0.154155
FLJ10357	55701						0.259355
FLNA	2316	39.4149	10.3979	3.17855	40.6454	84.4171	63.4087	8.69752	37.4108	31.3839	13.0398	9.1443	7.16156	6.30997	3.18937	3.90944	4.65054	3.57218	2.85162
FLNB	2317	0.580881	0.325185	0.451085	2.05805	2.71199	3.3125	0.377188	1.66556	1.51027		0.22098		0.451697	0.210376	0.348501	0.594455
FLOT1	10211				0.178999	0.608993	0.584251	0.275336	0.6071	0.804627
FLOT2	2319					1.1479	0.721978		0.933375	0.660919
FN3KRP	79672	0.454179
FNIP1	96459					0.097684
FNTA	2339												0.113169
FOXK1	221937			0.465701		0.977845	0.654214
FOXP1	27086	0.206178
FRG1	2483	0.784602	0.910413	0.393118	0.773791	1.66588	1.88182	0.467065			4.14399	4.28371	2.50571	5.83416	3.52111	1.41434	5.51549	6.04073	4.30619
FTO	79068		0.327483		0.10645	0.107711					0.0680395		0.0802247
FTSJ3	117246	0.542414	4.08152	4.45668	0.893342	0.780591	0.865486	5.47902	0.606478	1.12859
FUBP1	8880	0.265604			0.90295	0.884082	0.516236				1.1447	0.960139	1.44548		0.318162	1.32093	1.44347		0.862833
FUBP3	8939				1.11091	2.22359	0.208618	0.493995	0.965445	0.52209
FUNDC1	139341												0.0669489
FUS	2521	3.38213	0.436153	0.118546		0.162685	0.267145		0.460325	0.677775	4.03054	12.5614	12.4378	20.0306	24.2121	21.0846	16.4058	12.2869	8.73995
FXR1	8087				0.190473	0.068879		0.209875		0.0753115
FXR2	9513		0.426741					0.372293				0.36011
FYN	2534							0.493606
FYTTD1	84248	0.234363			0.523961	0.747063	0.700007
G3BP1	10146	1.01211	0.640458		1.64438	1.18485	1.26124	1.16997	1.2076	0.493642	1.74375	1.97267	1.51488	1.35077	0.765556	0.942132	1.39135	1.0301	1.50942
G3BP2	9908	0.167504					0.118287		0.726049						0.73577
G6PD	2539	0.454582											0.547516
GAB1	2549		0.572286			1.42577	0.725975
GADD45GIP1	90480							0.281143
GAK	2580					0.208416	0.134776		0.23688	0.245269	0.0664123
GANAB	23193										0.871114	0.765767	1.38413	1.2173	0.772087	1.75217	1.77995	1.21998	0.963448
GAPDH	2597	1.75438	1.59085	1.0089	1.23939	1.12192	1.01919	0.694036	0.811594	0.972138	21.4017	24.6606	34.7778	1.64867	0.914251	3.55195	1.36561	1.45837	2.4584
GAPVD1	26130				1.30415	0.692777	0.723026		0.987845	0.772326	0.762061	0.67789	0.665193	0.766017	0.333096	0.737272	0.261809
GAR1	54433		1.64353	0.63125				1.57136
GARS	2617						0.297313				0.627795	0.438275	0.711823	0.114981		0.944383		0.202377	0.242677
GART	2618	5.04656	1.65096	0.777992	3.13063	3.45332	3.47478	1.13485	3.15874	2.26201	1.11256	1.66327	1.89114	1.37028	1.27437	1.44799	0.797441		0.526796
GAS2L3	283431	0.451288	1.52417	1.92267	0.798122	0.185208		0.107447	1.1528	0.644971
GATAD2A	54815	0.214556			0.881133	0.235506	1.04646			0.391562				0.755018			0.417894
GATAD2B	57459	0.916171	0.303021		1.54318	1.84039	2.47861	0.632035	1.27159	0.809183	0.715377		1.38805	1.63217	0.378748	1.63907	1.22805	0.773326	0.796989
GBAS	2631					0.366432		0.386896	0.2101	0.166226			0.203725
GBF1	8729				0.114163	0.116745	0.0555924		0.219673	0.112272	0.0691645	0.0475854
GCLM	2730					0.774889	0.831304		2.08015					0.383587
GCN1L1	10985	0.235195	0.31658	0.224158	0.871109	0.770406	0.653844	0.156896	1.06266	0.810068	0.977489	0.927947	0.979755	1.30112	0.758703	1.41155	0.84308	0.675693	0.433318
GDI1	2664										0.0741456
GDI2	2665										0.764128	0.576329	1.29774	0.109919	0.0971453		0.116365
GEMIN5	25929	0.741963			0.949911	1.40107	0.563214		0.82205		0.996725	0.679954	0.715317	0.749602	1.00319	0.514241	0.822109	0.280684	0.628054
GFPT1	2673															0.141864			0.16241
GGCT	79017	0.461067	0.350769
GGCX	2677					0.120262	0.194442							0.194661
GIGYF2	26058				0.948807	2.15467	1.49304		1.00318		0.640084	0.434322	0.470068	0.803291	0.69568	0.0792053	1.07918	0.410506	0.473535
GINS1	9837												0.504345
GIT2	9815								0.162198
GJA1	2697		0.572651	0.546919
GJC1	10052		0.666165	0.750088	1.34197					0.76556
GLMN	11146				0.21582	0.301578	0.459306	0.173167	0.33873	0.169176						0.154435	0.0842336
GLO1	2739										0.499382	0.621467	0.742154
GLOD4	51031										0.498523			0.512535	0.427095	0.835942
GLRX3	10539	0.431942									0.128208		0.164843
GLUD1	2746								0.333549		3.07948	1.12404	1.29792	2.95216	1.14321	2.9166	1.18332	1.65497	4.48911
GLUL	2752														0.591992	1.31859		0.493313
GLYR1	84656				0.7723	0.838978	1.31123	0.230942	0.433499	0.615463
GMDS	2762	0.408976				0.151135			0.139819
GMNN	51053										0.196214			0.621047					0.176735
GMPS	8833	1.8435	0.50917		0.789046	0.493807	0.565816		0.528604		0.424521	0.526794	0.567674	0.396072	0.441857	0.37179		0.463303
GNAI1	2770			0.144161						0.623316
GNAI2	2771		0.935171		0.959913			0.696925	0.49002
GNAI3	2773		0.821181	0.577664	1.09952	0.228926		0.276776	0.5594	0.955254
GNAS	2778	0.343669	0.710086	0.324514	0.216973	0.484527	0.178867		0.300419	0.235437			0.717268		0.620994	0.763155		0.399925	0.480474
GNB2L1	10399	2.56692	1.28996		1.8284	4.74712	5.88629	1.09941	1.57609	3.12343	2.0236	1.203	2.2783			1.80262
GNG12	55970		0.786739			0.177172				0.182619			0.286985
GNL2	29889	0.187071	2.3573	2.59587	1.13585	1.30929	1.69029	3.11151	0.699285	0.743811
GNL3	26354	0.863545	2.81612	3.15405	0.752827	1.39126	1.65866	3.05592	1.67841	1.42202								0.355455	0.466842
GNL3L	54552										0.507529	0.596515	0.547736	0.924534	0.55167		1.17395	1.4373	1.63214
GNPAT	8443						0.0395818			0.0687101				0.168643	0.079758		0.121525	0.159479
GOLGA5	9950				0.38138	0.588337											0.334791	0.50709
GOLPH3	64083				0.0870778	0.10879	0.0723935		0.106215
GOPC	57120	0.358727																	0.454635
GORASP2	26003				0.0763904	0.180596
GOT1	2805					4.36711					0.194293		0.332728
GOT2	2806										0.437659
GPATCH1	55094					0.939323	0.5159				0.516454							0.364418	0.787219
GPATCH8	23131					0.964795	0.146083				0.1812	0.198752	0.138277
GPC4	2239			0.511024
GPD2	2820								0.35862							0.504492	0.66213	0.0886735	0.15853
GPHN	10243	0.36333			0.267763	0.420389			0.276545		1.0965	1.3463		1.07879		0.834494	0.76086	1.00877	0.775778
GPI	2821		0.656526	0.575222	0.209522	0.320639	0.225437	0.227979	0.308404	0.282658	0.170881	0.175415	0.296502
GPKOW	27238						0.540276				0.17764						0.725554
GPN1	11321										1.24912					0.818374
GPRIN1	114787	0.157715			0.0905706	0.201582	0.0630895
GPS1	2873					0.674489			3.80242		0.637288	0.959173	0.863374	0.704033	0.834156	1.04889	0.600973	0.605974	0.35648
GPX1	2876	1.06758									0.759604	0.525926		0.467819		1.06397	0.590887	0.487177	0.613738
GRB2	2885	0.949019	0.531256			0.719113	1.87039		1.20074
GRLF1	2909					0.270571											1.16363
GRSF1	2926						0.171334	0.266229		0.289497
GRWD1	83743	0.41349	0.389201		0.683621	1.13754	0.976861	0.397154	0.758004	0.894513	0.322447	0.335726	0.341242	0.182363
GSG2	83903			0.317633	0.201995	0.161231	0.170802		0.232449	0.199303
GSK3B	2932	0.662486
GSN	2934			0.93749					0.56506
GSPT1	2935										1.72228	1.11336	0.901154			2.22338
GSTO1	9446	0.417326
GTF2A1	2957					0.788057	1.20482		0.627258
GTF2A2	2958	0.802973		0.340233			0.603979
GTF2B	2959										0.635151		0.918976	0.814899		0.790509	0.918882		0.651309
GTF2E2	2961	0.177472				0.379082
GTF2F1	2962	0.669106				0.582461	0.651601				1.1506	1.49811	0.982289	0.698429	0.561101	0.805869	0.55736	0.494458	0.527076
GTF2F2	2963						0.717369
GTF2H1	2965						0.113173
GTF2I	2969	0.285329	0.214466		0.6554	1.02511	1.33134	0.240085	0.666767	0.834329	13.516	12.472	7.62089	10.3237	11.6305	7.85366	11.2573	10.3655	8.5239
GTF3C1	2975				0.341425	0.656976	0.849584		0.731776	1.01891
GTF3C3	9330						0.959467
GTF3C4	9329	0.544543	0.4716		0.834436	0.888334	0.461261
GTF3C5	9328					0.822384	0.858067		0.717649									0.524093
GTPBP1	9567			0.249242		0.163296		0.278394					0.596356
GTPBP3	84705												0.0911558
GTPBP4	23560	1.02538	4.61682	5.26211	1.69136	1.50972	2.92696	2.79381	0.892124	1.02203
GTSE1	51512	0.585591			1.07238	1.24017	1.1461		0.883203		0.293441			0.797421
GUF1	60558						0.172052				0.273096	0.562331	0.351245
GYS1	2997				0.205395					0.478474
H1F0	3005	0.369266	4.86209	5.3812	0.23167			7.64035	0.159763	0.135996	0.296464		0.282849
H1FX	8971	0.762432	13.3947	5.77701	1.30992	0.895466	1.69649	10.6075	0.667117	1.50183	0.738456	0.819355	0.841318	1.25334	0.465274	0.139013	0.581468	0.55403	0.475973
H2AFY	9555	0.936413	12.8562	12.9663	0.480672	0.722539	2.25915	3.99972	0.263909	0.258745
H2AFY2	55506		2.08509	4.05167				5.41904
HADH	3033											0.0830598	0.254835
HADHA	3030		0.329348								1.02887	0.723816	0.381296	0.847957	0.306275	0.910793	0.307794	0.682935	0.771209
HADHB	3032						0.486607				0.456833			0.830133		0.689759
HARS	3035										0.725021	0.731977	1.06568	0.950091		0.564998	0.401075
HAS1	3036																1.64916		0.955752
HAT1	8520		0.492945			0.989763					0.604282		0.855892	0.822126			0.804414	0.613893	1.10612
HAUS1	115106				0.220648	0.247578	0.127746		0.22107	0.0825164
HAUS2	55142				0.103068	0.101396	0.0669722
HAUS3	79441					0.485783
HAUS4	54930				0.152684		0.0775166
HAUS5	23354				0.54508	1.0063	0.515489		0.795811		0.540547	0.267336					0.111007
HAUS6	54801				0.259812	0.557426	0.166437		0.307002		0.066173	0.0908623
HAUS7	55559											0.345095
HAUS8	93323						0.100404
HAX1	10456	0.50328	0.318764	0.404072		0.844845	0.244568	0.100945	0.287207	0.954333						1.2205		0.703274	0.829008
HBA2	3040				0.569791
HBS1L	10767					0.848061
HCCA2	81532													1.19603			1.35254
HCCS	3052									0.876543
HCFC1	3054	2.55326	0.589937	0.575789	4.43283	6.92423	6.7422	0.930441	3.86048	3.33612	0.538226	0.278417		0.787716	0.31982	1.11728	1.25735	0.782705	0.720049
HDAC1	3065	3.02622	0.182053		1.54026	1.43743	2.41425		1.22357	1.65271	1.9551		1.49733	2.40684	1.62987	1.14639	2.38944	2.41077	3.58739
HDAC2	3066	4.20581	1.3522	0.822117	1.31741	2.36661	3.10268	0.549217	1.15437	1.66513	3.6657	0.103283	3.39591	3.11046	2.31165	2.26659	1.59816	1.73111	5.1819
HDAC6	10013	1.16678	0.320864	0.384646		0.156609	0.0602616
HDDC2	51020					0.398179	0.876251
HDGF	3068										1.08845	0.63482	1.64099
HDGF2	84717			2.2589							1.56326	0.890461	2.1308	2.0814	2.16759	2.81898	1.86269		1.13229
HDGFRP3	50810														0.251164	0.341426
HDLBP	3069	1.16143	0.329627		0.771888	1.63108	0.944023		0.581603		0.74647	0.802048	0.819055	1.062	0.750445	1.10932	0.674285	1.0364	0.857503
HEATR1	55127		1.26331	2.01968	0.506184	0.353886	0.690196	3.29855	0.526807	0.550048
HEATR2	54919					0.215963										0.0916773
HEATR3	55027				0.125282	0.117842	0.123035		0.207747	0.108703							0.157175
HEATR5A	25938				0.0586014		0.0188545
HECTD1	25831					0.0493648								0.739122
HELLS	3070				0.696059	0.569058	0.655074			0.15714
HERC5	51191						0.669551
HEXIM1	10614	0.450765									1.45102	0.865447	0.905131	0.778266				0.759896	0.751945
HIGD1A	25994	0.788568		0.504956		1.90986	1.16248	0.395045					0.561986						0.769667
HINT1	3094										0.879228	0.978178	1.14128
HINT2	84681										0.23605	0.311844
HIP1R	9026																	0.21239	0.141918
HIRIP3	8479												0.309014
HIST1H1C	3006	12.7811	1.27768	10.7952	3.0523	3.1505	2.55874	12.4047	1.34934	0.853144	14.2906	10.9421	9.35781	3.79801	4.30016	2.59999	5.51836	3.37971	3.24323
HIST1H1D	3007	1.8574	6.18567	4.25967				6.09884
HIST1H1E	3008	0.45409	2.55552	1.61977			0.105145	1.19689
HIST2H2AB	317772		11.9063	0.431192			0.864274	19.7906		0.883087
HIST2H4A	8370	33.1164	109.985	10.8599	9.49914	16.4525	36.2174	8.76152	17.1136	8.94057	1.94084	1.03215	0.73356	1.03563		0.762329	0.557872
HIVEP1	3096					0.961922	0.717116
HK1	3098				0.171892		0.13748		0.221309	0.188751	0.0601226	0.0566193	0.10632
HLCS	3141	0.539997	0.727496		2.07707	2.4551	0.840915	0.369617	1.23849	0.631977
HLTF	6596					0.102006			0.19624
HM13	81502																0.126062
HMGA1	3159										2.4071	2.76057	2.05696	6.13355	2.91362	1.5116	4.85928	2.85986	2.98471
HMGA2	8091										0.397289
HMGB1	3146										2.26253	1.49894	2.34931
HMGB2	3148										3.32281	5.10716	3.07037	2.03657	2.55765	2.09108	1.35403	0.868261	0.813946
HMGB3	3149										1.24251	1.38647	1.44598		1.2525
HMGN1	3150										0.603088	0.592576	0.768467	0.754931	0.956622	1.33836	0.405196	0.312326	0.293204
HMGN2	3151		2.10526	1.4869	0.234117	0.508343	0.184824	0.17409	0.182546	0.171811	0.760354	1.83717	1.87913	2.97213	3.26795	0.426646	1.88626	0.983421	1.27276
HMGN4	10473		0.653544	0.34399				0.143435
HMOX2	3163														0.21375		0.309667
HN1	51155	1.73076									0.306027	0.872847	1.35531
HN1L	90861	5.21088	1.63942	0.379775	0.687787	0.82763	0.856838		0.694479		0.839343	0.990316	1.42638	0.67885	0.661797	1.00267	0.659058	0.379282	0.319286
HNRNPA0	10949	1.54285	2.33772	1.78595	0.484242	2.43763	0.626902	1.44297	1.47977	1.25339	0.934702	0.707043	0.436413	0.479862	0.413585	1.01167	0.883831	0.546489	0.670072
HNRNPA1	3178	2.85578	5.4438	1.1832	2.27883	4.58021	1.68995	1.54573	0.989052	3.95629	11.6384	3.25864	3.82687	2.42136	2.12988	2.02343	8.92801	6.889	7.15951
HNRNPA2B1	3181	7.19347	3.70877	2.06314	4.85761	5.16048	5.38864	2.61605	3.74172	3.82721	0.81419	1.48141	1.55268	1.27886	0.804124	0.878241	1.63746	1.24422	1.47584
HNRNPA3	220988	1.48594	1.10446	1.70237	0.906676	0.228409	0.832476	0.166387	0.792874	0.436143	1.11702	0.827415	1.0215				0.732278	0.532826
HNRNPAB	3182	1.08002	0.351779	0.280134	1.07359	1.04572	0.583429	1.01508	1.83139	2.16187	1.21279	0.389835	0.777637
HNRNPC	3183	2.76404	5.6774	5.77545	2.15421	5.18	6.05134	7.14145	2.23794	4.84122
HNRNPD	3184	0.572327	1.26943	0.682974	2.07344	4.68392	1.49409	1.15026	2.66369	3.08505	2.07572	1.87684	2.36117	5.75009	4.40798	5.56313	4.34675	4.21752	3.54098
HNRNPF	3185	2.77783	2.31263	1.26808	1.82874	2.0822	2.72397	1.52119	1.60833	1.63653	1.41196	0.909251	1.17887	1.48344	0.741371	1.37217	1.53875	1.54582	1.7234
HNRNPH1	3187	5.62274	3.21419	2.03118	3.78099	0.934414	1.65728	0.58504	3.89997	1.96138	2.04474	2.08844	2.34292	1.24988	1.29737	1.29451	1.01517	1.13726	1.77008
HNRNPH2	3188	1.25874	0.789595	0.643557	0.760728	0.76507	1.29586	0.998684	0.715227	0.836211	0.335658	0.316829
HNRNPH3	3189	0.686779	0.565955	0.7551	1.01779	0.616105	0.546046	1.15718	1.15645	0.882893							0.135343
HNRNPK	3190	7.43084	3.69127	1.03714	5.62223	6.97358	7.16577	1.17137	4.94357	4.64113	16.3937	12.5772	16.6513	9.38662	5.40459	6.79144	9.58799	5.45565	7.33045
HNRNPL	3191	2.92426	1.75425	0.715849	4.57527	5.30018	5.68793	3.1946	4.57602	4.55106	0.704632		0.763774
HNRNPM	4670	10.8368	5.1252	2.54982	4.43076	6.55727	8.09651	2.71862	4.06456	3.83086	1.26307	0.818596	2.07772
HNRNPR	10236	0.757502	1.07008	0.705967	2.27519	1.90628	1.8658	2.489	1.74374	1.49659	0.217752	0.683638	0.985761	0.41648	0.168993	0.195436	0.380232	0.42121
HNRNPU	3192	11.0328	5.75375	4.37941	8.69696	7.63282	14.024	8.36186	9.02016	6.23638	5.66909	3.85308	7.75893	2.84092	2.06113	2.21749	2.45217	2.51478	2.70882
HNRNPUL1	11100	0.202865	0.440101		0.635642	0.386461	1.0042	1.64813	0.2459	0.304014	1.20472	0.225925	0.81349	1.09228	1.52637	1.73697	1.62979	1.25472	1.06281
HNRNPUL2	221092		0.28128		1.1514	0.413817	0.7676	0.695401	1.14392	0.941088
HNRPDL	9987				1.69884		1.5916		2.07263	1.09578
HOMER1	9456										0.316319			0.145039
HOOK3	84376												0.126726
HP1BP3	50809		0.542532	0.504325	1.10352	0.862756	0.701335	2.54372	0.633137	0.57202	0.344179	0.428647
HPRT1	3251	0.564128	0.262635		0.380717		0.594024					0.0971633	0.389681	0.342105	0.918242	0.175193
HPS6	79803					0.163099	0.0942863	0.0942723
HRNR	388697	2.98434	1.2156	0.203013	0.132806	0.144028	0.0123995
HSBP1	3281												0.230786
HSD17B10	3028	1.19197	0.253009		0.267202	0.361282	0.704102				2.89881	2.70359	3.37938	2.13879	1.11932	2.4429	2.62621	2.80569	3.69005
HSD17B12	51144	0.838711	0.908001	0.700071	1.25289	1.04327	1.61297	1.53391	1.17671	1.00371	0.536973	0.416579	0.436323	0.29573		0.435392	0.959225		0.986121
HSD17B4	3295					0.461612	0.774661				1.57005	0.953063	1.38619	2.44791	0.812121	1.41889	1.99653	1.75838	1.56971
HSDL2	84263										0.325327		0.415422
HSP90AA1	3320	4.13836	2.21477	0.531216	2.40054	4.39359	1.69365	0.875803	2.46103	1.47385	61.0348	45.9424	41.5612	52.3246	34.138	31.4018	34.8866	28.8373	25.1479
HSP90AB1	3326	7.93406	3.91924	1.51044	3.50455	8.15999	7.24784	1.15231	5.34288	2.83758	41.2825	30.9745	32.8921	42.893	21.4217	29.1404	31.9916	23.2989	23.5462
HSP90B1	7184	0.782938			1.24154	0.745918	0.817155	0.284155	0.698485	1.012	12.6183	10.4446	12.0554	16.1605	11.7875	16.8199	15.9824	15.6485	14.2419
HSPA1B	3304	18.1622	5.98529	3.7599	19.4317	22.6329	20.7853	3.26588	12.3359	8.56695	21.9049	18.2861	17.3241	21.9316	18.8398	21.4127	12.7921	19.6684	16.8737
HSPA2	3306										0.210912					0.139357		0.121921	0.194657
HSPA4	3308	0.714868	0.439011		1.09784	1.65993	1.53156		1.02805	0.611053	2.66142	2.34349	2.95921	2.55366	1.56244	3.84313	2.31409	2.60374	3.28495
HSPA4L	22824	0.614508			0.285609	0.769655			0.679575		0.27749	0.310974	0.37096	0.319019	0.425518	0.825999	0.653621	0.426248	0.391511
HSPA5	3309	2.64962	1.13015	0.723702	2.24273	4.78103	5.73561	0.775954	2.03063	1.91619	3.36716	3.52146	5.2944	5.13104	4.6351	8.94652	4.42132	4.89133	8.6149
HSPA6	3310	23.6576	10.401	3.18062		24.9832	14.4848	1.56339	0.482422	4.29265	52.9196	60.8776	60.4243	58.4824	34.8461	54.4778	41.4984
HSPA8	3312	17.9197	7.538	4.15131	18.1423	25.8581	30.1016	3.45731	18.0371	11.5227	14.7607	11.1535	12.7777	15.6215	7.24067	14.9646	10.0196	10.208	13.5595
HSPA9	3313	5.71174	1.91868	1.08459	5.28973	8.83454	13.7757	1.19629	4.61409	5.14114	1.59421	1.30244	2.46391	3.21778	1.98539	3.50356	2.83094	4.02142	9.48112
HSPD1	3329	2.56618	1.40997	0.785654	2.6801	2.30727	3.33706	0.772807	1.64067	1.0508	9.78753	12.3031	23.8405	11.3883	8.67452	15.3462	10.7923	10.9591	15.8487
HSPE1	3336						0.795384				2.15573		0.962677
HSPH1	10808	1.29712	0.581514		1.8861	2.73726	0.838541		0.986824	0.687524	2.04326	1.60741	2.37871	2.50749	1.29672	2.10191	2.17639	1.86414	1.56352
HTATSF1	27336										1.07666	0.688043	0.758295	0.476151			0.556829
HUWE1	10075				0.176191		0.19529		0.356143	0.429316	1.04274	0.897866	0.859567	1.02582	0.650793	0.418062	1.03869	0.839733	0.675997
HYOU1	10525				0.25277	0.340914	0.64771		0.360423	0.387641	0.0935945	0.168155	0.185668	0.182084		0.292823		0.183428	0.423311
IARS	3376	0.615084	0.707595		0.69145	1.1503	1.84197	0.745174	1.64225	0.968483	0.431229		0.972899
IARS2	55699				0.483852		0.963434		0.667058	0.607734			0.585065						0.534789
IDH2	3418						0.789365
IDH3A	3419										0.723958	0.886675	0.551513			0.786007
IDH3B	3420			0.55094	0.788309	0.488042	1.61185	0.780173	0.661971	0.827192						0.0333879			0.147279
IDI1	3422				0.383849	0.581413			0.519473	0.191128
IFIT5	24138	0.871422	0.479719		0.420042	0.582568	0.443769	0.331419	0.577184	0.244661
IGF2BP1	10642	1.1778	1.85524	0.754807	1.66245	1.87788	1.10816	3.1275	1.12306	0.631672	1.10501	1.1797	1.27353	0.0877174
IGF2BP2	10644	0.416478	0.434622					0.461485
IGF2BP3	10643		0.51111	0.427519	0.629856	0.452689	0.486158	0.965668	0.795159	1.04496		0.212872
IK	3550				0.914154	1.35629	1.02752	0.658981	0.623481	1.43121	0.23327			0.584561			0.409089	0.539619	0.268055
IKBIP	121457											0.473434		0.733146	0.762651	1.0028
IKBKAP	8518										1.61626	0.965156	0.875802	1.26249	0.201755	1.14805	0.219965
ILF2	3608	1.45154	1.03122	0.981067	3.05636	2.7171	3.59481	1.41856	2.99959	3.08712	0.261163	0.562584	0.271418	0.283542		0.257459		0.262082
ILF3	3609	1.3125	1.32998	1.04724	2.11894	1.52333	2.20856	2.13164	1.05232	1.45723	0.588252	0.860973	0.782157	0.428701			0.643907	0.660532	0.815972
ILVBL	10994	2.25945	0.189882	0.223871	0.596156	0.53665	0.513767	0.3386	0.450922	0.633434	0.083643								0.129579
IMMT	10989	0.172913				0.727146	0.646015		0.846927	0.471991
IMP3	55272	0.297672	1.1684	2.04114				2.24236
IMP4	92856		1.09023	0.89339				1.18534
IMPDH1	3614															0.764447
IMPDH2	3615	0.234006									0.818265	0.573989	0.993043	0.647791	0.645478	1.46666	0.298228	1.87282	0.293613
INA	9118	0.270623			0.623088	1.78052	1.44118	0.244241	1.17834	0.693205
INADL	10207						0.171215
INCENP	3619		0.917587	0.872336		0.541431	0.652757
INF2	64423				0.111171	0.106095	0.121767		0.205679			0.12974	0.0430114	0.220442	0.282018		0.531417		0.142662
ING4	51147		0.314305	0.349577						0.508403
INTS1	26173					0.73967	0.674745		0.613617	0.219338
INTS10	55174						0.207183
INTS12	57117				0.306838	0.337566	0.232605			0.297223
INTS2	57508				0.0963463	0.147198	0.161314		0.255003	0.210131			0.112937
INTS3	65123				0.286115	0.292989	0.192572	0.256079	0.380637	0.396727						0.120521
INTS4	92105				0.150958	0.127294	0.100825		0.224288
INTS7	25896		4.59118				0.443289				1.06143
IPO11	51194			0.38318	0.358459	0.232178	0.266634		0.490865	0.205352
IPO4	79711			0.230543	0.468957	0.420467	0.337178	0.786109	0.367826	0.314048			0.272289
IPO5	3843	1.36208	0.726578	0.83745	0.287201	1.28182	0.730691	0.739541	0.404287	0.537179	0.340919	0.44985	0.540645
IPO7	10527		0.501107		0.147633	1.30101	0.84304	0.362974	1.27503	0.860066	0.847246	0.240224	0.489489	0.743478		0.462493		0.312356	0.39595
IPO8	10526					0.627362	0.554385	0.584973	1.42414	0.850588	4.13599	2.38379	0.683598	1.20799	0.919073	1.01715	1.07549	0.778234	0.515382
IPO9	55705			0.189335
IQGAP1	8826	1.10956	1.38777	4.65766	7.80834	2.25702	2.59456	1.50663	6.48809	7.68427	0.756206	0.806137	0.882105	1.14405	0.896125	1.40617	0.659562	0.842138	0.921659
IQGAP2	10788								2.95875	3.72503	0.451414	0.219876	0.512597			0.891249
IQGAP3	128239						0.0378589
IRAK1	3654	0.7496	0.863951		0.477938	0.601057	0.628911		0.641085	0.280065
IRF2BP1	26145				0.108267		0.0425596					0.522972	0.47274		0.338534		0.554406	0.36123	0.52919
IRF3	3661					0.113946
IRS4	8471	0.815066	2.95629	0.643053	1.36831	2.74641	18.4828	0.515317	4.92708	3.36593	1.82609	1.01807	9.85704	2.73119	2.70619	3.93764	2.69299	2.72879	16.8305
ISG20L2	81875		0.696005	0.562478				1.88821
ISOC2	79763				0.490497
ISY1	57461						0.845117
ISYNA1	51477	1.00504			0.216164								0.886989	1.03683	1.00005
ITGB1	3688											0.384747	0.406744	0.835156	1.10303	0.7831	0.761304		1.08156
ITPA	3704	0.459428		0.279531	0.224055	0.158381	0.270877	0.23215	0.174137	0.254145			0.382088
ITPR3	3710									0.355075
ITSN1	6453						0.820884		0.403195
ITSN2	50618				0.218715
IVNS1ABP	10625										2.21404	1.92838	0.276348	0.56713			1.68158	0.906786	1.02269
IWS1	55677										0.112474	0.128694		0.544903		0.192414		0.545795	0.776454
JAGN1	84522	0.419686													0.269477	0.256814
JMJD1C	221037	0.978091	0.561008		1.02268	2.19557	2.40659		0.818444	0.731254
JUN	3725	1.08433	0.806469			1.42321	1.33348
JUP	3728	0.940514	0.477922	0.429121	0.801056	1.41031	1.71202	0.560756	2.40409	1.73991
KANK2	25959					0.206094	0.150024
KARS	3735	0.622084	0.579581		1.53751	0.733169	1.25426	0.662356	2.67931	2.02047	1.10651	0.863171	0.67231
KATNAL2	83473										18.6844	12.4495	7.30664	15.4341	6.01877	8.17266	11.6712	9.1365	8.58466
KCMF1	56888				0.0651674	0.0547711
KCTD12	115207											0.286065			0.277014	0.412782
KCTD17	79734										0.433815	1.03782
KCTD3	51133						0.0795729		0.119255
KCTD5	54442										7.7654	0.763713	0.394774
KDM1A	23028	0.609221			0.598733	1.1585	1.5686	0.453687		0.91206			2.51763	0.241654		1.82913	0.332978	0.217033	1.15191
KDM2A	22992						0.54517
KDM2B	84678						0.530227			0.5916
KDM3A	55818				0.374588	0.614899	0.385422
KDM3B	51780				0.212113	0.947562	0.311501		0.365122	0.337669				0.32106	0.367797	0.378866			0.0793657
KHDRBS1	10657	0.521541			0.165917	0.163093	0.468485	0.139387	0.66091	0.193877	0.522428	0.506401	0.786116	0.349477	0.723982	0.294838	0.79483	0.864131	0.705867
KHSRP	8570	3.58192	1.79567	0.609953	2.25701	1.99433	2.77876	0.867518	1.60042	1.54761	2.4286	2.36228	3.2946	4.3751	5.99018	5.64855	5.52593	4.72429	4.93558
KIAA0020	9933			0.630508			0.414106	1.73091		0.365555
KIAA0090	23065					0.318193	0.127762		0.304346	0.210361
KIAA0182	23199						0.553187			0.737211
KIAA0196	9897					0.425252											0.208357
KIAA0368	23392				0.14581	0.108227	0.0954963	0.0804611	0.133237	0.112404	0.278868	0.15828	0.183258	0.232829	0.331239	0.18802	0.378069	0.149509	0.21914
KIAA0391	9692								0.213994	0.242657
KIAA0406	9675				0.141425	0.154442	0.0868285	0.17854	0.188974	0.177516
KIAA0564	23078				0.121992				0.205389					0.121388		0.124709		0.196152	0.165192
KIAA0776	23376				0.504385	0.639655	1.01258	0.285244	0.259456	0.613537					0.136087
KIAA0907	22889													0.213301
KIAA1012	22878															0.834796
KIAA1033	23325					0.236335					0.073191	0.512497
KIAA1239	57495														8.19989			2.99005
KIAA1274	27143				0.225074	0.195246	0.0942006
KIAA1279	26128					0.420388	0.20036		0.261391		0.547264	0.441785	0.602017
KIAA1310	55683					0.249392	0.329515
KIAA1429	25962				0.180992	0.251651	0.241323		0.324724	0.314762				0.109383				0.131748
KIAA1462	57608								0.104509	0.24827
KIAA1468	57614					0.182958			0.314763
KIAA1524	57650	0.709039			0.381751	0.644414			0.619271
KIAA1543	57662										1.41899	0.851785	0.362422	1.04747	1.00541	0.987182	1.51219	1.08715	1.33831
KIAA1598	57698					0.0854243							0.550864		0.603769	0.823584	0.730158		0.694325
KIAA1704	55425	0.177974				0.258972
KIAA1967	57805	0.819912	0.645798		1.65638	1.65812	2.53828	0.486872	1.41818	1.24353	1.24423	1.12309	0.841995	1.14049	0.736678	0.739221	1.09237	1.05454	0.938369
KIDINS220	57498				0.56311		0.37519		0.713911	1.01713
KIF11	3832				0.624137	1.28129	0.387254		0.774831		8.0047	3.14297	1.99852	2.31309	0.951533		1.83475	1.31792	1.4377
KIF14	9928			0.242297	0.344038	0.21552	0.386262		0.201687	0.308439
KIF18A	81930						0.13859
KIF18B	146909					0.488938	0.415053		0.902583
KIF20B	9585				0.639579	0.755588	0.530851			0.641981
KIF22	3835				0.440171	0.486211	0.784913		0.719799
KIF23	9493	0.435555	0.157437		0.507322	1.16141	1.4994		0.27768	0.422303				0.52268			0.480674
KIF2A	3796				0.370121	0.871016	0.867995						0.447754	0.632748		0.424921	0.582278		0.54683
KIF2C	11004	0.161764				1.35642								0.479326			0.499343	0.391554	0.538859
KIF4A	24137				0.641903	0.446136	0.791776			0.243546	0.345117	0.512957	0.450224	0.635797	0.35489		0.935191	0.892434	1.1912
KIF5B	3799	0.411699			0.927295	1.4666	0.632135		0.562299		4.09088	2.50302	2.13762	2.27945	1.90097	2.25451	1.71628	1.34557	1.15614
KIF5C	3800										0.309893	0.340331		0.203166			0.364353
KIFC1	3833					0.417231	0.608191		0.160754		0.291469	0.24672		0.375951				0.215222	0.45051
KLC1	3831				0.241653	0.171208	0.0748156		0.237403		0.941912	0.883452	0.347999	0.587828	1.54363	0.720207	0.351315	0.459276	0.936056
KLC2	64837										0.685918	0.928487	0.556272	0.801143	0.797648	0.596533	0.855182	0.59776	1.06708
KLC4	89953										0.95064		0.681187			0.757113	0.572613
KLHL15	80311		0.605237		0.661154	0.362866	0.313337		0.464134
KLHL8	57563		0.293527	0.322484				0.116511
KPNA1	3836			0.124657		0.11202					0.774451	0.436841	0.462043	0.57322	0.288056	0.351725	0.393918	0.283947	0.345493
KPNA2	3838	1.39698	1.87786	1.19833	1.58682	3.14177	2.11299	0.792479	2.30075	0.847953	2.45582	2.29093	3.07324	2.58307	0.952629	0.773932	1.5858	1.89593	1.70033
KPNA3	3839		0.219973				0.332396		0.408914		0.712815	0.504765	0.578324	0.923185			1.12494	0.699467
KPNA4	3840		0.286932	0.358984							0.780137		0.712533
KPNA5	3841						0.481565
KPNB1	3837	1.09602	0.834088	0.875424	1.8383	4.42132	2.38928	0.380124	2.2062	0.976843	3.96401	3.42057	4.17627	2.38168	1.83099	3.59611	2.34736	1.83122	1.80532
KRI1	65095		0.667329	0.457414				1.0058			0.367419
KRR1	11103		0.817965	0.865138		0.528695	0.411421	1.2466									0.33263
KRT1	3848	94.3678	26.8697	10.4072	5.95569	6.36786	6.78867	1.16665	3.11498	2.13954	1.32007	1.94591	4.95273	1.8476	2.41113	1.17456	1.09828	0.494652
KRT10	3858	73.9309	18.4335	3.32695	2.446	2.28018	3.12143	0.689434	0.785251	0.877123	0.953519	0.54238	2.83103	1.12687	2.11371	0.50343	1.50161
KRT14	3861	5.58368	2.73251	0.631783	0.933107		0.882615
KRT16	3868	4.69433	2.60984	0.925497	0.41848		0.537374
KRT17	3872	1.01885	0.395689
KRT18	3875	2.46619	1.0657	0.885197	2.64515	2.17764	3.26614	0.686357	2.44655	1.93344	0.225511	0.297613	0.341292						1.14107
KRT19	3880	1.90526		0.37745	2.44176	1.99536	3.93165	0.690371	1.11105	2.31781	1.43879	1.35166	0.391305	1.9491	1.30445	0.862108	1.76217	1.03767	0.686531
KRT2	3849	42.5454	20.6571	4.58504	1.7895	1.99214	2.25525	0.724948	0.708869	0.746117	0.375954	0.29487	1.60527		0.652224		0.563374
KRT5	3852	7.99835	3.39546	0.63648	0.211067	0.213594	0.323934						0.462166
KRT6A	3853	3.94653
KRT6B	3854	1.25279	0.605163
KRT78	196374	0.616713	0.74091
KRT79	338785		1.47961							3.48332	4.17286
KRT8	3856	5.58645	1.82556	1.88775	7.56296	6.59915	12.937		5.38734	5.7811	3.32662	3.13005	2.358	2.13728	1.03905	1.01124	2.19511	1.65159	1.54814
KRT9	3857	56.3386	26.5766	4.94719	3.87849	4.07059	3.67485	0.598625	0.413297	0.768479	1.25193	1.82541	2.68205	1.50421	1.81278		1.00226	0.296325
KTI12	112970						0.346345		0.679128
KTN1	3895				0.229968	0.218823	0.111917		0.0661633	0.0537399			0.176613			0.26771
L2HGDH	79944						0.211296		0.471273
L3MBTL3	84456						0.472166		0.325523	0.497305
LAGE3	8270	0.426784							0.0529472		0.741289		0.749898
LAMC1	3915													0.896471				0.31199
LAMP1	3916													1.22841			1.32563	1.10858	1.51516
LANCL2	55915	0.646521	0.744719													0.651856
LAP3	51056															0.387039
LARP1	23367	1.67395	0.616226	0.133473	2.66142	3.27312	1.59819	0.146544	1.22006	0.436131	0.41995	0.336238	0.395716
LARP4	113251	0.383046	0.211891		0.464932	0.381019	0.346909		0.499947				0.338999
LARP4B	23185	0.1374			0.531716	0.534099	0.45491				0.294409		0.264026	0.0933918
LARP6	55323					0.0980222	0.046147
LARP7	51574		0.748278					1.5927			0.903378	0.646825	0.588082	0.68864	0.362959		0.537434
LARS	51520	0.943713	0.665127	0.451964	1.32628	1.6664	1.96712	0.633576	1.76871	1.34035	0.694182	0.941373	0.79625
LAS1L	81887				0.402193	0.811476	1.13361	0.145606	0.3039	0.309183			0.513253						0.259156
LASP1	3927														0.198629	1.16091
LBR	3930	1.24426	3.01694	0.527581	3.05176	2.98709	5.18344	1.50567	2.25552	3.08931
LCP1	3936	2.82154	0.540774	0.38883	0.486101		0.154642	0.278567	0.611625	0.439845	0.129394	0.365564	0.198002
LDHA	3939	0.446974			0.152224	0.167766	0.0883185			0.245365	1.09124	1.43487	1.9192
LDHB	3945	0.808969			0.449266		0.124503				3.03139	2.26806	3.02638
LEMD2	221496			0.588496
LEMD3	23592					0.154875			0.161167
LENG8	114823	0.983546			0.843945	0.612168	1.45819		0.710105	1.18946
LEO1	123169									0.628648						0.317638
LETM1	3954										0.281772	0.676727	1.25953	1.01106	0.917596	0.706125	0.491451	0.515949	0.599859
LGALS3	3958										0.343362	0.390265		0.468011		0.94724	0.68346
LGALS8	3964				0.722161			0.882665		1.77022
LIG1	3978										0.0731952		0.0748957
LIG3	3980		0.144252		0.335195	0.474597	0.568272	0.284345	0.467758	0.526907	0.324947				0.396503		0.630734	0.368612
LIMA1	51474	1.05355	2.47014	5.94035	18.8308	10.0567	9.04599	5.18096	16.1719	17.2993
LIMCH1	22998				0.10024	0.0534607		0.0661418	0.220773	0.119653
LIMD1	8994													1.13816			1.30701		1.27514
LIN9	286826					0.573739	0.618864
LLPH	84298		2.01192	1.3806				2.34855		1.11537
LMAN1	3998										1.06566		0.410889		0.633791		0.347806
LMCD1	29995	0.249294
LMF2	91289				0.319233	0.329123	0.317005		0.661042	0.781933
LMNA	4000	1.64616	0.73479			0.555693	0.599343			0.240726
LMNB1	4001	1.22285	1.06338	0.436257	0.572959	0.891044	2.09234		1.1367	1.5385
LMNB2	84823	0.314467	0.272203				0.269025
LMO7	4008					0.329633
LMTK2	22853					0.394859
LNPEP	4012						0.117566												0.487365
LOC100287932	100287932	0.647162		0.591847	0.345788	0.821372	1.29043	0.431479	0.600513	0.636054
LOC653269	653269		8.71231	2.0642	0.869426	0.935967	0.7935			1.11551
LONP1	9361		0.590933	0.28924	0.695392	0.370593	4.03267	0.337033	0.734956	1.31034	0.37932	0.623396	0.797001	1.22809	0.961903	1.24032	0.478668	0.499291	1.51007
LPCAT1	79888						0.385892						0.191724		0.206551	0.188225			0.355013
LPCAT3	10162	0.291833								0.767658
LPGAT1	9926						0.709981	0.386272	0.396337	0.484325
LPP	4026	0.629391									0.662652
LRBA	987													0.164614	0.103217	0.140029	0.0890456		0.216552
LRPPRC	10128	0.159329			0.111838	0.39246	0.726141		0.405286	0.243439	2.71386	1.83365	2.31382	2.7076	2.26231	1.99716	2.73628	2.28267	2.40314
LRRC1	55227						0.0484144
LRRC16A	55604					0.18977	0.0806087		0.122543	0.133175
LRRC40	55631	0.573262	0.816296		0.632064		0.740893		0.752895	0.497213
LRRC41	10489								0.424806								0.212755
LRRC47	57470					0.26503					0.848183	0.517449	0.501841	0.189756	0.105261	0.27155
LRRC49	54839				0.828159	0.863005	1.30357	0.203693	1.40868	0.670023
LRRC58	116064								0.220449
LRRC59	55379	0.465868	0.754868	0.341487	0.507982	0.827834	0.238486	0.962248	1.01765	0.889814	1.66881	2.34669	2.60446	2.59724	1.01505	1.33009	2.01277	2.03469	1.42085
LRRFIP1	9208										1.06694	0.709638	0.617174	0.554332		0.436861	0.375364	0.573576	0.317654
LRRFIP2	9209		0.670936	0.67001	1.66504	0.698813	0.592435	0.174414	1.27678	1.72271	0.32701	0.218676		0.41961			0.222551		0.268383
LRWD1	222229	0.438974			1.069	1.46954	1.46671	0.478167	0.984673	0.781035							0.809957		0.682831
LSM12	124801	3.11964	0.88307		1.77587	2.61234	1.06564	0.716824	1.44718			0.688679					0.668448		1.11364
LSM14A	26065	0.411226	0.369156						0.122135		10.35	9.53304	7.37003	6.13448	4.62786	3.42906	6.46781	4.9979	2.35171
LSM2	57819						0.6827				1.2029	0.837936	1.30012
LSM3	27258	0.621077									0.80621	0.752067	0.766015	1.0817		1.39892	0.653367
LSM4	25804						1.75989				0.696384	0.702701	0.91736	0.870631	1.56173	2.02202	1.21812	1.46339	1.04194
LSM5	23658										0.734381	0.44327	0.616387			0.25335		0.206147	0.281359
LSM6	11157					0.696087	0.810119				0.830581	0.287224
LSM8	51691					0.283312	0.589302				0.322839							0.113931
LSR	51599													0.19724			0.29759
LTV1	84946							0.5568
LUC7L	55692								0.598164		1.18731	1.16064	1.25701	1.7855	1.3556	1.74332	1.38681	1.32446	1.09142
LUC7L2	51631	0.949014	1.02148	0.944938	0.807178	1.09095	1.49721	2.51324	1.10288	0.783713	8.47762	9.66591	18.9771	19.5242	17.673	15.9234	11.6946	12.5069	10.8103
LUC7L3	51747	0.706221	0.368802	0.181806	0.643756	0.222314	0.959197	0.741269			3.13113	3.00385	2.86667	3.4311	2.63114	3.05832	0.995909	1.38843	1.31086
LUZP1	7798	0.358174			0.77348	0.881423	0.0841972		0.310778	0.0407396							0.537041
LYAR	55646							0.470258			0.852596	0.13044	0.406695	0.609622	0.630246
LYN	4067				0.577785	0.50529		0.512657	0.629444	0.728061
LYPLA2	11313	1.01518	0.505243		0.503054	0.968502	0.356325		0.914909	0.347682
MACF1	23499				0.215196					0.452282		0.248505	0.133538
MAD1L1	8379						0.779483							0.50605				0.266637
MAFF	23764					1.3798
MAGED2	10916										0.677892	0.403675	0.414155	0.778172	0.586792	0.793087	0.796044	0.540385	0.360552
MAK16	84549		1.50482	1.70749				2.66271
MANF	7873										0.406017		0.443361
MAP1B	4131	0.312666			0.710155	1.17288	0.358537		0.574958		1.05163	0.875739	0.773692	0.558833	0.396281	0.611018	0.508147	0.200447
MAP1S	55201					0.545793	0.293907				0.606862
MAP2K1	5604						0.243218
MAP2K3	5606				0.420054		0.0590928		0.06629
MAP2K4	6416						0.25128
MAP3K7	6885	0.275199									1.30536	0.689636		0.734546		0.714053	0.717669
MAP3K7IP1	10454										2.18992	1.15392	1.0649	0.863177	0.459364	0.425044	0.793853	0.356205	0.544099
MAP3K7IP2	23118	0.571275	0.830608	0.0986247			0.0241901				0.695067	0.626093	0.198324	0.317035	0.293622		0.551967	0.336325	0.376336
MAP3K7IP3	257397										0.584364	0.302236					0.451437
MAP4	4134	2.38053	0.498972	0.107012	2.01918	3.82388	1.39475	0.18871	1.74698	0.518565	1.64432	1.36499	0.891157	1.75546	0.985423	1.26405	1.0239	0.897974	0.656741
MAP4K4	9448		0.0278733		0.0289366	0.214909	0.0399813		0.0183315	0.0245059
MAP4K5	11183	1.01392
MAP7	9053										1.1344	0.674758	0.625719	0.349384	0.63309		0.647488	0.354605	1.14408
MAP7D2	256714												0.255261	0.377527
MAP7D3	79649					0.707099	1.00768		0.323243
MAPK1IP1L	93487	2.31724										0.839324	1.5546	0.540896	0.382239				0.319775
MAPK8	5599					0.295181
MAPKAP1	79109						0.20162			0.25175
MAPRE1	22919	1.06698			0.441627	0.257272	0.712846				1.12854	1.13072	1.27234
MAPRE2	10982			0.0780411	0.251524	0.314683	0.438225	0.0582792	0.461862	0.397597		0.14993	0.274096
MARCKS	4082										1.45891	1.22122	1.34553	0.465534	1.19466	1.33053	0.540652	0.364502	0.336657
MARCKSL1	65108	0.0910493	0.0583351				0.0285517				1.32137	1.08331	2.05852	0.555349	0.649312	0.605797	0.451942	0.269294	0.339567
MARS	4141	1.37535	1.08165	0.905266	1.17904	1.25688	1.47052	0.837224	1.5455	1.18031	1.08222	2.65241	1.46812	0.812075	0.296456	0.939318	0.341649	0.322008	0.63618
MASTL	84930				0.468881	0.424932	0.245496		0.300264	0.214221						0.082077			0.168743
MAT2A	4144	2.03362	0.342373		0.855936	1.29276	1.02062				1.27814	1.02333	2.80323	1.47195	1.67649	2.39246	1.30602	1.00402	0.599033
MAT2B	27430	0.444253														0.760659
MATR3	9782	0.809856	0.699481	0.592591	1.80067	2.751	2.41757	0.836275	1.95646	1.64195	0.301756	0.369364	0.0900509	0.38746			0.887943	1.49069	0.536604
MAVS	57506	0.52694					0.433472
MBD3	53615				0.743121	1.11809	0.925118	0.566216	0.484091	0.66928	0.192907	0.145442	0.187523						0.0847125
MBOAT7	79143					0.373929	0.516957
MCCC1	56922	8.4657	2.53386	1.44168	19.9319	30.5598	29.8878	7.86538	14.3214	16.178								0.323524	0.534393
MCCC2	64087	13.8482	3.43055	1.75449	31.2224	61.1188	35.3517	19.6017	36.002	27.9909		0.15179
MCM10	55388	0.398805				0.900901	1.04254
MCM2	4171				0.154463	0.353074	0.533092		0.29773	0.608442	4.12724	3.26259	3.35286	5.30565	2.14786	2.6691	5.9958	3.96783	4.21971
MCM3	4172	0.809772	0.502698		0.810329	1.84947	1.95904	0.968516	1.39532	0.901558	3.20813	3.13922	2.73045	3.79117	1.59044	3.6231	3.62477	4.2991	3.7887
MCM4	4173	1.77315	0.847888	0.622178	1.48432	1.84684	2.08771	0.442522	1.09055	1.1894	3.04795	2.17625	1.96384	3.81632	1.63299	1.94578	4.35266	5.04481	3.00739
MCM5	4174	1.34875	0.796837	0.495024	1.39368	1.74487	1.99629	0.589436	1.68673	1.3072	3.23734	2.22728	2.34565	3.29223	1.58009	2.37547	4.6861	4.47406	4.66247
MCM6	4175	0.837986	0.481461	0.438075	2.53512	2.05437	3.12095	0.261086	2.82715	2.25484	3.93054	2.75449	3.70923	5.19847	2.32375	3.42571	8.81845	7.41167	5.95687
MCM7	4176	2.25169	1.92481	1.58856	4.32441	5.86537	7.95265	2.02817	4.41846	4.29209	5.01367	2.31532	4.48574	5.69996	2.15518	4.00536	7.13993	7.09822	5.71085
MCTS1	28985	0.389319		0.213774						0.142802	0.226841	0.139764	0.166402
MDC1	9656	0.571679	0.610928		0.723841	1.69504	0.53731	0.410067	0.835996	0.554753
MDH1	4190										1.12718	1.05855	1.00073
MDH2	4191										0.988553	0.996798	1.26241				0.0859038
MDN1	23195				0.181083	0.888171	0.0630167		0.23722	0.2171				0.16987			0.118382		0.0489842
ME2	4200											0.353543		0.356004	0.63746	0.892402		0.707775	0.90297
MED1	5469				0.373402	0.451552	0.642003
MED14	9282					0.165266	0.177978		0.179397
MED24	9862						0.153423		0.203456
MED8	112950					0.0725621	0.0742504		0.09261	0.0854767
MELK	9833								0.175533	0.184402				0.397429
MEPCE	56257					0.0925662		1.35412	0.0342384	0.18673	1.08678	0.62462	0.488585
METAP1	23173		0.618579	0.589115				1.16262
METTL3	56339					0.479725										0.882361
METTL7A	25840																0.258165		0.410419
MFAP1	4236					0.767285	1.05806				1.35165	0.818975	1.24489	1.63974	1.17624	1.01586	1.61337	1.13515	1.35432
MFN1	55669						0.279003												0.0753901
MFN2	9927				0.225504	0.334362	0.213177		0.459404
MFSD10	10227								0.205486
MGA	23269				0.103124	0.0140186	0.0971292
MGEA5	10724	0.302155	0.480722		0.267376	0.894388	0.413974	0.40684	0.70593	0.388002		0.391633						0.135032
MIF	4282	0.637286	0.566421						0.957013
MKI67	4288	0.923564	1.20842	1.26265	2.46023	2.83656	3.52568	0.676772	1.45132	0.91702			0.0334798
MKI67IP	84365		3.04697	5.00272	0.487184	0.468271	0.338158	5.03556	0.770463	0.631183
MKL2	57496	0.579406			1.15693	2.78393	1.61558	0.637188	1.22136	0.376463
MLEC	9761						0.618464			0.611612							0.722573		0.362807
MLF2	8079			1.04461	0.61185		0.884279		0.874163				0.342329	1.48903			0.622128	0.147585	0.642743
MLH1	4292					1.10641	0.33731
MLL	4297				0.196226	0.466112	0.55726		0.506714	0.115642
MLL2	8085						0.202395
MLL4	9757						0.226816
MLLT11	10962				0.300861	0.192068	0.434123		0.371947				0.346136
MLLT4	4301	0.63811	0.437557		1.48645	2.54638	2.31441		1.58994	0.848458					0.327622	0.3224			0.161594
MMGT1	93380																	0.960727
MMS19	64210	0.730821	0.447384	0.250987		0.254493	0.179207	0.0874945	0.29498	0.198772	0.102089	0.101311		0.114124		0.14054	0.563955		0.477867
MNAT1	4331					0.162558
MOBKL1B	55233																0.20554	0.153112
MOGS	7841										0.136914			0.113861	0.137797	0.290104	0.301622	0.205466	0.0946247
MORC2	22880					0.276833	0.653903							0.815139			0.710063	0.82551	1.02946
MORC3	23515					0.342504	0.639504				0.154117			0.214993			0.32629	0.153307	0.157395
MORF4L1	10933												0.188798	0.381236	0.256231	0.174732	0.590071	0.426033	0.703284
MORF4L2	9643	0.116726									0.902057	1.13451	1.31055	2.86748	0.571314	0.861391	2.52184	2.07107	2.17852
MORG1	84292					0.658017
MOV10	4343		0.443855					0.914162
MOXD1	26002				0.93401		0.830359		0.539305	0.847691
MPHOSPH10	10199		0.881197	1.5383				2.93279
MPRIP	23164		0.40275	0.620524	1.07726	0.64158	0.663531	0.201348	1.23916	1.64981
MPV17	4358				0.153136	0.233	0.183928		0.297053	0.197129
MRE11A	4361	2.81582	1.35836	0.531391	3.89856	10.4203	5.61663	0.922555	6.23985	2.67228	0.18584						0.388509	0.454133
MRFAP1	93621	2.23274	0.417695		2.83617	2.03732	0.918468	0.384779	1.22404		1.04147	1.37933	1.24361	0.808925		1.37467	0.95235	0.840887	1.46798
MRPL1	65008							1.03193						0.330148
MRPL12	6182													0.510529	0.163441		0.726866	0.818779	0.893351
MRPL13	28998							0.842756
MRPL14	64928							0.448477						0.235793	0.30917	2.33346	0.180657	0.243106
MRPL15	29088							0.948852
MRPL16	54948					1.13963	0.580333	0.295543	0.3604
MRPL19	9801							0.71284
MRPL2	51069							0.910468
MRPL20	55052							0.710752
MRPL22	29093							0.473126
MRPL23	6150			0.71467				1.64695
MRPL24	79590							0.768932
MRPL27	51264	25.9632						1.0252
MRPL28	10573				0.285473		0.198689	0.284686		0.27249	0.151218	0.104915
MRPL3	11222							0.55489
MRPL30	51263							1.28611
MRPL37	51253							1.01929						0.180504			0.0718654
MRPL38	64978							0.530163
MRPL39	54148							0.914326
MRPL4	51073			0.332465	0.737592			2.29487			0.405855
MRPL41	64975			0.352097				0.656449			0.205786
MRPL43	84545							1.60162
MRPL44	65080						0.199021	0.604648			0.137245	0.319518	0.0523233
MRPL45	84311							1.23822					0.856405
MRPL47	57129					0.517357		0.958711	0.786532	0.572211
MRPL49	740						0.170549	0.414839
MRPL50	54534							0.475247
MRPL52	122704							0.584002
MRPL54	116541										0.182161	0.257432			0.710927
MRPL9	65005							0.3374
MRPS10	55173						0.414064	0.78947
MRPS11	64963																0.261961
MRPS12	6183													0.66068	1.77635		1.11627	1.75104
MRPS14	63931			0.481775			0.382605	1.78796						0.295847				0.606268
MRPS16	51021							1.13195				0.186585		0.186529
MRPS17	51373			0.867899		0.416697	1.06446	3.83295
MRPS18B	28973		0.287842	1.10984			0.37336	1.04971			0.705969	0.572123	0.746383	0.70157	0.769012	1.02522	0.786677	0.66034	0.451102
MRPS2	51116						1.33393	1.45339									0.175787
MRPS21	54460	0.327267					0.960727							0.146977	0.0742348	0.153795	0.50628	0.64967	0.846964
MRPS22	56945			0.879391				3.57398				0.640761		0.739237	0.604246	0.649356	0.88167	0.711173	0.873225
MRPS23	51649			0.764587				2.81184		0.550942				0.481792	0.431296		0.596356	0.524362
MRPS25	64432							1.01672
MRPS26	64949			0.596967				0.962991		0.172108	0.128254	0.12902	0.125252
MRPS27	23107		0.264353	0.521671			0.448251	1.65982		0.407099	0.241451		0.404094	0.171157	0.146713		0.154374	0.120702
MRPS28	28957			0.490518	0.580642			2.35441		0.773521
MRPS31	10240		0.52269	0.473142			0.58422	3.11626			0.327632			0.192236		0.156661	0.157592	0.221768	0.369049
MRPS33	51650							1.94516
MRPS34	65993			0.413099	0.517136		0.826428	2.53778			0.314146	0.507808		0.532668				0.549943
MRPS35	60488	0.23349	0.544506	1.69761	0.520981	0.202879	0.430279	3.56489		0.306863	0.215359	0.407269		0.0865636		0.0630304		0.164328	0.231727
MRPS5	64969			0.79008				2.47867
MRPS6	64968			0.308195			0.115028	0.731021		0.204471
MRPS7	51081		0.174699	0.757177				2.41482				0.371677		0.315966
MRPS9	64965			0.703919			0.619199	3.52243	0.30672	0.225146				0.0962523
MRTO4	51154		3.04475	4.20515	0.502239	0.503404	0.851977	6.22368	0.533219	0.354172
MRVI1	10335															0.39394
MSH2	4436	0.804016	0.699384	0.271154	0.237542	2.02778	1.23621	0.39136	0.739887	0.409438	0.309101	0.227234	0.4482	0.60986	0.447339	0.632229	0.939362	0.616326	0.959929
MSH3	4437				0.175977	0.204883	0.170496		0.241899	0.221554
MSH6	2956	0.713301	1.12316	0.751172	0.943205	1.38154	1.59926	0.425171	1.39214	0.527311	0.328569	0.236864	0.914233	0.858732	0.570473	1.1002	1.34404	1.04855	1.05947
MSI2	124540													0.137931	0.13537	0.246492
MSN	4478											0.493753	0.357638
MSRB3	253827						0.280458
MTA1	9112	0.612439	1.71231		2.23152	1.47578	3.54683	1.05533	1.25679	1.50998	0.310292	0.358379	0.268859	0.454742	1.01309	0.507605	0.625294	0.656137	0.39403
MTA2	9219				0.776534	1.11191	1.55622			0.600972	0.608269		2.18345	0.81044	0.39246		1.35595	0.951341	0.680014
MTA3	57504					0.262326	0.419529							0.133699
MTAP	4507										0.38604	0.294951
MTCH2	23788	0.967217	0.335696	0.170114	0.859524
MTDH	92140					0.501735					0.660627		0.640296	0.656676	0.875716
MTG1	92170							0.433345	0.340389	0.186055
MTHFD1	4522	7.02704	1.81864	0.544867	1.46411	1.4956	1.653	0.898968	1.52465	0.652514	2.95011	2.46256	2.99706	2.66365	1.815	2.25046	2.03142	1.1921	0.849666
MTHFD1L	25902	0.415916			0.277743	0.649087	0.937691	0.879728			1.00777	0.904959	0.549347	2.6076	1.48042	1.1692	2.2556	2.64905	2.34085
MTMR14	64419										1.20411	0.767888	0.829895			0.0487513		0.0896182	0.100091
MTMR6	9107					0.274867
MTMR9	66036					0.628059
MTOR	2475					0.199433	0.0787565		0.340026	0.162045
MTPAP	55149						0.883389												0.338403
MTPN	136319	2.33422	0.956356								1.8729	1.57016	1.71914	1.2405	1.74128	2.93702	0.662105	0.775793	0.444971
MTX1	4580					0.581382	0.418473
MTX2	10651		0.463217	0.297784		0.613108	0.411262
MYBBP1A	10514	0.588146	0.655761	1.06104	1.11048	1.32966	3.03691	2.78688	1.31434	2.06196	0.063291	0.183568	0.177761
MYBL2	4605					0.0873728	0.175908			0.0382255
MYCBP	26292										3.87604	3.21548	2.16963	2.72394	1.57397	1.36936	2.36633	1.23088	1.93277
MYEF2	50804	0.785323				0.5662	0.890983	0.444345
MYH10	4628	6.61179	16.5934	20.8109	15.2367	12.5783	11.7116	8.67288	27.4465	18.0023	3.85396	3.21215	2.16942	3.21599	1.6623	2.30085	1.98644	1.6743	1.35663
MYH14	79784			2.37733	1.79027	1.018	1.69069	0.562998	2.34829	2.82236	0.694879	1.59163	0.58866	0.899383	0.362104	0.374946
MYH9	4627	2.47835	8.07079	12.4934	37.5378	15.0022	25.8159	7.11249	44.6141	32.7237	7.53849	5.22099	4.50131	3.85741	2.42386	3.15248	1.58923	1.09578	0.891373
MYL12A	10627		0.570165	3.05303
MYL12B	103910			4.7833
MYL6	4637	3.9453	6.15038	10.6017	29.5347	21.8881	17.177	10.7805	34.1278	19.7719	2.88736	2.841	1.40842	1.9975	2.61331	0.708545	1.46663	0.640905	0.62763
MYL6B	140465			0.902025						0.607674
MYO18A	399687		2.25644	3.10734	2.03376	1.98478	1.22039	1.87941	4.587	5.95141
MYO1B	4430		1.74008	2.10845	2.82357	2.8479	3.41548	1.19627	4.3398	8.97903
MYO1C	4641		3.28584	1.79038	15.8448	9.31518	5.66289	4.2318	18.5616	31.2638
MYO1D	4642	0.366211	0.980601	2.12282	10.7195	5.16342	6.91032	2.8803	13.6945	26.6578
MYO5A	4644		0.128628	0.338292	2.31546	0.687516	0.188227	0.49112	3.58956	3.72118
MYO5B	4645	0.683714	0.781318	1.31574	2.53444	0.553216		1.28327	4.90313	3.92678
MYO5C	55930				1.06273	0.325096		0.236533	1.51425	1.15423
MYO6	4646	0.414636	0.976623	2.0273	6.98776	5.7296	3.10225	2.69465	16.6025	12.5849	0.198215				0.235708	0.380707	0.220157		0.195191
MYST2	11143		0.515492	1.61603	0.217864	0.189462	0.243499	0.546428	0.202105	0.211003
N4BP1	9683				0.09887
NACA	4666	1.01566	0.87023	0.182196	0.628475	1.32305	0.975557		0.65457	0.406087	2.8125	0.881515	1.08069	0.941134	0.984159	1.4815
NACC1	112939						0.832536
NAE1	8883	0.32319
NAF1	92345				0.242198				0.35461
NAMPT	10135	0.724238	0.841729	0.602969	0.930638	0.95202	0.825938	1.05171	0.799116	1.21464	0.527138
NANP	140838	0.39694
NAP1L1	4673	0.709926	2.22098	1.25011	0.987775	1.96632	1.14427	0.417143	1.04439	0.953972	2.90846	3.40184	3.93153	2.34947	0.746654	1.74146	0.854002	1.79852	3.2635
NAP1L4	4676	0.477934			0.111392	0.375189	0.217957		0.395231	0.141837	0.705339	0.458572	0.850228	1.06507	0.663899	1.31412	0.698744	0.734733
NAPA	8775													0.152298		0.124962	0.13089
NARG1	80155								0.142887		0.26413	0.14996	0.190187	0.78228
NARG2	79664					0.093879	0.0590839		0.103641	0.0716558
NARS	4677							0.54146			0.689591	0.389016	0.551837	0.231348		0.635117	0.179054		0.226767
NASP	4678	1.02114	0.602478		0.637176	2.26611	1.93756	0.267136	1.00818	0.463562	8.34488	7.23346	5.95813	4.40317	2.23603	4.29792	4.61326	3.01708	3.12927
NAT10	55226	0.147032	1.69888	1.45838	0.372683	0.369564	1.24805	3.46523	0.699002	0.601414
NAT11	79829							0.422292
NAT13	80218										0.169784		0.186079
NBN	4683				0.419545	0.62199	0.943413	0.300029	0.732259	0.627107
NCAPD2	9918										0.891732	0.307166	0.499652	0.106625
NCAPD3	23310							0.168945		0.494429	0.225741	1.01906	0.448998	0.120997			0.154234	1.74989	1.14716
NCAPG	64151					1.2122	0.662174		0.737493		0.887876	0.672898	0.493627			0.0909162			0.0968847
NCAPG2	54892					0.372585	0.404803		0.361621				0.0808345
NCAPH	23397	0.522146	0.386612		0.233509	0.317077	0.208353	0.139377	0.492443	0.258972	0.669269	0.540977	0.3834			0.648841
NCAPH2	29781										0.615489			0.699638			0.881837	0.786868	0.65132
NCBP1	4686	0.699382				0.390837	0.965738	0.247679	0.662807	0.970963	0.870111	0.236813	0.848678	0.944084	0.241825		0.465755		0.78263
NCBP2	22916	0.438681
NCK1	4690	0.453407	0.501799			0.626519
NCKAP1	10787				0.377834	0.875649	0.887681					0.515339			0.25409		0.173351
NCL	4691	2.97825	18.4814	16.7613	3.02355	4.23183	4.37186	15.2446	2.24531	1.9597	3.92691	2.80653	2.95914	0.861828	0.639052	1.08305	0.24552	0.926776	1.33878
NCLN	56926				0.51264		0.903682		0.670798	0.660667				0.513234		0.176023	0.626008		0.495191
NCOA5	57727							0.596407
NCOA6	23054				0.538178		0.491835
NCOA7	135112					0.0410812	0.0236903
NCOR1	9611				0.580464		0.581312
ND1	4535						0.180684			0.19592
NDNL2	56160				0.0266463	0.0132464	0.0115542				0.138048	0.0783045	0.128039			0.117882
NDRG1	10397	0.454297	0.673633			0.657968
NDUFA10	4705				0.895261	0.953298	1.34429	0.542411	0.674124	1.21526
NDUFA13	51079				0.391202	0.313333	0.568309	0.393979	0.556876	0.546477
NDUFA4	4697	1.76125			2.02357	1.60367	1.41379	1.57711	3.91079	2.77855			0.950443			1.22093
NDUFA5	4698				0.295382	0.430842	0.724667		0.510535				0.361866	0.310893	0.230097	0.371441	0.336645	0.357528	0.387549
NDUFA9	4704				0.521211	0.585543	1.21903		0.704107	0.427308									0.161048
NDUFAF2	91942											0.297584	0.398339			0.881894	0.431605	0.447104	0.475795
NDUFAF3	25915																		0.589887
NDUFAF4	29078													0.467138		0.528779
NDUFS1	4719					0.30124	0.890939		0.755034	0.592611
NDUFS2	4720						0.735627							0.270249	0.310582	0.460254	0.0904547		0.392343
NDUFS3	4722				0.508329		0.912136		0.662283	0.310577		0.125498	0.457594	0.601152	0.493336	0.413459	0.539327	0.895477	0.647991
NDUFS8	4728				0.627607	0.428482	0.434529	0.429268	0.970639	0.727178				0.0784714		0.0482872		0.13818	0.307655
NDUFV1	4723	0.283286			0.229276		0.674663
NEDD1	121441										0.427864						0.700321
NEFL	4747								0.651622
NEK9	91754	0.432419				0.741684			1.15364					0.377158	0.350626	0.758665	0.501939
NEXN	91624		0.311005	0.596701	1.15225	0.27014			1.01553	0.678
NF1	4763						0.114898										0.350848
NFRKB	4798					0.138875
NGDN	25983	0.384731	0.521071	1.37221	0.0963977	0.246297	0.275385	0.696678
NHLRC2	374354	0.320242					0.327229		0.5252
NHP2	55651		4.42502	3.00989				2.35853
NHP2L1	4809	0.978942	3.14037	1.81732	1.75205	1.3872	2.16572	2.62368	1.08641	1.58828
NIP7	51388	0.440985	5.00935	8.92436	0.379541			5.68496
NIPBL	25836						0.0562701
NIPSNAP1	8508												0.560261	0.588098		0.893334	1.33871		0.692959
NISCH	11188				0.333529	0.415554	0.87702		0.718685	0.585288							0.195373
NKAP	79576										1.03551	1.0653	0.434653				0.236122
NKRF	55922		0.493415	1.00785	0.433266		0.66688	0.971829		0.731782
NKTR	4820			0.647408
NLE1	54475		0.938958	1.30232				0.993312
NMD3	51068					0.270113	0.167865
NME1	4830		0.0984191		0.46659	0.729611	0.664513		0.437511		0.602889	0.773008	0.828344	1.05457	0.246183	0.599847
NME1-NME2	654364	0.902519	0.606409	0.220756		0.367328	0.180223		0.365397		0.396479	0.808489	0.907915
NMNAT1	64802		0.655868	0.458953
NMT1	4836					0.31965							0.331304			0.564944
NOC2L	26155	0.242352	0.90985	0.772223	1.57963	2.23207	3.14509	1.3638	1.27072	0.922163
NOC3L	64318	0.406046	0.51317	0.667762	0.258215	0.527977	1.42695	0.36165	0.132359	0.354567
NOC4L	79050		0.665796	1.65801	0.322137		0.205728	2.01317	0.270506	0.270424
NOL10	79954		0.309547	0.607147	0.487838	0.576555	0.447878	1.48141	0.559161	0.440764
NOL11	25926		1.76029	1.77817		0.673395		2.54306
NOL6	65083	0.466798	0.247033	0.445862	0.39643	0.459263	0.417467	0.415235	0.252805	0.453644
NOL7	51406		1.32818	3.04067				3.54386		0.0469648
NOL9	79707				0.597358	0.965536	1.18646		0.655959	0.657502
NOLC1	9221	0.14092	0.612308	1.81151	0.707928	0.6173	0.401058	0.889431	0.85302	0.559582	0.439987	0.17925	0.12667	0.890362	0.282349	0.880207	0.859909	0.363957	0.519454
NONO	4841	13.7909	2.8455	2.53632	8.36245	8.52406	9.92915	2.50188	4.57635	7.1861	5.77391	4.59024	1.77547	5.24885	3.3147	0.947306	9.56436	14.1918	10.838
NOP10	55505			1.81572				2.1365
NOP14	8602		0.607553	0.469228				1.0194
NOP16	51491		1.31165	2.20658			0.236202	2.02118		0.337421
NOP2	4839	0.999859	13.8776	13.1285	0.956516	0.316765	0.658666	21.8789	0.300303	0.323589	0.548165	0.478471	0.404656
NOP56	10528	0.852142	3.26045	2.54625	0.852247	0.825255	2.45336	12.0627		1.02367
NOP58	51602	0.774911	2.98482	6.00736	0.76751	0.933067	2.01482	7.83484	0.968299	1.23315	0.102621	0.125886	0.177513						0.456116
NOSIP	51070	0.8661	0.819113		0.385535						0.192754	0.187518	0.461539	0.204499		0.0722764
NOTCH2	4853					0.233911	0.250879		0.287632					0.0632				0.0718956
NPAT	4863					0.771742
NPEPPS	9520	0.541209	0.604181		0.776474	1.05742	1.13741	0.553089	0.92226	0.797545	0.306209		0.561992				0.0717096
NPLOC4	55666										0.463145	0.267097	0.390207
NPM1	4869	4.37466	8.48402	5.9121	2.62086	6.71112	6.95174	5.96656	2.93466	2.6018	2.31105	2.96754	2.23854	4.15434	3.97994	0.861761	3.74408	2.6483	0.478478
NPM3	10360	0.814123	1.13854	0.570498			1.18957	1.34116			0.242769	0.268139	0.505204	0.0691165		0.248602		0.224453	0.325083
NPTX2	4885						0.0571605
NR2C1	7181				0.171357	0.393458	0.131821		0.433928	0.147755
NRBF2	29982	0.479994	0.34663
NRBP1	29959													0.115068
NRD1	4898										0.169171		0.399613			0.324841
NSA2	10412	0.569194	1.03658	1.24342		0.422943	2.03248	0.931332		0.85228
NSD1	64324								0.287698
NSDHL	50814										0.322692	0.15024	0.656613	0.300599	0.172522	0.328937
NSF	4905	0.351259				1.13579		0.310663	0.854981			0.391803					0.440981
NSFL1C	55968										0.840955	0.744892	0.94269			0.746634	0.706857
NSUN2	54888	0.971303	1.55415	0.827115	1.77192	3.31218	3.4088	1.01601	2.31986	1.35211	0.755555	0.765031	1.35048	0.333514	0.438146	0.498439	0.51046	0.489267	0.559846
NT5C2	22978										0.161479	0.12838	0.119841			0.771708
NT5DC2	64943				0.234588		0.173524	0.212597	0.265984	0.353588	0.106191	0.224087			0.446352	0.42525	0.488845	0.245606
NUBP2	10101	0.471583	0.22235	0.280338	0.81102	0.991134	0.379526	0.755051	0.580691		0.397783		0.224596
NUCB1	4924															0.126243			1.12791
NUCB2	4925													0.201962	0.192967	0.230663	0.169063		0.221066
NUCKS1	64710	1.33878									1.07219		2.92424
NUDC	10726	3.303	2.52318	0.837449	1.35726	5.94937	3.06787		4.43913	0.791757	4.06387	1.90515	2.65179	1.48038	1.34824	2.37805	0.920421	1.43162	1.3978
NUDT21	11051	1.54188		1.11633	4.71238	5.55728	5.83544	0.695938	3.36991	2.81216	1.79461	1.25108	0.671437	1.21706	0.838054	1.04359	3.59483	1.49371	1.22721
NUDT5	11164	2.64144	0.888214			0.824523
NUFIP2	57532	1.31857	0.516522		1.81309	1.70372	1.16765		0.856103	0.613865	0.30083	0.165971	0.624561	0.419251	0.751429		0.552084	0.834781	0.743243
NUMA1	4926	0.267004	0.0595574	0.355649	1.27725	1.39324	1.31602		0.773477	0.273829
NUMB	8650				1.04141	1.1138	0.536174		1.10221
NUP107	57122	0.337978			0.806064	0.944903	1.08065	0.244242	0.408509	0.216051				0.629321			0.945148	0.715801
NUP133	55746				0.897405	0.495086	0.757317	0.290986	0.534088	0.326371	0.229956	0.424764		0.333509					0.157995
NUP153	9972	1.48916	0.848209		2.59567	2.42284	1.77484		1.28144	1.29508	0.0945968			0.598911	0.299337		0.526004	0.493728	0.548449
NUP155	9631	1.71394	0.873319	0.441014	0.986988	1.03524	1.17265		0.680954	0.652606	0.294287		0.557632	1.24371	0.762425	0.307052	1.18628	1.09494	1.2623
NUP160	23279			0.165792	0.242508	0.262621	0.472809		0.738181	0.509461
NUP188	23511			0.121185	0.473078	0.351589	0.849138	0.208339	0.521475	0.618045
NUP205	23165	0.454912	0.173806	0.264829	0.782378	0.900503	1.74584	0.634316	0.443442	0.923064	0.127537		0.517313	0.513794			0.495773	0.537305	0.542104
NUP214	8021	6.6665	3.48878	0.848383	2.63986	3.51335	2.54791	0.699389	1.79075	2.2966	0.147405		0.199089				0.309313	0.267503	0.598477
NUP43	348995						0.547704
NUP50	10762				0.396853	0.396684	0.462047		1.00771										0.316475
NUP54	53371	0.786819				0.939897								0.381315					0.459836
NUP62	23636	0.484189	1.22246		0.774967	1.11514	0.445779	0.588124		0.942159			0.120146
NUP85	79902			0.288376	0.846029	0.647513	0.432036	0.515501	0.857755	0.81352	0.379947
NUP88	4927	1.00018	0.627298			0.823332	0.381967			0.398671
NUP93	9688	0.782473	0.507583	0.466425	1.05946	1.21506	2.78533	0.596627	1.66354	1.31449	0.716342	0.649924	1.00843	1.32816	0.650627		0.575568	0.655547	0.597103
NUP98	4928	2.87763	0.479056		0.341368	0.928736	0.18773	0.259884	0.600085	0.370644
NUPL1	9818		0.223409			0.815878												0.128587
NUSAP1	51203	0.291576			0.50428	0.501789	0.389599				0.514042	0.354717	0.0498748	1.13915	0.564263		1.23065	0.98561	0.859338
NVL	4931				0.963246	0.464841		0.368163
NXF1	10482	0.52033	0.218843		0.552087	1.06621	1.29985	0.522714	0.707357	0.741815
NXN	64359						0.0460799				0.048088		0.0662741
OAT	4942				0.535924		0.864521				1.57893	1.98486	1.34099	0.985596	0.931883	1.41092	2.24474	1.94773	1.99278
OCIAD1	54940						0.459133
OGFR	11054																0.205828
OGT	8473			0.266423	0.143869	0.757125	0.241199			0.110826								0.13079	0.195991
OIP5	11339	0.235321				1.0806	0.896534				0.272563			0.636111	0.383852		1.03409	0.626102
OLA1	29789							0.651409			0.604549	0.469047	0.65127				0.461165
OPA1	4976						0.309171		0.445672					0.323383	0.345052		0.36592	0.471119	0.529279
ORC2L	4999	0.333753			0.784835	0.682902	0.893221		0.743255	0.438689
ORC3L	23595				0.215284	0.261104	0.126081		0.2478	0.209411				0.234115			0.134369
ORC4L	5000						0.686709		0.664346	0.697229
ORC5L	5001				0.348597	0.428888	0.450679	0.245187	1.10971	0.629902				0.0671943				0.150057	0.112591
OSBPL11	114885															0.129537
OSBPL8	114882				0.38363	0.869607	0.89764		1.02265	0.774329					0.14801		0.2261
OSBPL9	114883													0.366119			0.205221		0.884574
OTUD4	54726				1.42682	1.64304	2.02311	0.332827	1.05601	0.979098	0.794022	0.580076	0.663003	0.74645	0.875551		1.45903	0.724183	0.722949
OXA1L	5018						0.541951
OXCT1	5019										0.494325	0.143024	0.312981
OXSR1	9943					0.211531	0.182838		0.508987
P4HA1	5033												0.532017	0.640644	0.580436	0.810715	0.574909	0.741931	0.423947
P4HA2	8974								0.262484					0.266163
P4HB	5034	0.41597									2.82168	1.91772	5.56724	1.15915	1.04835	3.36915	0.642277	0.981717	1.76787
PA2G4	5036	1.04576	0.928152	1.41091	1.94856	1.15761	0.532302	1.53601	0.470376	0.131486	4.76506	2.89136	6.98914		0.511379	1.61495
PABPC1	26986	0.778866	0.459975		0.478077	0.788704	0.269646		0.945617		1.03158	0.8502	0.568486
PABPC4	8761	0.914319	0.288352		1.25118	1.4845	0.923292	0.745431	1.50831
PABPN1	8106						1.09695		0.78234				1.18121
PAF1	54623			0.351694		0.287223	0.807714		0.487666		0.320184	0.226327		0.504723		0.30869	0.377956	0.664838	0.683259
PAFAH1B2	5049											0.456055	0.601599
PAFAH1B3	5050										1.02117	0.468309	1.8782
PAICS	10606	1.05478			1.11621	2.29346			0.838669		2.60556	1.61186	1.30128	0.923341	1.42552	2.29489	1.27042	0.713908	0.573393
PAIP2	51247		0.467531
PAK1IP1	55003		0.810249	1.01907				2.30219
PAK2	5062										0.81949	0.579126	0.877039
PAK4	10298		0.150566	0.285243	0.278759	0.357316	0.327938		0.364885	0.226435	0.0840132	0.196614	0.0989137			0.397696
PALLD	23022	0.407461
PALM2-AKAP2	445815						0.469919
PAPD5	64282			1.09073				0.938364
PAPOLA	10914	1.5625	0.745331		1.02687	2.05831	1.12146		0.818228	0.602785
PARD3	56288					0.889297	0.29046		0.834055
PARK7	11315	1.13992	0.655502		0.114418	0.0476344	0.111885		0.124763	0.140755	1.08773	1.27855	2.6424
PARP1	142	2.19502	4.96629	8.72027	2.53157	2.92248	2.37337	7.81517	2.61921	1.93835	4.43185	3.89182	4.43096	5.30376	5.45399	6.4677	5.44099	4.25476	4.34964
PARP2	10038			0.863685				0.188084
PARVA	55742				0.127872	0.376108			0.298043
PASK	23178					0.849661
PATL1	219988	0.368816			0.236988	0.60915	0.269412	0.296402	0.386911	0.199734
PAWR	5074										0.384834	0.294812		0.331579	0.0825649	0.209701	0.239413
PAXIP1	22976					0.120829	0.156203
PBRM1	55193						0.363295					0.797986
PC	5091	6.45141	2.24625	0.689708	27.1856	23.0577	27.9377	6.35841	17.1091	21.2956
PCBP1	5093	3.56508	2.40402		1.22637	2.01607	2.06182	0.649612	1.23069	0.225832	1.18538	1.53957	2.211	2.24005	1.68685	1.51539	2.1131	2.32105	1.67691
PCBP2	5094	1.71014	1.59561	0.786595	1.83224	3.00993	3.53926	1.02108	1.80228	1.01669	1.89539	1.8124	2.17231	1.49796	1.64361	1.24097	1.73533	1.34957	1.54925
PCCA	5095	7.78484	3.20773	1.06199	33.3688	40.3314	50.7089	8.8952	29.5172	28.5107
PCCB	5096	7.26096	2.46711	0.733678	22.1606	34.7192	35.967	8.28031	22.7401	19.8582
PCF11	51585				0.463146		0.0893934				0.108889		0.0671979
PCGF5	84333													0.0986592		0.112213	0.112659
PCID2	55795			0.642233	1.08441	0.71838	0.820833	0.515389	0.783091	0.765757
PCM1	5108				1.31401	0.754488	0.529284		0.487071
PCMT1	5110	0.864624				0.345995	0.224117			0.188742
PCNA	5111	1.63066	0.269871	0.755672	1.84121	1.71155	1.91742	0.793561	1.87546	2.26197	4.83264	1.00323	5.90122	2.47786	1.3647	2.27663	1.49643	1.06787	2.19611
PCNP	57092	1.54264	0.596477		0.686588	0.389781	0.707797		0.464729		0.302028	0.494976
PCNT	5116				0.274475		0.617039				5.80091	3.45504		3.8737	2.86499			1.48244
PDAP1	11333	1.66426	1.2803								3.19863	1.22472	0.760797	1.96718	1.66914	1.49358			1.65317
PDCD11	22984		0.66551	0.952197	1.08594	0.853008	1.41589	1.83571	0.680753	0.727501
PDCD2L	84306				0.233156	0.104718	0.180701	0.119676	0.406642	0.38157	0.897877		0.698688	0.125771		0.442354	0.386325	0.194812
PDCD5	9141	0.83964			0.829002	1.97364	0.936837		1.01725		2.99543	2.26072	2.69835	1.20906	0.467743	0.765167	1.35086	0.69161	0.698335
PDCD6	10016	3.93703	0.611138	0.447209	1.73184	2.08243	2.25233	0.976859	2.56968	1.39602	0.364022	0.603906		0.382063		0.372137
PDCD6IP	10015	0.664893	0.729918	0.430927	0.464507	0.720963	0.759925	0.226974	0.518499	0.243161	0.830545	1.80213	0.801339
PDCL	5082					1.24205	1.169		0.450522
PDCL3	79031					0.172849					0.81748	0.760251	0.729404
PDE12	201626						0.0479466
PDHA1	5160						0.582709
PDHB	5162		0.284999		0.59632	0.894294	0.873652		0.937778	0.762782						0.0930516			0.172346
PDIA3	2923	0.568878									1.40336	1.66202	1.92877	0.628424		1.01046
PDIA4	9601										0.968302	0.522356	1.05134	0.330085		0.509693	0.344518
PDIA6	10130	0.606875	0.66254				0.685605		0.459757		3.06541	1.81431	3.11082	1.5004	0.917177	2.57706	1.34978	1.33168	1.62897
PDK1	5163						0.905735
PDK3	5165						0.301641										0.133148
PDLIM1	9124	2.51781	2.04601	1.32107	3.55531	2.04005	0.726892	0.752605	2.62958	3.3061	0.6662	0.820825	0.72524	0.480207	0.537057	0.745413	1.28824	1.0343	0.842223
PDLIM3	27295	0.815651			0.506032		0.397632
PDLIM5	10611	1.80738	0.970313	0.612949	1.01082	1.68934	1.22847		0.862522				1.16035			0.608465
PDRG1	81572					0.719962								0.328852	0.242094	0.310886
PDS5A	23244	0.0892218					0.319713				0.714859	0.722754	0.614846	0.577982	0.643763	0.778463	0.821564	0.587606	0.442796
PDS5B	23047		0.330804		0.974618	1.3044	0.708272	0.771597
PDXDC1	23042					0.0803288	0.0489639	0.0732584	0.13005	0.085266			0.499503	0.25118		0.862539
PDXK	8566										0.315678	0.132467	0.359349
PDZD11	51248					0.416192	0.794899		0.391049	0.611151		6.07578
PDZD8	118987					0.351566	0.346728							0.71796
PEA15	8682	0.73286	0.370882								0.399742
PEBP1	5037	0.569055									0.95557	1.11592	0.779676
PECI	10455						0.682016		0.545665	0.727461				0.119729		0.319866	0.0863071		0.426401
PEF1	553115	0.440949	1.03163	0.665264	0.752151				0.666327
PEG10	23089										0.689196	0.815492	0.8062
PELO	53918		0.147112	0.304181	0.0244253	0.166546	0.150453	0.636492	0.702456	0.0110031	0.144926	0.113953	0.140697	0.106625			0.12327		0.123618
PES1	23481	0.315713	1.47193	2.93886	1.34928	1.14696	1.55685	5.29022	0.874532	1.02806
PEX14	5195		0.329027	0.260425	0.835565	2.25564	1.76787		1.71313	0.812241				0.203232	0.319565		0.352556	0.166554
PEX3	8504					0.224554	0.454869
PEX5	5830					0.452747	0.179044		0.620944	0.479272
PFAS	5198	0.572028									0.116359	0.244892	0.496839
PFDN2	5202	1.34063	1.9714	0.37603	0.765495	1.98446	1.16443	0.671211	0.946257		1.82858	1.45765	1.81442			1.06208
PFDN4	5203											0.594159	1.02516			0.346016
PFDN5	5204	0.644218				0.320763	0.337999				0.4254	0.481327	0.544475	0.233304			0.0663356
PFDN6	10471	1.04804	0.439742								0.764172		0.647543	0.339126	0.311075	0.732429
PFKFB3	5209										0.868837		0.705369	0.672794				0.692919	0.615226
PFKL	5211	0.193436									0.91872	0.509223	0.581017	0.507456	0.866463	0.42949	0.556056
PFKM	5213															0.0968517
PFKP	5214						0.405955			0.242657	1.53004	1.48798	1.4311	0.401265	0.137072	1.08412	0.154815	0.168137	0.292249
PFN1	5216	2.70808	1.63966	0.762286	1.76448	3.72406	2.0776	0.422513		0.67397	7.39029	5.17964	5.5085
PFN2	5217	2.57334	1.81627		1.09535				0.946324	0.257155	0.635921		0.847772	0.885423	1.14503		0.589062
PGAM1	5223	1.43884	0.456787	0.381375					0.197238		1.30837	1.0788	1.46582
PGAM5	192111	1.03052	0.973433		1.57232	1.60747	1.26179	0.687062	1.63731	1.01399			0.493044		1.11094	0.860388
PGD	5226	0.457069				0.082277				0.136012	2.27326	1.1426	1.0841
PGK1	5230										1.02338	1.09006	1.20014
PGLS	25796	0.997568	0.832163	0.444728	0.576393	0.533309	0.495728			0.954878
PGM3	5238				0.0637274	0.182244			0.118641
PGRMC1	10857										0.823239		1.17825		0.899076				1.45334
PGRMC2	10424	0.709902				0.707159					0.304856					0.92639	0.515138
PHAX	51808		0.388359	0.211586	0.407737	0.536275	0.470682		0.761417	0.451655	0.616465			0.375767			0.18741
PHB	5245	3.55303	2.40558	0.666268	4.21053	4.65454	6.95701	1.31856	3.57158	4.35418
PHB2	11331	5.77398	2.8865	1.1162	6.65128	6.92984	12.2438	2.17185	8.13729	6.71592	0.354237		0.318406
PHF16	9767			0.737291
PHF3	23469						0.311091			0.300767
PHF6	84295			0.394844				0.914004			0.908361	0.952934	0.771688	0.738093	0.267217	0.527153	0.517715	0.235056	1.50689
PHF8	23133	0.0324282			0.467501		0.554875			0.504365
PHGDH	26227	1.63067	0.56696	0.558797	1.12596	3.07773	1.62192	0.653575	1.77352	0.933008	2.73876	3.30298	4.15308	1.18036	3.59892	4.1686	1.49873	0.846904	1.16435
PHIP	55023		1.99263	3.51517				2.47979
PHPT1	29085										1.14053
PI4KA	5297					0.0927524	0.0790186		0.111625	0.123079	0.08186	0.0760467
PIAS1	8554					0.143175
PICALM	8301					0.404056
PIGK	10026					0.218715	0.28778												0.0801615
PIGS	94005				0.227393		0.17637			0.295775
PIGT	51604				0.121756		0.17966			0.253351
PIGU	128869				0.17696		0.196592		0.193142	0.269911
PIH1D1	55011	0.754902	0.565936				1.57387		1.07712
PIK3C3	5289					0.135613			0.337652					0.391399
PIK3CA	5290						0.526554
PIK3R1	5295				0.190024	0.409074	1.16099		0.782534	0.559024									0.444401
PIK3R2	5296					0.233687	1.084		0.628376	0.687802
PIK3R3	8503						1.28919
PIN1	5300												1.04898
PIN4	5303										10.7206	5.54391	4.53697	3.12525	1.65088	1.34718	1.83519	1.65268	1.94169
PIP4K2A	5305					0.356104			0.478095	0.286202
PIP4K2C	79837				0.100316	0.222701		0.0856856	0.210144	0.0917314							0.0656014
PIP5K1A	8394		0.15155		0.605959	0.885126	1.01448				0.436006			0.688324	0.409674	0.451892	0.527066	0.613697	1.07203
PIWIL4	143689																0.13798
PKM2	5315	1.53944	1.94605	0.852177	1.25261	1.8666	3.63049	1.3043	1.86865	0.788103	11.4706	10.0112	14.0166	0.543894	0.529476	2.30774	0.44798	0.524704	0.533641
PKN2	5586		0.504912		0.464116	0.670815	0.692597		0.620783
PKP1	5317													0.403777
PKP2	5318	0.370927					0.667422		0.0454639
PKP4	8502						1.58781			0.0185889
PLAA	9373										0.314458
PLD3	23646		0.322474									0.534338		0.247847					0.491011
PLEC1	5339	0.274993					0.819679			0.407916	1.23911	1.38603	1.06335	1.64071	0.71579	1.34169	1.00169	0.658798	0.744721
PLEKHA1	59338		0.576723		0.0678556	0.356971	0.744197		0.0646765
PLEKHA5	54477					0.29829	0.689979			0.488804
PLIN3	10226		0.115696		0.694439	1.08931			0.554594		0.33705		0.473792						1.06146
PLK1	5347	0.676541	0.316017	0.443219			0.943142				0.323106		0.713227						0.556242
PLOD1	5351													0.155925		0.168945
PLP2	5355											1.99991
PLRG1	5356				0.716767	0.346924	0.622175		0.508509	0.34274
PLS1	5357	0.452234			0.10912	0.178792	0.0782324
PLS3	5358	0.626738	0.688337	0.773658	1.16916		0.33508		0.924309	1.02073	0.691044		0.630239
PLXNB2	23654									0.0808792
PM20D2	135293						0.0648024		0.167589
PMPCA	23203																0.612197		0.689699
PMPCB	9512						0.206916					0.0874525	0.170813		0.662429
PMS1	5378					0.223488
PNKP	11284														0.299696		0.406074	0.298148	0.282154
PNMA2	10687												0.083233	0.440153		0.20845	0.129419
PNN	5411	0.116836	0.561458	3.84701	1.10013	1.08274	2.38866		3.13833	1.88878
PNO1	56902			0.184265	0.0534379	1.66201	1.81435	0.546695		1.32376	0.102864		0.11592
PNP	4860										0.450639	0.401444	0.5
POGZ	23126				0.596157	0.419953	0.949131			1.11188
POLA1	5422				0.826507		0.686651				0.401699	0.410662		0.390828	0.366267	0.183077	0.214356	0.23557
POLA2	23649						0.315603			0.199405		0.14125	0.142
POLD1	5424				0.112948	0.248947	0.21444		0.288644	0.15321	0.198367			0.0749618				0.280874	0.260734
POLDIP2	26073				0.444268		0.837151							0.467026	0.246753	0.373571	0.271941	0.220527	0.752384
POLDIP3	84271	0.643203			0.788671	0.947519	0.913036		0.862011	0.842391				0.423769	0.996566	0.595286	1.14511	1.01455	1.44472
POLE	5426													0.176016			0.179395
POLE3	54107										0.497566		0.590842
POLH	5429					0.0742573			0.0920839	0.0970073
POLR1A	25885								0.0887525	0.0630036
POLR1B	84172							0.149159
POLR1C	9533					0.432424				0.550545	0.249852
POLR2A	5430		1.69393	5.05653	0.572434	0.969425	0.974171	0.526434	0.790021	0.612899	0.211055	0.364859	0.32237	0.939771	0.804315	0.54079	0.986582	0.629554	0.695534
POLR2B	5431		0.946042	2.44688	0.533165	0.600467	0.603237	0.581846	0.509774	0.466025	0.953833	1.24869	0.814121	0.881726			3.24684
POLR2C	5432		0.958134	1.53601	0.395832	0.185277			0.249974		1.23783			0.27856	0.594494	0.853042		0.25804
POLR2E	5434	0.510729	0.574584	0.719334		0.496213								1.10158		0.570806	0.713116	1.13057	1.06143
POLR2G	5436			0.229991
POLR2H	5437	0.566882	0.646578	1.44374		1.94982	3.65312		1.95667	1.26326		0.495902	0.331746	0.466608		0.510729	0.443353
POLR2I	5438			3.0366							0.246695
POLR2L	5441		0.703827	1.45402			0.553291		0.762355									0.651946
POLR3A	11128					0.111683					0.171919	0.109608	0.100955	0.350772
POLR3C	10623					0.633619					0.116152	0.108429		0.518912			0.46486	0.0933568
POLRMT	5442	0.343914					0.0997023			0.216357
POP1	10940	0.374485			0.261061	0.21599	0.483408	0.605272	0.233763		0.524537	0.332465		0.412504		0.320914	0.610998
POP4	10775										0.219685	0.13348	0.206779	0.148705		0.205821
PPA1	5464				0.364288	0.481622	1.40918		1.06719		0.78465	1.01427	0.738447					0.43299	0.576856
PPA2	27068										0.032012		0.0747849			0.555406			0.422415
PPAN-P2RY11	692312		1.97845	2.91929				5.55648	0.59029	1.05285
PPAT	5471										0.866618	0.692356	0.517732	0.731046	0.437122	1.26611	0.683322	0.45009	0.579102
PPHLN1	51535		0.602357	1.11721		0.902655
PPIA	5478	3.07268	1.3054	0.90961	0.286573	0.283791			0.56417	0.468183	3.67986	3.07739	5.14164	0.585745	1.10568	0.862769	0.493919
PPIB	5479		0.399062					0.372129			9.50596	7.16239	6.60572	13.5314	16.7011	11.2298	11.6476	10.8418	8.48917
PPIE	10450						0.292876
PPIF	10105										0.640858	0.546186	1.5073
PPIG	9360											0.426152
PPIH	10465				0.816939	0.989829	0.897324		0.76431
PPIL1	51645	0.972521			0.518704	0.505104	0.489222		0.451588
PPIL3	53938																	0.471738
PPIL4	85313					0.988916			0.405518		1.5947	1.76477	0.793875	1.59424	1.23372	1.51045	1.52286	1.82167	1.30662
PPM1A	5494										3.39053	3.54811	2.60282	2.30997	2.24819		1.94308	1.67289	1.2913
PPM1B	5495										12.0082	11.0247	0.997341	3.19849	1.78392	0.605305	13.8023	8.64394	9.39294
PPM1F	9647						0.0920914		0.129716	0.105614
PPM1G	5496		0.401386	0.382972		0.491521	0.523394		0.903906		0.272594	0.38416	0.739243	0.392323	0.120496	0.699126	0.365094	0.249346
PPOX	5498				7.55783						0.111407	0.110833	0.261834
PPP1CA	5499	0.824991			5.58484	1.17905	2.11468	1.26689			0.721093	0.481239	0.674134	1.11847	0.702247	0.887686	1.1667	1.08234	0.808694
PPP1CB	5500	0.464326			0.441578	1.56908	0.483172		0.342662				0.708041	0.963159	0.787695	0.961404		0.976657
PPP1CC	5501	0.813045	0.648561			2.72691					1.18129	0.840178	1.02732	1.63246	1.23616	1.75992	1.44564	1.70825
PPP1R10	5514	0.650677			1.45137	3.30113	2.42401	0.295102	1.76401	1.38064	0.182061	0.157773	0.146355	0.63612	0.109622	0.08774	0.252794	0.283845	0.236434
PPP1R12A	4659		0.037817		0.250624	0.174975	0.213816			0.0723224	0.379182	0.282381	0.217826	0.51455	0.273461	0.327103	0.213199
PPP1R15B	84919						0.10022
PPP1R2	5504	0.22631				0.0329514
PPP1R7	5510					0.242421					0.0640205	0.133419	0.134952
PPP1R9A	55607				0.451341				0.143818	1.06823
PPP1R9B	84687			0.554369	1.4325	0.880956	0.820832	0.306194	0.997458	2.46017
PPP2R1A	5518	1.47314	0.519103	0.750666	1.891	3.14065	2.28791	0.390779	1.65418	0.661411	4.04255	3.42962	7.90044	2.40019	1.44302	3.34771	1.55215	1.42236	1.58034
PPP2R2A	5520	2.3168	1.06413	0.55359	2.38084	1.1042	2.24518	0.711044	1.90163	1.92497	2.70385	1.64054	5.64137	1.69273	1.97005	2.69091	0.946725	0.976738	2.34407
PPP2R5C	5527						0.15717		0.26688	0.236341				0.202779
PPP2R5D	5528					0.13756	0.0927233			0.115652
PPP4C	5531										0.528811	0.510663	0.524547		0.31828	0.384924		0.523644	0.591283
PPP4R2	151987										0.586303	0.376711	0.34382	0.342257	0.240892	0.308642	0.286689	0.285025	0.289925
PPP5C	5536										0.458206	0.798522	0.953776
PPP6C	5537					0.408501	0.304696		0.318517
PQBP1	10084				0.527206	0.677637					0.656492		0.613142		0.4999		1.00485	1.37258	1.49852
PRAF2	11230										0.108843	0.118783	0.210785
PRC1	9055					1.4244												0.37903	0.673123
PRDX1	5052	17.94	6.18542	0.944666	2.99984	4.40712	4.40816	1.15924	1.9988	1.35514	7.67638	5.43308	6.662	4.85059	4.86401	9.5691	3.27731	2.61974	3.23375
PRDX2	7001	2.10251	0.781439		0.910586	1.3698	1.65085		0.839079	0.700965	1.52664	2.02263	1.65426	1.43417	1.64165	0.884893	1.11408	0.71778	0.304513
PRDX3	10935	1.27638	0.72016		0.659426	0.816552	1.12695		1.19802		0.743782	0.709914	0.98725	0.521505	0.485738	0.960676	0.34252	0.815649	0.598285
PRDX5	25824										0.0662615	0.0998757
PRDX6	9588	1.50519	2.14357	0.754357	0.846167	0.929609	0.865215	1.18901	1.88295	0.876769	2.01519	2.60717	3.0079	0.937633	0.440917	0.682792	0.504971	0.415448
PREPL	9581												0.123694
PRIM1	5557						0.199417							0.364962			0.326596		0.173588
PRIM2	5558				0.284372	0.187709	0.173048		0.24142	0.124763	0.288843			0.579051			0.244672	0.0941863	0.080373
PRKACA	5566					0.428232
PRKAG1	5571				0.121142	0.159351	0.118279		0.41385	0.184919
PRKAR1A	5573										0.242779	0.617958	0.813335	0.434904
PRKAR2A	5576				0.177803	0.145171	0.122175		0.188105		0.207078	0.167643	0.144113
PRKAR2B	5577		0.079276		0.094898	0.107794				0.129073
PRKCI	5584					0.207385	0.267977							0.148856	0.0721469		0.096063		0.629069
PRKCSH	5589										0.90965	1.11283	0.716969	1.69784	2.44665	3.13792	2.67297	2.99409	2.74734
PRKDC	5591	1.15666	0.935881	0.992747	2.75662	3.01112	3.53313	1.69125	2.46619	4.3167	2.30024	1.54039	2.20091	4.41148	4.48735	4.59793	6.00154	2.86781	4.88326
PRKRA	8575			0.596033				0.550797
PRMT1	3276	2.79003	0.96263		1.17979		0.438083				1.86831	3.70864	1.63474	6.91055	2.49404	7.31962	2.96657	6.9326	6.2445
PRMT5	10419	0.505143		0.361042	0.683082	0.963607	0.678536				74.1891	42.5587	16.8433	28.5146	13.8898	18.2686	25.8992	23.6664	12.8115
PRMT7	54496	0.564383			0.568157		0.437898
PROSC	11212	0.7943	0.705412	0.264038					0.447305				0.243893
PRPF19	27339	0.740352	0.587962		1.80897	2.29645	3.81136	0.543261	1.53313	1.20907	1.87594	1.27717	1.17735	1.35858	1.43965	0.672755	2.0086	1.48251	1.72888
PRPF3	9129		0.221395		0.691197	1.6988	1.37753		0.629462	0.565184
PRPF31	26121	0.690345			1.06374	1.37453	1.88798		1.14329	1.27006	1.54055	1.36991	0.893997	1.75292	1.16636	0.897037	2.79317	2.36871	2.45813
PRPF38A	84950				0.589699	1.00924	1.52361		0.492736		3.89286	0.118597	1.44258	2.42056	2.56206	1.39955	1.37432	2.50138	2.18771
PRPF38B	55119	0.487508		0.767208	1.00941	0.510949	0.308667	0.830123	0.479105	0.444173	1.50049	1.42772	0.467047	2.92437	2.67365	1.54147	3.01065	2.83724	1.09141
PRPF4	9128	0.291605			0.984894	1.42529	1.70506		0.810938	1.41423					0.290661		0.210992
PRPF40A	55660	0.562462	0.25547		1.53293	0.738457	1.59509	0.398661	1.40569	1.31545	0.504399	0.750843		1.11101	0.851917	0.579162	1.22168	0.946974	0.78232
PRPF4B	8899		1.171	0.746629				1.19188			0.388803						1.61114	1.36213
PRPF6	24148		0.249376		1.17503	1.17137	1.56813	0.811661	0.477689	0.480525	0.763608	0.622938	0.353635	1.44617	0.654826	0.662698	1.96432	2.04761	1.17394
PRPF8	10594	0.401407	0.559841	0.298822	1.7737	2.25268	2.67044	1.18139	1.13314	1.24992	2.0171	1.43008	1.03453	1.71281	0.814099	1.02453	1.47111	1.74519	1.39701
PRPS2	5634										1.29386	0.849834
PRPSAP1	5635										0.560103	0.219852	0.16774				0.275744
PRPSAP2	5636			0.165754			0.304684				0.887762	0.717325	0.506485	0.505228	0.573666	0.150148	0.301921	0.2621	0.293835
PRRC1	133619										0.225677	0.2737	0.540034	0.515898	0.250329	0.454999	0.605033	0.614349	0.546841
PSAT1	29968										0.86403		0.396509
PSIP1	11168		0.791138	1.32742	1.3655	0.957829	1.2693	2.43987	2.16357	2.36052					0.377563	1.23249
PSMA1	5682										3.16463	1.9111	1.07585	2.21633	1.07847	1.67583	1.41568	1.22541	0.904716
PSMA2	5683				0.203919	0.25713	0.211234		0.319907		1.79281	1.43166	0.382768	1.06785	0.92914	0.980311	1.06113	0.613789	0.518366
PSMA3	5684	0.452606					0.368154				2.38545	0.681589	1.35221	2.11736	2.52334	1.48363	1.79294	1.83522
PSMA4	5685	0.690755			0.549167						1.65206	0.991681	1.19758	1.43149	0.940699	1.30152	1.41018	1.26112	1.11376
PSMA5	5686					2.99198					1.8053	1.51243	0.647079	1.47857	1.31406	1.48884	2.15639	1.25118	0.436017
PSMA6	5687	0.454805									1.92758	1.6051	1.58439	2.54039	1.50146	3.09001	1.95472	1.58487	1.24381
PSMA7	5688	0.58093									1.11188	0.680539	1.13176	1.03433	0.57885	0.85329	0.513533	0.752124	0.684918
PSMB1	5689										0.704474	0.425172		1.90261	1.35859	1.37624	1.41851	1.10215	0.814099
PSMB2	5690				0.243411	0.479713	0.43479		0.754613	0.47015	1.47977	0.671959	0.728797	1.83123	1.22003	2.10552	1.45537	1.22851	0.96071
PSMB3	5691								1.6741		1.08516	1.17713	0.57142	1.20646	0.765833	0.965937	0.640662	0.628352	0.78479
PSMB4	5692										1.73262	1.47664	0.464109	3.08257	1.20031	0.903824		1.62193
PSMB5	5693				0.738076		0.255575				1.56414	3.3469		2.74869	1.25953	2.20942	1.22607	0.876118	0.989991
PSMB6	5694										2.55094	2.01259	1.41744	2.20361	2.50875	1.35279	2.84392	2.33494	1.58723
PSMB7	5695										1.10951	0.97688	0.781452			0.702703		0.735624
PSMC1	5700	0.475717	0.475679		1.00812	0.993307	0.770237		0.975626	0.324194	1.98022	1.55232	1.32663	1.15637	1.17331	0.204124	2.25682	1.65624	0.879338
PSMC2	5701	0.321135			0.183497	0.476266	0.212112		0.198519		3.15539	2.20936	1.82914	1.54577	0.957989	0.938473	1.91959	2.03816	1.57831
PSMC3	5702	0.909003			0.72188	0.843127	0.484104		0.620553	0.447289	1.97421	1.55241	1.08723	0.731077	0.266525	0.225458	0.326704	0.408629	0.923742
PSMC4	5704	1.34942	0.251894	0.466744	0.377613	1.27057	0.496758	0.591627	0.393663	0.557121	2.96369	2.99144	2.21717	0.687428			0.677658	1.92923	0.473485
PSMC5	5705	0.811884	0.175942		0.481254	0.931261	0.854177		0.223934		4.17188	1.94184	1.82361	2.27943	0.585216	1.29563	1.87432	1.41085	1.38362
PSMC6	5706				0.881763	1.12476	0.538186	0.677019	1.00846	0.423247	1.80578	1.21219	1.0545	0.690276	0.336446	0.169351	0.535281	0.333319	0.412388
PSMD1	5707	0.160306			0.579127	0.739409	0.246139	0.358724	0.380996		2.38379	1.28169	0.750885	1.48536		0.871969	1.07798	0.9209	1.1131
PSMD11	5717				1.08369	0.79138	0.516967		0.510715		2.56239	2.12367	1.06331	1.24207	0.687349	0.589153	0.479674	0.981795	0.976889
PSMD12	5718		0.391211		0.268611	0.889044	0.51068		0.508605	0.456659	1.99925	1.18623	0.896732	1.1248	1.00113	0.957066	1.02651	0.587955	0.569262
PSMD13	5719	0.433589			0.439217	0.813054	0.491715	0.363475	0.496557		2.26911	1.51273	0.913953	0.936381	1.01203	1.03285	0.760311	0.920347	0.38612
PSMD14	10213	1.11862	0.573513		0.735238	1.23592	0.710697	0.364473	0.88449	0.560477	1.06602	1.09811	0.899845	2.68204	1.42849	1.35569	2.28262	1.80989	1.6666
PSMD2	5708	0.606381	0.286037		1.33903	1.44159	1.05888	0.373556	1.17228	0.146721	3.34489	2.04333	1.32772	1.12947	0.537085	0.250315	0.874584	0.694293	0.469896
PSMD3	5709	1.22216	0.900296	0.810725	1.33025	1.94867	1.86918	0.613815	2.04209	1.39843	3.70726	2.73059	0.998754	2.44723	1.91093	1.75129	1.89898	1.59344	1.47221
PSMD4	5710	0.912557				1.8307			1.04358		2.52147	1.65131	1.00323	1.59905	1.56154	0.892736	1.48113	1.52146	1.06407
PSMD6	9861				0.518479	0.683961	0.615782		0.563467	0.326873	1.43992	1.07719	0.795733	0.781813		1.1856	0.236222	0.343811	0.414986
PSMD7	5713				1.6605	1.03283	0.424023	0.213094	0.677577	0.46413	1.29047	0.541035	0.306636	0.428025		1.13725
PSMD8	5714		0.275702			0.485359	0.170062		0.367645		1.28386	0.471962		0.688339		0.766086	0.893632	1.14296	0.824861
PSME1	5720										0.305304	0.382149	0.464844		0.256055	0.617278
PSME2	5721												0.198621
PSME3	10197		0.224282		0.734023	1.2219	0.671709		0.734656		0.825268	0.552394	0.907101	0.241298		0.303943		0.73511	0.719895
PSME4	23198											1.31775		0.988894			0.303042
PSMG1	8624											0.281151		0.214357		0.267053		0.161287	0.133491
PSPC1	55269	1.48218			1.14925	1.43287	1.29728	0.293427	0.856333	0.61987	1.28653	1.30516	0.540953	1.39098	2.3975		1.91491	1.42639	1.15293
PTBP1	5725	1.17341	1.38606	0.290646	0.928644	0.520885	1.06824	0.567542	0.755885	1.76103	1.78358	0.984193	1.1635	1.62958	1.876	0.944087	1.27399	1.48116	1.2065
PTCD3	55037		0.463217	0.869652			0.35449	2.35615		0.918498		0.447089		0.467106	0.225881		0.297353	0.257679
PTDSS1	9791					0.610805	1.06594	0.479354	0.521977
PTGES3	10728						0.955725		0.748116	0.372083	0.308793	0.623017	0.653443
PTMA	5757	1.13307	0.411252								10.369	6.49575	11.7961	0.519997	0.977385	1.38897	0.920575	0.727684	1.11959
PTMS	5763												2.34627
PTOV1	53635										0.100034								0.282773
PTPLAD1	51495	0.861727	0.648737	0.597043	0.820946	1.19054	1.68187	0.475012	1.17	1.04744	0.480414	0.45935	0.514048	0.491231				0.407241	0.346749
PTPN1	5770	0.629554			1.04079	1.28211	1.05419		0.788423					0.276649	0.304074
PTPN11	5781	0.849509	0.873984	0.487418	1.10873	1.10137	0.833663	0.500263	1.42437	0.645382	0.394111		0.59061			0.791472	0.500589
PTPN13	5783		0.351127		0.393614	1.01202	0.732295		0.701793
PTPN18	26469											0.118077
PTRH2	51651									0.33177	0.295434			0.606451		0.421914	0.377984	0.48541	0.458831
PTS	5805										1.17201
PUF60	22827	0.607027			1.40756	1.61785	1.46244	0.568177	0.676293	0.912554	1.0855	1.02639	1.04066	2.34645	1.55801	2.29277	1.61192	2.207	2.19224
PUM1	9698	0.85554	0.804834																0.648814
PURA	5813												0.310833
PURB	5814										0.366665	0.349826	0.483541
PUS1	80324				0.235962	0.218219	0.432941	0.407262	0.504931	0.23897
PVR	5817										0.0533592		0.0293764
PWP1	11137		2.02074	2.13603				2.0717
PWP2	5822		2.19711	3.50318		0.348969	0.242103	6.80711	0.376409	0.52422
PXN	5829	1.42269	0.856666			0.921468											0.626219
PYCR2	29920						0.168058				0.405695	0.433963	0.595732	0.692556	0.441894	0.623105	0.699873	0.783011	0.97054
QARS	5859	0.640558	0.37133	0.358236	1.29338	1.3783	1.46542	0.580774	1.07188	0.965176	0.770403	0.464529	1.04732	0.169398		0.156288	0.127803
QPCT	25797										0.863401	0.838396	0.891603	1.25908	0.669251	1.249	0.845164	0.910557	0.891615
QPCTL	54814										0.945206	0.523432	0.601788		0.645522		0.820838	0.829531
QSER1	79832								0.146517
RAB10	10890					0.21269	0.147062				0.359925	0.165959	0.690353					0.0800808	0.113114
[truncated: 894 more rows]

## Sheet: BirA SAINTq Data
Bait	Prey	#Rep	AvgP	BFDR	FC BirA-SOCS2		Bait	Prey	#Rep	AvgP	BFDR	FC BirA-SOCS6
SOCS2	SOCS2	3	1	0	150.43		SOCS6	SOCS6	3	1	0	103.008
SOCS2	CUL5	3	1	0	149.989		SOCS6	CUL5	3	1	0	92.8461
SOCS2	TCEB2	3	1	0	31.5955		SOCS6	CENPE	3	1	0	30.7854
SOCS2	TCEB1	3	1	0	11.9115		SOCS6	TCEB1	3	1	0	15.5547
SOCS2	C10orf46	3	1	0	8.64431		SOCS6	SLC25A10	3	1	0	6.57289
SOCS2	SLC25A10	3	1	0	7.63084		SOCS6	FANCI	3	1	0	5.34583
SOCS2	COPS2	3	1	0	6.7625		SOCS6	POLR2H	3	1	0	3.17903
SOCS2	SLC4A1AP	3	1	0	6.28899		SOCS6	DST	3	1	0	2.98737
SOCS2	PPM1G	3	1	0	5.98938		SOCS6	API5	3	1	0	2.0754
SOCS2	COPS3	3	1	0	5.91265		SOCS6	DNAJC11	3	0.9933	0.0003	5.48994
SOCS2	EEF1A2	3	1	0	4.83565		SOCS6	PNN	3	0.7925	0.0199	3.82247
SOCS2	UBAC2	3	1	0	4.72309		SOCS6	ACTR3	3	0.7564	0.0251	1.76465
SOCS2	DIS3	3	1	0	4.38324		SOCS6	TNPO1	3	0.7557	0.031	1.07848
SOCS2	PSMD8	3	1	0	3.76235		SOCS6	POLR2A	3	0.685	0.0703	3.40994
SOCS2	CTNNB1	3	1	0	2.01895		SOCS6	SLC25A11	3	0.6706	0.1132	2.41841
SOCS2	EZR	3	1	0	1.43956		SOCS6	OGT	3	0.6697	0.1172	0.845328
SOCS2	EPHA2	3	0.9995	0	5.43935		SOCS6	EPHA2	3	0.6694	0.121	3.78585
SOCS2	RTN4	3	0.9969	0	1.6438		SOCS6	NUP160	3	0.6674	0.1386	1.11731
SOCS2	PSMD12	3	0.9958	0.0001	1.61766		SOCS6	UHRF1	3	0.6671	0.1418	1.37814
SOCS2	POLR2A	3	0.9933	0.0003	1.77251		SOCS6	MYO18A	3	0.667	0.1478	1.66605
SOCS2	GPI	3	0.9592	0.0007	1.34438		SOCS6	TEX10	3	0.6668	0.1562	1.24042
SOCS2	IRS4	3	0.8823	0.002	3.54481		SOCS6	TCEB2	3	0.6667	0.1589	35.7381
SOCS2	DDX39	3	0.8432	0.0056	3.35105		SOCS6	TPM2	3	0.6667	0.1589	16.3068
SOCS2	IPO7	3	0.8386	0.0102	2.88688		SOCS6	DBT	3	0.6667	0.1589	10.8263
SOCS2	CRK	3	0.802	0.0146	1.9426		SOCS6	POLR2L	3	0.6667	0.1589	10.0366
SOCS2	CALM3	3	0.7498	0.0366	2.25837		SOCS6	ESYT2	3	0.6667	0.1589	9.97007
SOCS2	BUB1B	3	0.7298	0.0421	1.2127		SOCS6	SAMM50	3	0.6667	0.1589	9.70422
SOCS2	RPS11	3	0.7284	0.0478	2.34442		SOCS6	CDIPT	3	0.6667	0.1589	9.44777
SOCS2	MGEA5	3	0.7038	0.0533	1.63044		SOCS6	SIRT2	3	0.6667	0.1589	9.23559
SOCS2	STAT5B	3	0.6947	0.059	1.07296		SOCS6	AIFM1	3	0.6667	0.1589	9.03406
SOCS2	POLR2H	3	0.6901	0.0648	2.2758		SOCS6	PIK3R2	3	0.6667	0.1589	8.85903
SOCS2	SLC25A6	3	0.6811	0.0758	2.28233		SOCS6	INCENP	3	0.6667	0.1589	7.62546
SOCS2	HMGN2	3	0.679	0.0811	3.06491		SOCS6	MYL6B	3	0.6667	0.1589	7.54849
SOCS2	DCTN1	3	0.6788	0.0862	1.27856		SOCS6	NDUFS1	3	0.6667	0.1589	7.41775
SOCS2	ADRM1	3	0.6785	0.0911	1.47584		SOCS6	CCNL2	3	0.6667	0.1589	7.16263
SOCS2	CDCA8	3	0.675	0.0958	1.38394		SOCS6	PECI	3	0.6667	0.1589	7.04738
SOCS2	RPA1	3	0.6747	0.1003	1.41653		SOCS6	PDZD11	3	0.6667	0.1589	7.03025
SOCS2	PKM2	3	0.6731	0.1048	1.29227		SOCS6	ORC4L	3	0.6667	0.1589	6.91969
SOCS2	PLEKHA1	3	0.672	0.109	1.9826		SOCS6	FLOT2	3	0.6667	0.1589	6.91449
SOCS2	CKAP2	3	0.6688	0.1248	1.71752		SOCS6	PTGES3	3	0.6667	0.1589	6.63904
SOCS2	VCPIP1	3	0.6684	0.1284	1.85019		SOCS6	ABCB10	3	0.6667	0.1589	6.53637
SOCS2	DVL3	3	0.6681	0.1319	2.85347		SOCS6	KIAA0182	3	0.6667	0.1589	6.45199
SOCS2	PEX14	3	0.668	0.1353	1.53127		SOCS6	USP11	3	0.6667	0.1589	6.24609
SOCS2	IARS	3	0.6671	0.1418	1.48834		SOCS6	SLC3A2	3	0.6667	0.1589	6.16734
SOCS2	PTPN13	3	0.667	0.1478	1.39444		SOCS6	MLEC	3	0.6667	0.1589	6.15038
SOCS2	RPS7	3	0.6669	0.1535	1.60995		SOCS6	ZZZ3	3	0.6667	0.1589	6.08678
SOCS2	GPS1	3	0.6667	0.1589	22.3846		SOCS6	RCOR1	3	0.6667	0.1589	5.95311
SOCS2	TPM2	3	0.6667	0.1589	18.7942		SOCS6	PLEKHA5	3	0.6667	0.1589	5.89392
SOCS2	TUBB2B	3	0.6667	0.1589	15.2663		SOCS6	ERLIN2	3	0.6667	0.1589	5.8527
SOCS2	GCLM	3	0.6667	0.1589	14.2752		SOCS6	PAF1	3	0.6667	0.1589	5.79704
SOCS2	FANCI	3	0.6667	0.1589	13.2223		SOCS6	KDM2B	3	0.6667	0.1589	5.60913
SOCS2	COPS6	3	0.6667	0.1589	10.6463		SOCS6	FOXK1	3	0.6667	0.1589	5.59958
SOCS2	SYNE2	3	0.6667	0.1589	10.5857		SOCS6	RPS6KA3	3	0.6667	0.1589	5.51834
SOCS2	FLOT2	3	0.6667	0.1589	10.4064		SOCS6	SLC4A7	3	0.6667	0.1589	5.43059
SOCS2	GAB1	3	0.6667	0.1589	9.99028		SOCS6	UBAC2	3	0.6667	0.1589	5.01037
SOCS2	NCAPG	3	0.6667	0.1589	9.74848		SOCS6	ACOT8	3	0.6667	0.1589	4.97131
SOCS2	CWC15	3	0.6667	0.1589	9.74728		SOCS6	BRE	3	0.6667	0.1589	4.90465
SOCS2	CNP	3	0.6667	0.1589	9.62089		SOCS6	L3MBTL3	3	0.6667	0.1589	4.84735
SOCS2	EIF4E2	3	0.6667	0.1589	9.42393		SOCS6	SUPT6H	3	0.6667	0.1589	4.67508
SOCS2	RACGAP1	3	0.6667	0.1589	8.74839		SOCS6	ZW10	3	0.6667	0.1589	4.56933
SOCS2	PARD3	3	0.6667	0.1589	8.61676		SOCS6	PPM1G	3	0.6667	0.1589	4.53183
SOCS2	PDCL	3	0.6667	0.1589	8.46286		SOCS6	INTS1	3	0.6667	0.1589	4.47041
SOCS2	GTF3C5	3	0.6667	0.1589	7.70016		SOCS6	ZMYM2	3	0.6667	0.1589	4.46098
SOCS2	FAM98B	3	0.6667	0.1589	7.66653		SOCS6	ING4	3	0.6667	0.1589	4.2899
SOCS2	PPHLN1	3	0.6667	0.1589	7.52506		SOCS6	ARID3A	3	0.6667	0.1589	4.21526
SOCS2	STT3B	3	0.6667	0.1589	7.48492		SOCS6	RPS15	3	0.6667	0.1589	4.19719
SOCS2	HAT1	3	0.6667	0.1589	7.41354		SOCS6	CDC40	3	0.6667	0.1589	4.13114
SOCS2	POLR2L	3	0.6667	0.1589	7.33091		SOCS6	YEATS2	3	0.6667	0.1589	3.98819
SOCS2	INCENP	3	0.6667	0.1589	7.29509		SOCS6	DCTN4	3	0.6667	0.1589	3.92276
SOCS2	SAMM50	3	0.6667	0.1589	7.20254		SOCS6	GNAI1	3	0.6667	0.1589	3.83738
SOCS2	GTF2A1	3	0.6667	0.1589	7.07658		SOCS6	CUL4A	3	0.6667	0.1589	3.8232
SOCS2	DLAT	3	0.6667	0.1589	7.0268		SOCS6	XPOT	3	0.6667	0.1589	3.68387
SOCS2	PPIL4	3	0.6667	0.1589	6.97217		SOCS6	ASNS	3	0.6667	0.1589	3.57846
SOCS2	KIF18B	3	0.6667	0.1589	6.9576		SOCS6	MTX2	3	0.6667	0.1589	3.54523
SOCS2	CDKAL1	3	0.6667	0.1589	6.91246		SOCS6	PEX5	3	0.6667	0.1589	3.29158
SOCS2	INTS1	3	0.6667	0.1589	6.76644		SOCS6	BRP44L	3	0.6667	0.1589	3.27919
SOCS2	WDR6	3	0.6667	0.1589	6.6287		SOCS6	PFKP	3	0.6667	0.1589	3.24306
SOCS2	AIFM1	3	0.6667	0.1589	6.50567		SOCS6	CTR9	3	0.6667	0.1589	3.07361
SOCS2	DOCK7	3	0.6667	0.1589	6.49839		SOCS6	PHF3	3	0.6667	0.1589	3.05929
SOCS2	AIMP1	3	0.6667	0.1589	6.43763		SOCS6	RAI1	3	0.6667	0.1589	2.99725
SOCS2	BRE	3	0.6667	0.1589	6.32913		SOCS6	ATP1A1	3	0.6667	0.1589	2.98203
SOCS2	WDR92	3	0.6667	0.1589	6.17569		SOCS6	PIK3R1	3	0.6667	0.1589	2.9653
SOCS2	CASC5	3	0.6667	0.1589	5.80108		SOCS6	TM9SF3	3	0.6667	0.1589	2.93978
SOCS2	ZW10	3	0.6667	0.1589	5.74427		SOCS6	TMTC3	3	0.6667	0.1589	2.88211
SOCS2	AFF4	3	0.6667	0.1589	5.73337		SOCS6	SSR3	3	0.6667	0.1589	2.87798
SOCS2	COPS4	3	0.6667	0.1589	5.63632		SOCS6	SLC1A5	3	0.6667	0.1589	2.68783
SOCS2	BTF3	3	0.6667	0.1589	5.40928		SOCS6	CSTF3	3	0.6667	0.1589	2.63505
SOCS2	TRIM25	3	0.6667	0.1589	5.40187		SOCS6	POLA2	3	0.6667	0.1589	2.57504
SOCS2	MTX2	3	0.6667	0.1589	5.38163		SOCS6	C16orf80	3	0.6667	0.1589	2.50274
SOCS2	PEX5	3	0.6667	0.1589	5.36846		SOCS6	RAB3B	3	0.6667	0.1589	2.46978
SOCS2	DST	3	0.6667	0.1589	5.36669		SOCS6	SUPT5H	3	0.6667	0.1589	2.42541
SOCS2	NDUFS1	3	0.6667	0.1589	5.28137		SOCS6	CDCA2	3	0.6667	0.1589	2.38033
SOCS2	NUPL1	3	0.6667	0.1589	5.19643		SOCS6	PRPSAP2	3	0.6667	0.1589	2.35219
SOCS2	DPYSL4	3	0.6667	0.1589	5.16292		SOCS6	YARS2	3	0.6667	0.1589	2.34801
SOCS2	MAP7D3	3	0.6667	0.1589	5.15171		SOCS6	MAPKAP1	3	0.6667	0.1589	2.26685
SOCS2	E2F6	3	0.6667	0.1589	5.02339		SOCS6	MCM2	3	0.6667	0.1589	2.24302
SOCS2	SNX4	3	0.6667	0.1589	4.84661		SOCS6	GTF3C1	3	0.6667	0.1589	2.11644
SOCS2	GNG12	3	0.6667	0.1589	4.81955		SOCS6	COBRA1	3	0.6667	0.1589	2.10493
SOCS2	CPVL	3	0.6667	0.1589	4.81748		SOCS6	DVL3	3	0.6667	0.1589	2.06754
SOCS2	TMEM49	3	0.6667	0.1589	4.79429		SOCS6	CNP	3	0.6667	0.1589	2.05611
SOCS2	RFC4	3	0.6667	0.1589	4.60476		SOCS6	CDK12	3	0.6667	0.1589	2.04833
SOCS2	ABCE1	3	0.6667	0.1589	4.59737		SOCS6	IMMT	3	0.6667	0.1589	2.04828
SOCS2	C19orf20	3	0.6667	0.1589	4.49542		SOCS6	PPP2R5C	3	0.6667	0.1589	1.96755
SOCS2	DIP2A	3	0.6667	0.1589	4.4573		SOCS6	DEPDC1B	3	0.6667	0.1589	1.96244
SOCS2	SLC4A7	3	0.6667	0.1589	4.35044		SOCS6	ATP5L	3	0.6667	0.1589	1.9129
SOCS2	ELF2	3	0.6667	0.1589	4.3439		SOCS6	GAK	3	0.6667	0.1589	1.90022
SOCS2	PIK3R2	3	0.6667	0.1589	4.31031		SOCS6	ND1	3	0.6667	0.1589	1.88302
SOCS2	SASS6	3	0.6667	0.1589	4.23225		SOCS6	CASC5	3	0.6667	0.1589	1.87895
SOCS2	SRBD1	3	0.6667	0.1589	4.19263		SOCS6	AASS	3	0.6667	0.1589	1.86773
SOCS2	PIP4K2A	3	0.6667	0.1589	4.17099		SOCS6	SRBD1	3	0.6667	0.1589	1.85576
SOCS2	RAB1B	3	0.6667	0.1589	4.1267		SOCS6	OSBPL8	3	0.6667	0.1589	1.72856
SOCS2	XPOT	3	0.6667	0.1589	4.10725		SOCS6	CECR5	3	0.6667	0.1589	1.72443
SOCS2	ANKS1A	3	0.6667	0.1589	4.03754		SOCS6	RAP2C	3	0.6667	0.1589	1.69623
SOCS2	PDZD11	3	0.6667	0.1589	4.0362		SOCS6	WDR11	3	0.6667	0.1589	1.69555
SOCS2	ATP6V1H	3	0.6667	0.1589	4.03352		SOCS6	KIAA0090	3	0.6667	0.1589	1.69061
SOCS2	BRD2	3	0.6667	0.1589	4.01966		SOCS6	NISCH	3	0.6667	0.1589	1.68652
SOCS2	PAF1	3	0.6667	0.1589	3.87444		SOCS6	BPTF	3	0.6667	0.1589	1.58754
SOCS2	NCAPG2	3	0.6667	0.1589	3.67103		SOCS6	XAB2	3	0.6667	0.1589	1.57658
SOCS2	PPP6C	3	0.6667	0.1589	3.63509		SOCS6	SAMHD1	3	0.6667	0.1589	1.52366
SOCS2	DNM2	3	0.6667	0.1589	3.6263		SOCS6	RHOT2	3	0.6667	0.1589	1.51429
SOCS2	OXSR1	3	0.6667	0.1589	3.60259		SOCS6	RAB21	3	0.6667	0.1589	1.50947
SOCS2	RNMT	3	0.6667	0.1589	3.59671		SOCS6	DARS2	3	0.6667	0.1589	1.48644
SOCS2	CHD7	3	0.6667	0.1589	3.5128		SOCS6	ZMYM4	3	0.6667	0.1589	1.47025
SOCS2	ANK3	3	0.6667	0.1589	3.46602		SOCS6	PSMB2	3	0.6667	0.1589	1.31758
SOCS2	DCTN4	3	0.6667	0.1589	3.41442		SOCS6	PSMD12	3	0.6667	0.1589	1.31214
SOCS2	KIAA1279	3	0.6667	0.1589	3.40889		SOCS6	C19orf70	3	0.6667	0.1589	1.3113
SOCS2	USP48	3	0.6667	0.1589	3.36237		SOCS6	MTOR	3	0.6667	0.1589	1.20401
SOCS2	ASNS	3	0.6667	0.1589	3.2782		SOCS6	VPS52	3	0.6667	0.1589	1.11814
SOCS2	FAM115A	3	0.6667	0.1589	3.2634		SOCS6	MYBL2	3	0.6667	0.1589	1.07067
SOCS2	CDKN1A	3	0.6667	0.1589	3.15742		SOCS6	LRRC16A	3	0.6667	0.1589	1.06892
SOCS2	KPNA3	3	0.6667	0.1589	3.14443		SOCS6	PPP2R5D	3	0.6667	0.1589	1.04188
SOCS2	STMN1	3	0.6667	0.1589	3.13727		SOCS6	PI4KA	3	0.6667	0.1589	1.01049
SOCS2	KIAA0090	3	0.6667	0.1589	3.1127		SOCS6	PPM1F	3	0.6667	0.1589	0.988525
SOCS2	API5	3	0.6667	0.1589	3.0187		SOCS6	TELO2	3	0.6667	0.1589	0.980456
SOCS2	SNX24	3	0.6667	0.1589	2.94575		SOCS6	INTS2	3	0.6667	0.1589	0.945893
SOCS2	RARS2	3	0.6667	0.1589	2.91997		SOCS6	MED8	3	0.6667	0.1589	0.798635
SOCS2	KIFC1	3	0.6667	0.1589	2.88993		SOCS6	NARG2	3	0.6667	0.1589	0.653698
SOCS2	DNAJC8	3	0.6667	0.1589	2.88792		SOCS6	GNPAT	3	0.6667	0.1589	0.541459
SOCS2	IMMT	3	0.6667	0.1589	2.88383		SOCS6	POGZ	3	0.6666	0.2992	1.48028
SOCS2	RAPGEF6	3	0.6667	0.1589	2.88279		SOCS6	HYOU1	3	0.6663	0.2998	1.46746
SOCS2	CDCA2	3	0.6667	0.1589	2.74764		SOCS6	LIG3	3	0.6663	0.2998	1.33633
SOCS2	COPS5	3	0.6667	0.1589	2.72706		SOCS6	CRNKL1	3	0.666	0.3004	1.55387
SOCS2	TNRC6B	3	0.6667	0.1589	2.70015		SOCS6	FLOT1	3	0.6657	0.3006	2.12258
SOCS2	MTOR	3	0.6667	0.1589	2.69729		SOCS6	RIF1	3	0.6657	0.3006	1.42446
SOCS2	COBRA1	3	0.6667	0.1589	2.60798		SOCS6	USP39	3	0.6655	0.3009	1.78162
SOCS2	NOTCH2	3	0.6667	0.1589	2.60771		SOCS6	SEC63	3	0.6653	0.301	1.74808
SOCS2	SDCCAG3	3	0.6667	0.1589	2.60766		SOCS6	PLEC1	3	0.6648	0.3011	1.63683
SOCS2	DMAP1	3	0.6667	0.1589	2.59274		SOCS6	KDM3B	3	0.6646	0.3014	1.03996
SOCS2	COASY	3	0.6667	0.1589	2.50839		SOCS6	PIGT	3	0.6643	0.3015	0.976324
SOCS2	KIAA1468	3	0.6667	0.1589	2.48861		SOCS6	IRS4	3	0.6629	0.302	7.50052
SOCS2	CTBP2	3	0.6667	0.1589	2.44715		SOCS6	CORO2A	3	0.6627	0.3022	3.14947
SOCS2	DBT	3	0.6667	0.1589	2.43854		SOCS6	MLF2	3	0.6608	0.3025	1.35484
SOCS2	ARL6IP5	3	0.6667	0.1589	2.36781		SOCS6	ZNF638	3	0.6602	0.3026	1.45991
SOCS2	PIK3C3	3	0.6667	0.1589	2.36632		SOCS6	RFC2	3	0.6595	0.3027	1.98118
SOCS2	NSF	3	0.6667	0.1589	2.30968		SOCS6	CSNK2B	3	0.6536	0.303	1.75548
SOCS2	ATP5L	3	0.6667	0.1589	2.24825		SOCS6	BLM	3	0.6501	0.3037	2.07481
SOCS2	GAK	3	0.6667	0.1589	2.22648		SOCS6	UTP20	3	0.6501	0.3037	0.923991
SOCS2	C9orf72	3	0.6667	0.1589	2.17335		SOCS6	FASTKD5	3	0.6467	0.3041	1.20306
SOCS2	RB1	3	0.6667	0.1589	2.15159		SOCS6	SNTB2	3	0.6448	0.3043	1.17246
SOCS2	RTN3	3	0.6667	0.1589	2.14419		SOCS6	NOC3L	3	0.6378	0.3048	1.84724
SOCS2	TRIP12	3	0.6667	0.1589	2.11092		SOCS6	IPO7	3	0.6377	0.3049	2.39669
SOCS2	KDM3B	3	0.6667	0.1589	2.1029		SOCS6	JUP	3	0.6364	0.305	1.49138
SOCS2	TBPL1	3	0.6667	0.1589	2.07372		SOCS6	SLC25A1	3	0.6351	0.3053	1.98847
SOCS2	PIK3R1	3	0.6667	0.1589	2.05433		SOCS6	LONP1	3	0.629	0.3058	3.0467
SOCS2	OSBPL8	3	0.6667	0.1589	1.9563		SOCS6	FANCD2	3	0.6223	0.3065	1.01909
SOCS2	TAF5	3	0.6667	0.1589	1.95503		SOCS6	LRPPRC	3	0.617	0.3072	2.05783
SOCS2	C19orf70	3	0.6667	0.1589	1.93409		SOCS6	SCRIB	3	0.6165	0.3074	1.55456
SOCS2	SSR3	3	0.6667	0.1589	1.84977		SOCS6	NBN	3	0.6075	0.3081	1.70788
SOCS2	PSMB2	3	0.6667	0.1589	1.79716		SOCS6	POLD1	3	0.6056	0.3083	0.863241
SOCS2	AASS	3	0.6667	0.1589	1.78618		SOCS6	AQR	3	0.6032	0.3087	1.14498
SOCS2	NEK9	3	0.6667	0.1589	1.77992		SOCS6	TJP1	3	0.6011	0.3092	1.9796
SOCS2	MED14	3	0.6667	0.1589	1.72332		SOCS6	KDM1A	3	0.5925	0.3098	1.89688
SOCS2	SPAG5	3	0.6667	0.1589	1.70456		SOCS6	RSU1	3	0.5866	0.3103	0.87472
SOCS2	LRPPRC	3	0.6667	0.1589	1.69313		SOCS6	SCML1	3	0.5854	0.3105	1.15689
SOCS2	TTF2	3	0.6667	0.1589	1.69135		SOCS6	NXF1	3	0.5824	0.311	1.61598
SOCS2	FAM91A1	3	0.6667	0.1589	1.69008		SOCS6	MYH14	3	0.5804	0.3118	1.7991
SOCS2	CACYBP	3	0.6667	0.1589	1.65145		SOCS6	PNO1	3	0.5749	0.3123	2.76818
SOCS2	MLL	3	0.6667	0.1589	1.64203		SOCS6	LOC653269	3	0.5714	0.313	1.36617
SOCS2	DEPDC1B	3	0.6667	0.1589	1.63709		SOCS6	NDUFA13	3	0.5682	0.3138	1.13155
SOCS2	DENND4C	3	0.6667	0.1589	1.61571		SOCS6	KIAA1429	3	0.568	0.3141	0.989505
SOCS2	LEMD3	3	0.6667	0.1589	1.58021		SOCS6	BAG5	3	0.5649	0.3144	1.83557
SOCS2	AUP1	3	0.6667	0.1589	1.57689		SOCS6	AFG3L2	3	0.5502	0.3166	1.18445
SOCS2	GTF3C1	3	0.6667	0.1589	1.57303		SOCS6	IARS	3	0.5501	0.3169	1.7926
SOCS2	LRRC16A	3	0.6667	0.1589	1.56157		SOCS6	CANX	3	0.5376	0.3181	3.17748
SOCS2	STK24	3	0.6667	0.1589	1.55926		SOCS6	RAD50	3	0.5307	0.3194	1.93371
SOCS2	DCTN2	3	0.6667	0.1589	1.53356		SOCS6	SKIV2L2	3	0.5288	0.3197	2.71837
SOCS2	NR2C1	3	0.6667	0.1589	1.52454		SOCS6	ACOT9	3	0.5165	0.3213	2.24281
SOCS2	HLTF	3	0.6667	0.1589	1.49123		SOCS6	NSA2	3	0.5158	0.3217	1.61839
SOCS2	PARVA	3	0.6667	0.1589	1.47923		SOCS6	ATP1B3	3	0.5156	0.322	2.02782
SOCS2	TRIM23	3	0.6667	0.1589	1.47842		SOCS6	PRPF4	3	0.5124	0.3234	2.11263
SOCS2	EXOC4	3	0.6667	0.1589	1.46298		SOCS6	PHF8	3	0.5082	0.3248	1.51335
SOCS2	VPS52	3	0.6667	0.1589	1.43045		SOCS6	MYO1B	3	0.5072	0.3252	2.29124
SOCS2	YARS	3	0.6667	0.1589	1.41433		SOCS6	DCTN2	3	0.5066	0.3255	1.22156
SOCS2	MCM2	3	0.6667	0.1589	1.27878		SOCS6	SAP30BP	3	0.5004	0.3259	1.62967
SOCS2	POLD1	3	0.6667	0.1589	1.26226		SOCS6	CTNNB1	3	0.4977	0.3262	1.41529
SOCS2	USP9X	3	0.6667	0.1589	1.20341		SOCS6	SFRS14	3	0.4958	0.3266	1.47488
SOCS2	SNAP29	3	0.6667	0.1589	1.19024		SOCS6	PDHB	3	0.4945	0.327	1.17506
SOCS2	PIP4K2C	3	0.6667	0.1589	1.12136		SOCS6	RPL34	3	0.4929	0.3273	2.37179
SOCS2	CTTNBP2NL	3	0.6667	0.1589	1.12065		SOCS6	UQCRFS1	3	0.4871	0.3284	0.821921
SOCS2	PI4KA	3	0.6667	0.1589	1.02189		SOCS6	SLC25A3	3	0.485	0.3288	2.92552
SOCS2	NARG2	3	0.6667	0.1589	0.987601		SOCS6	MAPRE2	3	0.4845	0.3292	1.19505
SOCS2	CEP55	3	0.6667	0.1589	0.935724		SOCS6	DDX55	3	0.4843	0.3296	0.986809
SOCS2	PGM3	3	0.6667	0.1589	0.91886		SOCS6	ATP5B	3	0.4768	0.33	1.9403
SOCS2	POLH	3	0.6667	0.1589	0.831706		SOCS6	NCLN	3	0.4746	0.3308	1.27673
SOCS2	MED8	3	0.6667	0.1589	0.825861		SOCS6	ATP5J2	3	0.4657	0.3335	1.87505
SOCS2	STT3A	3	0.6666	0.2992	1.92923		SOCS6	HAX1	3	0.4614	0.3351	1.32879
SOCS2	CKAP4	3	0.6666	0.2992	1.20746		SOCS6	DDX39	3	0.4542	0.3368	1.77765
SOCS2	ABR	3	0.6666	0.2992	1.15796		SOCS6	RPS7	3	0.4513	0.3384	1.50993
SOCS2	SLC39A7	3	0.6664	0.2996	1.48271		SOCS6	GTF2I	3	0.4493	0.34	2.19373
SOCS2	MCM3	3	0.6664	0.2996	1.29733		SOCS6	CALM3	3	0.4482	0.3405	2.2425
SOCS2	STXBP4	3	0.6663	0.2998	1.39772		SOCS6	AKAP1	3	0.4453	0.3417	1.07495
SOCS2	SPCS3	3	0.6662	0.3001	1.29809		SOCS6	USP7	3	0.4425	0.3425	1.42508
SOCS2	INTS2	3	0.6662	0.3001	1.02421		SOCS6	ORC5L	3	0.4417	0.3429	1.3613
SOCS2	MPV17	3	0.6661	0.3003	1.04697		SOCS6	MYH9	3	0.4415	0.3433	1.49768
SOCS2	PDHB	3	0.6658	0.3005	1.01346		SOCS6	C1QBP	3	0.44	0.3437	1.84493
SOCS2	FLOT1	3	0.6657	0.3006	1.85852		SOCS6	NCBP1	3	0.4385	0.3446	1.6884
SOCS2	ACTR3	3	0.6654	0.301	1.87201		SOCS6	ZBTB33	3	0.4369	0.345	3.22466
SOCS2	ZNF622	3	0.6647	0.3012	1.2696		SOCS6	NUP93	3	0.4354	0.3454	1.66739
SOCS2	MFN2	3	0.6647	0.3012	1.21929		SOCS6	MPRIP	3	0.4333	0.3466	1.3228
SOCS2	UQCRFS1	3	0.664	0.3016	0.918893		SOCS6	KIAA0776	3	0.4326	0.347	1.64315
SOCS2	SEC24B	3	0.6636	0.3017	0.578529		SOCS6	GPI	3	0.4324	0.3475	1.13288
SOCS2	BAT2L1	3	0.6635	0.3018	2.19124		SOCS6	NUP188	3	0.4321	0.3479	1.20137
SOCS2	ARPC2	3	0.6631	0.3019	1.50324		SOCS6	DHCR7	3	0.4311	0.3483	1.3942
SOCS2	HAUS5	3	0.6629	0.302	1.39681		SOCS6	LMNB1	3	0.4232	0.3495	1.35855
SOCS2	NDUFA5	3	0.6627	0.3022	1.19047		SOCS6	MYO1D	3	0.4229	0.3499	2.50182
SOCS2	DSG2	3	0.6615	0.3024	1.37829		SOCS6	SIN3B	3	0.4226	0.3504	4.8404
SOCS2	AKT2	3	0.6615	0.3024	1.16066		SOCS6	CLPX	3	0.4214	0.3512	1.37053
SOCS2	NDRG1	3	0.6594	0.3028	1.20116		SOCS6	INA	3	0.4194	0.352	2.22648
SOCS2	RSU1	3	0.6552	0.3029	1.03238		SOCS6	EPB41L2	3	0.4165	0.3533	2.52512
SOCS2	TFIP11	3	0.6532	0.3032	1.33692		SOCS6	TECR	3	0.4149	0.3546	1.9191
SOCS2	C17orf75	3	0.652	0.3033	0.91784		SOCS6	IARS2	3	0.4147	0.355	1.34552
SOCS2	AP2B1	3	0.6518	0.3034	1.47397		SOCS6	LPGAT1	3	0.4114	0.3562	1.22802
SOCS2	CORO2A	3	0.6517	0.3035	1.78307		SOCS6	XPO1	3	0.4097	0.3571	2.0193
SOCS2	SLC25A11	3	0.6504	0.3036	1.77442		SOCS6	GNB2L1	3	0.4078	0.3579	2.33221
SOCS2	EPS15L1	3	0.6496	0.304	1.54871		SOCS6	RBBP7	3	0.407	0.3587	1.688
SOCS2	NAP1L1	3	0.6451	0.3042	2.16647		SOCS6	CNIH4	3	0.4042	0.3604	2.34792
SOCS2	KIAA1429	3	0.64	0.3045	1.02561		SOCS6	ERBB2IP	3	0.402	0.3612	2.01561
SOCS2	LIG3	3	0.6399	0.3046	0.883917		SOCS6	NUP205	3	0.4007	0.3621	1.35095
SOCS2	ARCN1	3	0.6356	0.3052	1.73785		SOCS6	DVL2	3	0.4	0.3633	1.53108
SOCS2	EPB41L3	3	0.6351	0.3053	1.32762		SOCS6	CLTC	3	0.3993	0.3641	1.75157
SOCS2	IDI1	3	0.6295	0.3056	1.13763		SOCS6	LENG8	3	0.3973	0.3658	1.30587
SOCS2	INA	3	0.629	0.3058	3.08653		SOCS6	NDUFA10	3	0.3962	0.3662	1.56292
SOCS2	WDR11	3	0.6242	0.3061	1.32014		SOCS6	LRRFIP2	3	0.3947	0.3674	0.975801
SOCS2	CPSF3	3	0.6237	0.3063	1.57227		SOCS6	TMOD2	3	0.3943	0.3678	1.38488
SOCS2	DVL2	3	0.6207	0.3066	2.05722		SOCS6	SR140	3	0.3916	0.3687	2.24341
SOCS2	ASCC3	3	0.6196	0.3068	0.980769		SOCS6	CHD8	3	0.3909	0.3703	1.97914
SOCS2	CLNS1A	3	0.6172	0.307	1.68923		SOCS6	RPN2	3	0.3868	0.3715	1.38022
SOCS2	ATP5B	3	0.6129	0.3075	1.83826		SOCS6	RPS15A	3	0.3846	0.3723	1.9229
SOCS2	SUPT5H	3	0.6098	0.3077	1.15585		SOCS6	TCOF1	3	0.3844	0.3727	1.95065
SOCS2	E2F3	3	0.6076	0.3079	1.28697		SOCS6	VDAC1	3	0.3841	0.3731	1.51596
SOCS2	EIF3M	3	0.6042	0.3085	1.25844		SOCS6	FAF2	3	0.3839	0.3735	1.14734
SOCS2	MDN1	3	0.6029	0.309	2.00189		SOCS6	AIF1L	3	0.3834	0.3744	1.35862
SOCS2	GLMN	3	0.5977	0.3094	1.08713		SOCS6	PRPF31	3	0.3808	0.3752	1.61613
SOCS2	NBN	3	0.596	0.3096	1.47269		SOCS6	SSR4	3	0.3781	0.3756	1.62315
SOCS2	C17orf81	3	0.5913	0.3101	1.51753		SOCS6	CORO1C	3	0.3771	0.3768	1.80533
SOCS2	HYOU1	3	0.5842	0.3108	0.994045		SOCS6	LAS1L	3	0.377	0.3772	1.92939
SOCS2	PPA1	3	0.5817	0.3113	1.66794		SOCS6	LIMA1	3	0.3769	0.3776	1.27283
SOCS2	CTNND1	3	0.5806	0.3115	1.044		SOCS6	CEPT1	3	0.3733	0.3784	2.24107
SOCS2	ATP1B3	3	0.5768	0.312	1.6273		SOCS6	CCDC101	3	0.3721	0.3792	1.2924
SOCS2	PRKAG1	3	0.5737	0.3125	1.296		SOCS6	CDC73	3	0.3704	0.3805	1.33534
SOCS2	PKN2	3	0.5728	0.3128	1.06155		SOCS6	DDX54	3	0.3699	0.3813	1.59931
SOCS2	SDCBP	3	0.5713	0.3133	1.21018		SOCS6	SPTAN1	3	0.3695	0.3825	1.93115
SOCS2	VCP	3	0.5685	0.3136	1.3964		SOCS6	DDX20	3	0.3681	0.3837	1.50833
SOCS2	CHD1	3	0.564	0.3146	2.52563		SOCS6	LRRC49	3	0.367	0.3845	1.60213
SOCS2	TCOF1	3	0.5627	0.3149	1.93812		SOCS6	ZNF318	3	0.3627	0.3857	1.61556
SOCS2	CDC27	3	0.5605	0.3152	1.33664		SOCS6	MYST2	3	0.3605	0.3865	1.43147
SOCS2	TLN1	3	0.5601	0.3155	1.45792		SOCS6	RPL22	3	0.3602	0.3873	1.68526
SOCS2	AP2S1	3	0.5575	0.3157	1.58039		SOCS6	AAAS	3	0.3598	0.3881	1.0728
SOCS2	SLC25A1	3	0.5558	0.316	2.03802		SOCS6	AIMP2	3	0.3597	0.3885	1.85664
SOCS2	HNRNPA1	3	0.5533	0.3163	1.57773		SOCS6	HMGN2	3	0.3574	0.3897	2.02073
SOCS2	JUP	3	0.5493	0.3172	1.64942		SOCS6	ADNP	3	0.357	0.3901	2.67556
SOCS2	ATP5J2	3	0.5453	0.3175	1.57662		SOCS6	MCM7	3	0.3565	0.3909	1.55356
SOCS2	GNAS	3	0.5434	0.3178	1.31033		SOCS6	RBM10	3	0.3558	0.3916	1.18861
SOCS2	PNN	3	0.5376	0.3181	2.25013		SOCS6	SMC1A	3	0.3555	0.392	1.78723
SOCS2	SLC25A3	3	0.535	0.3187	2.21681		SOCS6	RPL27	3	0.3549	0.3932	1.79396
SOCS2	PHAX	3	0.5321	0.319	1.10691		SOCS6	PPP1R10	3	0.3548	0.3936	2.11593
SOCS2	DDX42	3	0.5277	0.32	1.99669		SOCS6	TMOD1	3	0.3547	0.394	1.23015
SOCS2	XPO5	3	0.527	0.3203	2.08677		SOCS6	SPCS3	3	0.3537	0.3948	1.15957
SOCS2	AHNAK	3	0.5237	0.3207	2.89354		SOCS6	AHNAK	3	0.3533	0.3952	2.91991
SOCS2	CLK3	3	0.5234	0.321	1.13411		SOCS6	PRKDC	3	0.3519	0.3963	1.49759
SOCS2	ZFYVE16	3	0.5155	0.3224	1.22908		SOCS6	NAT10	3	0.3517	0.3967	0.771968
SOCS2	NUP62	3	0.5139	0.3227	1.63295		SOCS6	MYO6	3	0.3508	0.3975	1.7038
SOCS2	RPS15A	3	0.5135	0.3231	2.00478		SOCS6	VDAC3	3	0.3508	0.3975	1.12752
SOCS2	AKAP1	3	0.5112	0.3238	1.65651		SOCS6	TLN1	3	0.3504	0.3997	1.25123
SOCS2	VDAC1	3	0.5111	0.3241	1.45995		SOCS6	RPL24	3	0.3475	0.402	1.13706
SOCS2	BASP1	3	0.5091	0.3245	0.773652		SOCS6	DPM1	3	0.3474	0.4024	1.25748
SOCS2	TTC28	3	0.491	0.3277	0.909569		SOCS6	TFIP11	3	0.3473	0.4028	1.83306
SOCS2	NSUN2	3	0.4902	0.3281	1.77033		SOCS6	LOC100287932	3	0.347	0.4031	1.46038
SOCS2	NXF1	3	0.476	0.3304	1.05133		SOCS6	ADAR	3	0.3465	0.4039	1.22813
SOCS2	ACOT9	3	0.4741	0.3311	1.68977		SOCS6	SMCHD1	3	0.3453	0.4061	1.53375
SOCS2	UNC45A	3	0.4725	0.3315	1.57957		SOCS6	PPP1R9B	3	0.3453	0.4061	1.31888
SOCS2	NUDC	3	0.4712	0.3319	1.77106		SOCS6	SLC25A4	3	0.3447	0.4079	1.30466
SOCS2	SLK	3	0.4696	0.3323	1.28618		SOCS6	ASCC3	3	0.3444	0.4086	0.839499
SOCS2	PPP1R10	3	0.4674	0.3327	2.81694		SOCS6	SAP18	3	0.3442	0.4093	1.41366
SOCS2	RAD50	3	0.4663	0.3331	1.8525		SOCS6	POLR2B	3	0.3438	0.4104	1.78256
SOCS2	TJP1	3	0.4652	0.3339	1.40789		SOCS6	RPS18	3	0.3431	0.4115	1.50515
SOCS2	RPL24	3	0.4642	0.3343	1.31308		SOCS6	ARID3B	3	0.3429	0.4125	1.51214
SOCS2	RHOT2	3	0.4621	0.3347	1.43203		SOCS6	ACACA	3	0.3425	0.4132	1.44983
SOCS2	ATAD3B	3	0.4604	0.3355	0.992606		SOCS6	YARS	3	0.3423	0.4139	0.965149
SOCS2	SKIV2L2	3	0.4601	0.336	2.35975		SOCS6	GTPBP4	3	0.3422	0.4143	1.58524
SOCS2	CSNK2B	3	0.4564	0.3364	1.95526		SOCS6	ATP5O	3	0.3419	0.415	1.25419
SOCS2	PFDN2	3	0.4541	0.3372	1.59297		SOCS6	ZMYND8	3	0.3418	0.4153	1.1922
SOCS2	ERBB2IP	3	0.453	0.3376	1.47946		SOCS6	ELAVL1	3	0.341	0.4174	1.3637
SOCS2	RFC2	3	0.4517	0.338	1.18057		SOCS6	PEX14	3	0.3409	0.4177	1.01206
SOCS2	HNRNPD	3	0.451	0.3388	2.10376		SOCS6	H2AFY	3	0.3404	0.4184	2.70854
SOCS2	MSH2	3	0.4496	0.3392	2.0007		SOCS6	KIF23	3	0.3401	0.4187	1.68146
SOCS2	LRRC49	3	0.4495	0.3396	1.84413		SOCS6	SPNS1	3	0.3396	0.4194	1.64814
SOCS2	KPNA2	3	0.4471	0.3409	1.79585		SOCS6	TPX2	3	0.3394	0.4197	1.51866
SOCS2	CANX	3	0.4463	0.3413	1.8906		SOCS6	CDK9	3	0.3393	0.4204	1.53792
SOCS2	KIF11	3	0.4448	0.3421	1.41971		SOCS6	ARPC2	3	0.339	0.422	0.997123
SOCS2	UBR4	3	0.4397	0.3441	0.943606		SOCS6	DIMT1L	3	0.3389	0.4227	1.81843
SOCS2	MAPRE2	3	0.4344	0.3458	1.52322		SOCS6	CDKN2AIP	3	0.3388	0.4237	1.36761
SOCS2	AP1G1	3	0.4334	0.3462	1.05191		SOCS6	KRT8	3	0.3384	0.4256	1.02905
SOCS2	DBN1	3	0.4309	0.3487	2.19347		SOCS6	THOC5	3	0.3384	0.4256	0.899911
SOCS2	HAX1	3	0.4284	0.3491	1.20266		SOCS6	CSNK2A2	3	0.3382	0.4269	1.6043
SOCS2	PSMA2	3	0.4223	0.3508	0.949328		SOCS6	SEC22B	3	0.3382	0.4269	1.45661
SOCS2	CCT7	3	0.4213	0.3516	2.36076		SOCS6	SLC2A1	3	0.3381	0.4278	1.40931
SOCS2	AGFG1	3	0.4171	0.3524	1.11437		SOCS6	BRD4	3	0.3376	0.4291	1.81851
SOCS2	RUVBL1	3	0.4166	0.3529	1.99216		SOCS6	DNAJA1	3	0.3376	0.4291	1.23077
SOCS2	PELO	3	0.4163	0.3537	0.786846		SOCS6	HUWE1	3	0.3376	0.4291	1.13075
SOCS2	KPNB1	3	0.415	0.3541	2.06439		SOCS6	PKP4	3	0.3375	0.43	8.03201
SOCS2	LRRFIP2	3	0.4145	0.3554	0.865109		SOCS6	ARID1A	3	0.3375	0.43	1.50726
SOCS2	SLC1A5	3	0.413	0.3558	1.3208		SOCS6	ADRM1	3	0.3375	0.43	0.630345
SOCS2	CCT4	3	0.4106	0.3566	2.54694		SOCS6	GLYR1	3	0.3374	0.4313	1.60125
SOCS2	EPB41L2	3	0.4086	0.3575	1.6553		SOCS6	EIF2S3	3	0.3374	0.4313	1.06265
SOCS2	HIST2H4A	3	0.4076	0.3583	2.77785		SOCS6	PRPF3	3	0.3373	0.4322	1.2277
SOCS2	MRPL16	3	0.4058	0.3592	1.89617		SOCS6	PIGU	3	0.3372	0.4328	0.842186
SOCS2	SHCBP1	3	0.4058	0.3592	1.09762		SOCS6	NOL9	3	0.337	0.4334	1.32211
SOCS2	MRE11A	3	0.4054	0.36	2.27021		SOCS6	RFC5	3	0.3368	0.4343	1.06622
SOCS2	ORC5L	3	0.4027	0.3608	1.93831		SOCS6	GRWD1	3	0.336	0.4373	1.56446
SOCS2	CCT6A	3	0.4012	0.3617	2.22885		SOCS6	BCOR	3	0.336	0.4373	1.39293
SOCS2	NISCH	3	0.4005	0.3625	1.30815		SOCS6	MCM3	3	0.3359	0.4378	1.48545
SOCS2	CCT2	3	0.4001	0.3629	1.89297		SOCS6	CLPTM1L	3	0.3359	0.4378	1.35208
SOCS2	CDKN2A	3	0.4	0.3633	2.17951		SOCS6	CTNND1	3	0.3359	0.4378	0.834251
SOCS2	MKL2	3	0.3987	0.3646	2.24719		SOCS6	SLC25A6	3	0.3357	0.4399	1.21821
SOCS2	DDX55	3	0.3984	0.365	0.967846		SOCS6	DDX23	3	0.3357	0.4399	1.00988
SOCS2	EDC4	3	0.3978	0.3654	1.96837		SOCS6	DNMBP	3	0.3357	0.4399	0.569464
SOCS2	SND1	3	0.3962	0.3662	1.03405		SOCS6	CORO1A	3	0.3356	0.4413	1.43048
SOCS2	42622	3	0.3957	0.367	1.67001		SOCS6	TUBB6	3	0.3355	0.4419	1.33968
SOCS2	CCT3	3	0.3928	0.3682	2.36441		SOCS6	HNRNPAB	3	0.3354	0.4421	0.872214
SOCS2	RPL7	3	0.3913	0.3691	2.15146		SOCS6	CDK1	3	0.3353	0.4424	1.29345
SOCS2	ARPC1B	3	0.3912	0.3695	2.3705		SOCS6	IDH3B	3	0.3351	0.4438	1.12714
SOCS2	SMC1A	3	0.3911	0.3699	1.40364		SOCS6	RB1	3	0.3351	0.4438	0.810217
SOCS2	SH3BGRL2	3	0.3903	0.3707	1.42394		SOCS6	CDYL	3	0.335	0.4452	1.28647
SOCS2	DDX20	3	0.3894	0.3711	1.41832		SOCS6	RPS11	3	0.335	0.4452	1.24711
SOCS2	AQR	3	0.3854	0.3719	1.07389		SOCS6	CDCA8	3	0.3349	0.4457	1.51022
SOCS2	CLTC	3	0.3835	0.374	1.34147		SOCS6	JMJD1C	3	0.3349	0.4457	1.42579
SOCS2	WWOX	3	0.3827	0.3748	2.10583		SOCS6	EP400	3	0.3347	0.4468	1.09061
SOCS2	SPTBN1	3	0.3779	0.376	1.78548		SOCS6	PRKAG1	3	0.3347	0.4468	0.685529
SOCS2	SPTAN1	3	0.3777	0.3764	1.87844		SOCS6	DPY30	3	0.3346	0.4479	1.54333
SOCS2	HAUS6	3	0.3746	0.378	1.20122		SOCS6	EPB41	3	0.3346	0.4479	1.18326
SOCS2	MYO6	3	0.3733	0.3784	2.24186		SOCS6	MLL	3	0.3345	0.449	1.13579
SOCS2	MDC1	3	0.3719	0.3796	1.5666		SOCS6	EIF3G	3	0.3343	0.4508	1.39137
SOCS2	42615	3	0.3705	0.38	1.52793		SOCS6	LMF2	3	0.3343	0.4508	1.31065
SOCS2	GAS2L3	3	0.3701	0.3809	1.72747		SOCS6	ATP2A2	3	0.3343	0.4508	0.984179
SOCS2	CCT5	3	0.3699	0.3813	2.22088		SOCS6	C1orf57	3	0.3343	0.4508	0.907314
SOCS2	NASP	3	0.3699	0.3813	1.74201		SOCS6	BAG2	3	0.3341	0.4521	1.25973
SOCS2	RPL27	3	0.369	0.3829	2.03507		SOCS6	GSG2	3	0.3341	0.4521	0.759106
SOCS2	RPL32	3	0.3684	0.3833	1.19748		SOCS6	BRIP1	3	0.334	0.4536	1.05381
SOCS2	STAT1	3	0.3672	0.3841	1.79616		SOCS6	PKM2	3	0.3339	0.4544	1.19889
SOCS2	EIF5	3	0.3659	0.3849	1.33386		SOCS6	ATAD2	3	0.3339	0.4544	1.03719
SOCS2	EIF4B	3	0.3639	0.3853	1.82383		SOCS6	CHERP	3	0.3338	0.4552	1.23403
SOCS2	RP11-529I10.4	3	0.3614	0.3861	0.841758		SOCS6	GLMN	3	0.3338	0.4552	1.06706
SOCS2	RAI14	3	0.3605	0.3865	0.949951		SOCS6	SLC39A7	3	0.3338	0.4552	0.926049
SOCS2	MLLT4	3	0.3599	0.3877	1.31175		SOCS6	RBM26	3	0.3338	0.4552	0.863468
SOCS2	GCN1L1	3	0.3582	0.3889	1.37516		SOCS6	VAPA	3	0.3338	0.4552	0.85814
SOCS2	MSH6	3	0.3578	0.3893	1.63617		SOCS6	TAF6	3	0.3337	0.4574	0.771081
SOCS2	MYH10	3	0.3567	0.3905	1.83698		SOCS6	CDK2AP1	3	0.3337	0.4574	0.66021
SOCS2	MYO18A	3	0.3564	0.3913	1.43089		SOCS6	CEP55	3	0.3337	0.4574	0.604168
SOCS2	FRG1	3	0.3554	0.3924	1.66179		SOCS6	DSG2	3	0.3336	0.4591	1.44456
SOCS2	FKBP4	3	0.355	0.3928	1.10259		SOCS6	RPL9	3	0.3336	0.4591	1.18229
SOCS2	SEC22B	3	0.354	0.3944	1.46947		SOCS6	ZFR	3	0.3336	0.4591	0.91195
SOCS2	EHD4	3	0.3527	0.3955	1.14619		SOCS6	DDB1	3	0.3335	0.4608	1.36356
SOCS2	RPL8	3	0.3525	0.3959	1.68953		SOCS6	NDUFA9	3	0.3335	0.4608	1.3251
SOCS2	RPS18	3	0.351	0.3971	1.63408		SOCS6	MTA2	3	0.3335	0.4608	1.23052
SOCS2	LOC653269	3	0.3508	0.3975	4.97628		SOCS6	SF3B14	3	0.3335	0.4608	1.18033
SOCS2	PDCD5	3	0.3506	0.3986	1.60057		SOCS6	CUX1	3	0.3335	0.4608	1.00771
SOCS2	RPL34	3	0.3505	0.399	4.28025		SOCS6	EPB41L3	3	0.3334	0.4629	1.12971
SOCS2	STRAP	3	0.3505	0.399	1.8696		SOCS6	KIDINS220	3	0.3334	0.4629	1.04984
SOCS2	MCCC2	3	0.35	0.4001	1.5476		SOCS6	ALDH3A2	3	0.3334	0.4629	1.01524
SOCS2	DDX52	3	0.3499	0.4005	1.45063		SOCS6	NDUFS3	3	0.3334	0.4629	1.00498
SOCS2	SNX1	3	0.3487	0.4009	1.22557		SOCS6	C3orf63	3	0.3334	0.4629	0.982827
SOCS2	TAGLN2	3	0.3481	0.4013	0.839374		SOCS6	CLCC1	3	0.3333	0.4641	108.546
SOCS2	TMOD1	3	0.348	0.4016	1.2478		SOCS6	MYL12B	3	0.3333	0.4641	47.833
SOCS2	ADAR	3	0.3468	0.4035	1.32511		SOCS6	IQGAP2	3	0.3333	0.4641	37.2503
SOCS2	RPLP2	3	0.3462	0.4042	2.0451		SOCS6	KRT79	3	0.3333	0.4641	34.8332
SOCS2	AAAS	3	0.346	0.4046	1.25561		SOCS6	MYL12A	3	0.3333	0.4641	30.5303
SOCS2	RPS25	3	0.3458	0.405	2.22578		SOCS6	POLR2I	3	0.3333	0.4641	30.366
SOCS2	ELP4	3	0.3457	0.4053	1.05306		SOCS6	RTN1	3	0.3333	0.4641	28.4073
SOCS2	MYH9	3	0.3455	0.4057	1.42713		SOCS6	SF3B5	3	0.3333	0.4641	27.1329
SOCS2	RAP2C	3	0.3453	0.4061	1.33548		SOCS6	HDGF2	3	0.3333	0.4641	22.589
SOCS2	TCP1	3	0.345	0.4072	1.96223		SOCS6	SUPT4H1	3	0.3333	0.4641	20.143
SOCS2	TP53BP2	3	0.345	0.4072	1.18719		SOCS6	WIPI2	3	0.3333	0.4641	19.5282
SOCS2	ATP5F1	3	0.3447	0.4079	1.37203		SOCS6	WDR6	3	0.3333	0.4641	17.5995
SOCS2	AASDHPPT	3	0.3443	0.409	0.806231		SOCS6	LSM4	3	0.3333	0.4641	17.5989
SOCS2	EIF3I	3	0.3439	0.4097	1.42179		SOCS6	TUBB2B	3	0.3333	0.4641	14.8753
SOCS2	POLR2B	3	0.3439	0.4097	1.04247		SOCS6	SELI	3	0.3333	0.4641	14.4203
SOCS2	MAP4K4	3	0.3436	0.4108	0.675044		SOCS6	STT3B	3	0.3333	0.4641	13.4834
SOCS2	CDK12	3	0.3434	0.4111	0.861092		SOCS6	ZRANB2	3	0.3333	0.4641	13.0256
SOCS2	CAPZA1	3	0.343	0.4118	1.66836		SOCS6	PIK3R3	3	0.3333	0.4641	12.8919
SOCS2	NUP160	3	0.343	0.4118	1.46099		SOCS6	ATP2B1	3	0.3333	0.4641	12.4898
SOCS2	ARID3B	3	0.3429	0.4125	1.28527		SOCS6	GTF2A1	3	0.3333	0.4641	12.0482
SOCS2	SPAG9	3	0.3425	0.4132	1.51877		SOCS6	UBE2I	3	0.3333	0.4641	11.7729
SOCS2	TNPO1	3	0.3422	0.4143	0.903576		SOCS6	PDCL	3	0.3333	0.4641	11.69
SOCS2	WASF2	3	0.3417	0.4157	1.03676		SOCS6	EPS15	3	0.3333	0.4641	11.4871
SOCS2	PSMD4	3	0.3416	0.416	1.41932		SOCS6	PPHLN1	3	0.3333	0.4641	11.1721
SOCS2	TPX2	3	0.3414	0.4163	1.0706		SOCS6	UXT	3	0.3333	0.4641	11.1622
SOCS2	ZFR	3	0.3414	0.4163	1.04556		SOCS6	TMED10	3	0.3333	0.4641	11.0626
SOCS2	AMBRA1	3	0.3412	0.417	0.597394		SOCS6	RACGAP1	3	0.3333	0.4641	10.9842
SOCS2	FUBP3	3	0.3409	0.4177	1.76687		SOCS6	PABPN1	3	0.3333	0.4641	10.9695
SOCS2	RBM26	3	0.3399	0.419	0.94159		SOCS6	CASK	3	0.3333	0.4641	10.9486
SOCS2	PSMD13	3	0.3394	0.4197	1.27868		SOCS6	SNRPG	3	0.3333	0.4641	10.8872
SOCS2	XPO1	3	0.3392	0.4207	1.56225		SOCS6	ZCCHC10	3	0.3333	0.4641	10.7363
SOCS2	POLR2C	3	0.3392	0.4207	0.936731		SOCS6	MFAP1	3	0.3333	0.4641	10.5806
SOCS2	HNRNPAB	3	0.3392	0.4207	0.930868		SOCS6	TOR1AIP2	3	0.3333	0.4641	10.1105
SOCS2	NME1	3	0.3392	0.4207	0.744537		SOCS6	MAP7D3	3	0.3333	0.4641	10.0768
SOCS2	PLIN3	3	0.339	0.422	0.738301		SOCS6	RAB5A	3	0.3333	0.4641	10.0304
SOCS2	CD2AP	3	0.3389	0.4227	1.8767		SOCS6	ATP6V1H	3	0.3333	0.4641	9.63953
SOCS2	COPG	3	0.3389	0.4227	1.1368		SOCS6	GTF3C3	3	0.3333	0.4641	9.59467
SOCS2	PSME3	3	0.3388	0.4237	0.871614		SOCS6	VPS13C	3	0.3333	0.4641	9.56884
SOCS2	YEATS2	3	0.3387	0.4243	1.03418		SOCS6	YTHDC1	3	0.3333	0.4641	9.51216
SOCS2	LAS1L	3	0.3385	0.4247	1.49155		SOCS6	BRD2	3	0.3333	0.4641	9.47858
SOCS2	EIF3E	3	0.3385	0.4247	1.32467		SOCS6	GSN	3	0.3333	0.4641	9.3749
SOCS2	PRPF3	3	0.3385	0.4247	1.07418		SOCS6	SAP130	3	0.3333	0.4641	9.26263
SOCS2	ATG2B	3	0.3384	0.4256	0.959186		SOCS6	CETN2	3	0.3333	0.4641	9.16961
SOCS2	GRWD1	3	0.3383	0.4266	1.27336		SOCS6	PDK1	3	0.3333	0.4641	9.05735
SOCS2	EIF4G2	3	0.3382	0.4269	1.10006		SOCS6	RFC3	3	0.3333	0.4641	9.02159
SOCS2	FTO	3	0.338	0.4282	1.05399		SOCS6	TMEM209	3	0.3333	0.4641	8.98753
SOCS2	KIF23	3	0.338	0.4282	0.931293		SOCS6	ZDBF2	3	0.3333	0.4641	8.8528
SOCS2	C10orf18	3	0.3377	0.4288	1.06339		SOCS6	MTPAP	3	0.3333	0.4641	8.83389
SOCS2	RPS8	3	0.3375	0.43	1.46775		SOCS6	HCCS	3	0.3333	0.4641	8.76543
SOCS2	RPLP1	3	0.3374	0.4313	1.93935		SOCS6	HDDC2	3	0.3333	0.4641	8.76251
SOCS2	KIF22	3	0.3373	0.4322	1.11632		SOCS6	CDC16	3	0.3333	0.4641	8.75237
SOCS2	CLPTM1L	3	0.3371	0.4331	1.20746		SOCS6	VANGL1	3	0.3333	0.4641	8.75102
SOCS2	PPP1CC	3	0.337	0.4334	1.84847		SOCS6	RAB14	3	0.3333	0.4641	8.64132
SOCS2	RFC1	3	0.337	0.4334	1.07621		SOCS6	TMCO1	3	0.3333	0.4641	8.60785
SOCS2	NOL9	3	0.3368	0.4343	1.1626		SOCS6	GTF3C5	3	0.3333	0.4641	8.58067
SOCS2	GBF1	3	0.3367	0.4349	0.785424		SOCS6	RAB13	3	0.3333	0.4641	8.58
SOCS2	PDXDC1	3	0.3367	0.4349	0.607126		SOCS6	TRIM33	3	0.3333	0.4641	8.49414
SOCS2	TEX10	3	0.3366	0.4355	1.19148		SOCS6	EIF4E2	3	0.3333	0.4641	8.46095
SOCS2	CDK9	3	0.3366	0.4355	0.711327		SOCS6	RPS27	3	0.3333	0.4641	8.45977
SOCS2	CSDE1	3	0.3366	0.4355	0.698686		SOCS6	ISY1	3	0.3333	0.4641	8.45117
SOCS2	DIAPH3	3	0.3365	0.4364	1.08045		SOCS6	AFF4	3	0.3333	0.4641	8.44195
SOCS2	CDK2	3	0.3361	0.4367	1.18063		SOCS6	NACC1	3	0.3333	0.4641	8.32536
SOCS2	JMJD1C	3	0.3361	0.4367	1.08296		SOCS6	GCLM	3	0.3333	0.4641	8.31304
SOCS2	PHGDH	3	0.3359	0.4378	1.46035		SOCS6	E2F6	3	0.3333	0.4641	8.23954
SOCS2	ATP1A1	3	0.3359	0.4378	1.4109		SOCS6	ITSN1	3	0.3333	0.4641	8.20884
SOCS2	EIF3G	3	0.3359	0.4378	1.04989		SOCS6	LSM6	3	0.3333	0.4641	8.10119
SOCS2	YWHAE	3	0.3358	0.4396	1.02243		SOCS6	BAIAP2L1	3	0.3333	0.4641	7.95385
SOCS2	PPP1CB	3	0.3357	0.4399	1.72867		SOCS6	HSPE1	3	0.3333	0.4641	7.95384
SOCS2	LIMCH1	3	0.3357	0.4399	0.748492		SOCS6	CPSF4	3	0.3333	0.4641	7.94716
SOCS2	IPO8	3	0.3356	0.4413	1.49751		SOCS6	IDH2	3	0.3333	0.4641	7.89365
SOCS2	DHX37	3	0.3353	0.4424	1.02299		SOCS6	VANGL2	3	0.3333	0.4641	7.82676
SOCS2	MYO1B	3	0.3352	0.443	1.41045		SOCS6	ZBTB9	3	0.3333	0.4641	7.81066
SOCS2	AP3S1	3	0.3352	0.443	1.09139		SOCS6	ADD3	3	0.3333	0.4641	7.80713
SOCS2	TAF6	3	0.3352	0.443	0.781751		SOCS6	MAD1L1	3	0.3333	0.4641	7.79483
SOCS2	GIGYF2	3	0.3351	0.4438	1.50545		SOCS6	HSD17B4	3	0.3333	0.4641	7.74661
SOCS2	ENAH	3	0.3351	0.4438	0.987365		SOCS6	YME1L1	3	0.3333	0.4641	7.73006
SOCS2	DERL1	3	0.3351	0.4438	0.931069		SOCS6	SDF2L1	3	0.3333	0.4641	7.51658
SOCS2	LMF2	3	0.3349	0.4457	1.18092		SOCS6	PHF16	3	0.3333	0.4641	7.37291
SOCS2	RBM27	3	0.3348	0.4466	1.4697		SOCS6	NDUFS2	3	0.3333	0.4641	7.35627
SOCS2	EPB41	3	0.3347	0.4468	1.22032		SOCS6	CYLD	3	0.3333	0.4641	7.31746
SOCS2	RBBP4	3	0.3347	0.4468	1.01942		SOCS6	GAB1	3	0.3333	0.4641	7.25975
SOCS2	EP400	3	0.3346	0.4479	0.946505		SOCS6	GTF2F2	3	0.3333	0.4641	7.17369
SOCS2	CLMN	3	0.3346	0.4479	0.500924		SOCS6	HIVEP1	3	0.3333	0.4641	7.17116
SOCS2	THOC5	3	0.3345	0.449	0.885531		SOCS6	CHD1	3	0.3333	0.4641	6.94603
SOCS2	NUP50	3	0.3344	0.4495	1.41329		SOCS6	SMARCC1	3	0.3333	0.4641	6.94093
SOCS2	CALD1	3	0.3344	0.4495	1.31501		SOCS6	LSM2	3	0.3333	0.4641	6.827
SOCS2	SCRIB	3	0.3344	0.4495	1.10143		SOCS6	CNNM3	3	0.3333	0.4641	6.80173
SOCS2	AKAP12	3	0.3344	0.4495	1.0104		SOCS6	HERC5	3	0.3333	0.4641	6.69551
SOCS2	EIF5B	3	0.3344	0.4495	0.734229		SOCS6	RAB6A	3	0.3333	0.4641	6.67766
SOCS2	COX15	3	0.3343	0.4508	0.853465		SOCS6	NCAPG	3	0.3333	0.4641	6.62174
SOCS2	PAICS	3	0.3341	0.4521	1.32103		SOCS6	MORC2	3	0.3333	0.4641	6.53903
SOCS2	BAZ2A	3	0.3341	0.4521	1.21999		SOCS6	NKTR	3	0.3333	0.4641	6.47408
SOCS2	PRPF38A	3	0.3341	0.4521	1.08886		SOCS6	URB2	3	0.3333	0.4641	6.46908
SOCS2	FEN1	3	0.3341	0.4521	1.0856		SOCS6	C19orf20	3	0.3333	0.4641	6.40624
SOCS2	CEP170	3	0.334	0.4536	0.846335		SOCS6	ZC3H18	3	0.3333	0.4641	6.399
SOCS2	VAPA	3	0.334	0.4536	0.825115		SOCS6	MORC3	3	0.3333	0.4641	6.39504
SOCS2	ECD	3	0.3339	0.4544	0.777803		SOCS6	SUZ12	3	0.3333	0.4641	6.37448
SOCS2	XRN1	3	0.3338	0.4552	1.29045		SOCS6	SETD1A	3	0.3333	0.4641	6.33022
SOCS2	RIF1	3	0.3338	0.4552	1.2447		SOCS6	FAM54A	3	0.3333	0.4641	6.3288
SOCS2	INF2	3	0.3338	0.4552	0.738203		SOCS6	EIF2B1	3	0.3333	0.4641	6.32643
SOCS2	HEATR3	3	0.3338	0.4552	0.722626		SOCS6	DLAT	3	0.3333	0.4641	6.29801
SOCS2	NDUFA4	3	0.3337	0.4574	1.46093		SOCS6	LEO1	3	0.3333	0.4641	6.28648
SOCS2	RFC5	3	0.3337	0.4574	1.03386		SOCS6	BTF3	3	0.3333	0.4641	6.24646
SOCS2	CDK5	3	0.3337	0.4574	0.978043		SOCS6	LIN9	3	0.3333	0.4641	6.18864
SOCS2	TJP2	3	0.3337	0.4574	0.751896		SOCS6	SNX2	3	0.3333	0.4641	6.12681
SOCS2	SF3B14	3	0.3336	0.4591	1.21583		SOCS6	USMG5	3	0.3333	0.4641	6.10155
SOCS2	42620	3	0.3336	0.4591	1.13576		SOCS6	KIFC1	3	0.3333	0.4641	6.08191
SOCS2	ACTR1B	3	0.3336	0.4591	1.03948		SOCS6	CUL2	3	0.3333	0.4641	6.0486
SOCS2	RRS1	3	0.3336	0.4591	0.825884		SOCS6	WHSC2	3	0.3333	0.4641	6.01954
SOCS2	ATP2A2	3	0.3335	0.4608	1.11114		SOCS6	CPVL	3	0.3333	0.4641	5.97875
SOCS2	CDC23	3	0.3335	0.4608	1.09347		SOCS6	RAD23B	3	0.3333	0.4641	5.95278
SOCS2	CHCHD2	3	0.3335	0.4608	1.04103		SOCS6	SPTBN2	3	0.3333	0.4641	5.93745
SOCS2	USP15	3	0.3335	0.4608	0.886768		SOCS6	CDKAL1	3	0.3333	0.4641	5.90064
SOCS2	CLCC1	3	0.3333	0.4641	62.6547		SOCS6	LSM8	3	0.3333	0.4641	5.89302
SOCS2	INTS7	3	0.3333	0.4641	45.9118		SOCS6	LEMD2	3	0.3333	0.4641	5.88496
SOCS2	GOT1	3	0.3333	0.4641	43.6711		SOCS6	UTP23	3	0.3333	0.4641	5.86679
SOCS2	PSMA5	3	0.3333	0.4641	29.9198		SOCS6	PDHA1	3	0.3333	0.4641	5.82709
SOCS2	IQGAP2	3	0.3333	0.4641	29.5875		SOCS6	COQ5	3	0.3333	0.4641	5.78054
SOCS2	WIPI2	3	0.3333	0.4641	29.3446		SOCS6	TMEM49	3	0.3333	0.4641	5.7495
SOCS2	ZCCHC10	3	0.3333	0.4641	29.1977		SOCS6	WBP11	3	0.3333	0.4641	5.71366
SOCS2	ZBTB9	3	0.3333	0.4641	29.0697		SOCS6	ARL6IP4	3	0.3333	0.4641	5.6855
SOCS2	TANC2	3	0.3333	0.4641	26.4249		SOCS6	BRWD1	3	0.3333	0.4641	5.67745
SOCS2	CHMP5	3	0.3333	0.4641	17.1446		SOCS6	POLR1C	3	0.3333	0.4641	5.50545
SOCS2	PSMB3	3	0.3333	0.4641	16.741		SOCS6	NUP43	3	0.3333	0.4641	5.47704
SOCS2	TRIP6	3	0.3333	0.4641	15.869		SOCS6	GJA1	3	0.3333	0.4641	5.46919
SOCS2	CC2D1A	3	0.3333	0.4641	14.923		SOCS6	KDM2A	3	0.3333	0.4641	5.4517
SOCS2	KRT79	3	0.3333	0.4641	14.7961		SOCS6	USP6NL	3	0.3333	0.4641	5.42488
SOCS2	PRC1	3	0.3333	0.4641	14.244		SOCS6	OXA1L	3	0.3333	0.4641	5.41951
SOCS2	MAFF	3	0.3333	0.4641	13.798		SOCS6	ACSL3	3	0.3333	0.4641	5.41822
SOCS2	CDIPT	3	0.3333	0.4641	13.5412		SOCS6	GPKOW	3	0.3333	0.4641	5.40276
SOCS2	CDV3	3	0.3333	0.4641	12.2231		SOCS6	AGPS	3	0.3333	0.4641	5.3869
SOCS2	TMED10	3	0.3333	0.4641	11.9066		SOCS6	TADA2B	3	0.3333	0.4641	5.36951
SOCS2	CPSF4	3	0.3333	0.4641	11.353		SOCS6	CD2BP2	3	0.3333	0.4641	5.31091
SOCS2	MLH1	3	0.3333	0.4641	11.0641		SOCS6	PIK3CA	3	0.3333	0.4641	5.26554
SOCS2	RING1	3	0.3333	0.4641	10.3913		SOCS6	BANF1	3	0.3333	0.4641	5.25028
SOCS2	TPD52L2	3	0.3333	0.4641	10.3264		SOCS6	SASS6	3	0.3333	0.4641	5.20925
SOCS2	ATF3	3	0.3333	0.4641	10.0087		SOCS6	RBM3	3	0.3333	0.4641	5.17509
SOCS2	USO1	3	0.3333	0.4641	9.83995		SOCS6	MBOAT7	3	0.3333	0.4641	5.16957
SOCS2	RPS29	3	0.3333	0.4641	9.81078		SOCS6	BRWD3	3	0.3333	0.4641	5.1622
SOCS2	FOXK1	3	0.3333	0.4641	9.77845		SOCS6	GPATCH1	3	0.3333	0.4641	5.159
SOCS2	ACOT7	3	0.3333	0.4641	9.67566		SOCS6	GPC4	3	0.3333	0.4641	5.11024
SOCS2	TDRD6	3	0.3333	0.4641	9.66118		SOCS6	DIS3	3	0.3333	0.4641	5.10321
SOCS2	GPATCH8	3	0.3333	0.4641	9.64795		SOCS6	CBX5	3	0.3333	0.4641	5.07985
SOCS2	HIVEP1	3	0.3333	0.4641	9.61922		SOCS6	CGN	3	0.3333	0.4641	5.04617
SOCS2	GPATCH1	3	0.3333	0.4641	9.39323		SOCS6	RFC4	3	0.3333	0.4641	5.02734
SOCS2	ABI1	3	0.3333	0.4641	9.17623		SOCS6	APOBEC3C	3	0.3333	0.4641	5.02407
SOCS2	UBE2I	3	0.3333	0.4641	8.9429		SOCS6	SMARCB1	3	0.3333	0.4641	5.02231
SOCS2	PASK	3	0.3333	0.4641	8.49661		SOCS6	DHX16	3	0.3333	0.4641	4.94933
SOCS2	HBS1L	3	0.3333	0.4641	8.48061		SOCS6	HADHB	3	0.3333	0.4641	4.86607
SOCS2	TAGLN3	3	0.3333	0.4641	8.4053		SOCS6	CWC15	3	0.3333	0.4641	4.8605
SOCS2	TMCO1	3	0.3333	0.4641	8.40477		SOCS6	CCNL1	3	0.3333	0.4641	4.84454
SOCS2	WDR77	3	0.3333	0.4641	8.1579		SOCS6	KPNA5	3	0.3333	0.4641	4.81565
SOCS2	RIPK2	3	0.3333	0.4641	8.1181		SOCS6	COMTD1	3	0.3333	0.4641	4.80597
SOCS2	SMARCC1	3	0.3333	0.4641	8.09845		SOCS6	TIMM13	3	0.3333	0.4641	4.77188
SOCS2	RAB11FIP1	3	0.3333	0.4641	8.09234		SOCS6	PALM2-AKAP2	3	0.3333	0.4641	4.69919
SOCS2	TMEM109	3	0.3333	0.4641	8.06124		SOCS6	SMARCC2	3	0.3333	0.4641	4.68914
SOCS2	RCOR1	3	0.3333	0.4641	7.93803		SOCS6	RFX1	3	0.3333	0.4641	4.68537
SOCS2	TRIM33	3	0.3333	0.4641	7.93521		SOCS6	TRMT2A	3	0.3333	0.4641	4.59861
SOCS2	PABPN1	3	0.3333	0.4641	7.8234		SOCS6	OCIAD1	3	0.3333	0.4641	4.59133
SOCS2	NPAT	3	0.3333	0.4641	7.71742		SOCS6	NMNAT1	3	0.3333	0.4641	4.58953
SOCS2	MFAP1	3	0.3333	0.4641	7.67285		SOCS6	PEX3	3	0.3333	0.4641	4.54869
SOCS2	PTGES3	3	0.3333	0.4641	7.48116		SOCS6	PLEKHA1	3	0.3333	0.4641	4.43356
SOCS2	SH3GL1	3	0.3333	0.4641	7.4194		SOCS6	INTS7	3	0.3333	0.4641	4.43289
SOCS2	PDRG1	3	0.3333	0.4641	7.19962		SOCS6	CHCHD3	3	0.3333	0.4641	4.38452
SOCS2	ATP2B1	3	0.3333	0.4641	7.14571		SOCS6	ETFA	3	0.3333	0.4641	4.37898
SOCS2	VANGL2	3	0.3333	0.4641	7.1222		SOCS6	ATRX	3	0.3333	0.4641	4.37163
SOCS2	TADA2B	3	0.3333	0.4641	7.06114		SOCS6	C11orf30	3	0.3333	0.4641	4.33075
SOCS2	ANKRD11	3	0.3333	0.4641	6.98096		SOCS6	CHD7	3	0.3333	0.4641	4.30042
SOCS2	ANAPC7	3	0.3333	0.4641	6.9801		SOCS6	RHOT1	3	0.3333	0.4641	4.27512
SOCS2	LSM6	3	0.3333	0.4641	6.96087		SOCS6	CIRBP	3	0.3333	0.4641	4.26627
SOCS2	UBA2	3	0.3333	0.4641	6.95051		SOCS6	MTA3	3	0.3333	0.4641	4.19529
SOCS2	TAF15	3	0.3333	0.4641	6.90616		SOCS6	MTX1	3	0.3333	0.4641	4.18473
SOCS2	KTI12	3	0.3333	0.4641	6.79128		SOCS6	KIF18B	3	0.3333	0.4641	4.15053
SOCS2	DHX16	3	0.3333	0.4641	6.78628		SOCS6	SLC25A12	3	0.3333	0.4641	4.11612
SOCS2	ZSCAN18	3	0.3333	0.4641	6.69494		SOCS6	SLC16A1	3	0.3333	0.4641	4.09808
SOCS2	SNX2	3	0.3333	0.4641	6.69393		SOCS6	NCAPG2	3	0.3333	0.4641	4.04803
SOCS2	ORC4L	3	0.3333	0.4641	6.64346		SOCS6	CWC22	3	0.3333	0.4641	4.0361
SOCS2	MORG1	3	0.3333	0.4641	6.58017		SOCS6	RIOK1	3	0.3333	0.4641	4.00398
SOCS2	NMNAT1	3	0.3333	0.4641	6.55868		SOCS6	LPCAT1	3	0.3333	0.4641	3.85892
SOCS2	NEFL	3	0.3333	0.4641	6.51622		SOCS6	ACADSB	3	0.3333	0.4641	3.85842
SOCS2	FAM98A	3	0.3333	0.4641	6.48257		SOCS6	SENP6	3	0.3333	0.4641	3.85103
SOCS2	WBP11	3	0.3333	0.4641	6.41745		SOCS6	WDR48	3	0.3333	0.4641	3.81338
SOCS2	ENY2	3	0.3333	0.4641	6.3641		SOCS6	RDH10	3	0.3333	0.4641	3.76452
SOCS2	POLR3C	3	0.3333	0.4641	6.33619		SOCS6	WDR92	3	0.3333	0.4641	3.71516
SOCS2	CTNNBL1	3	0.3333	0.4641	6.32357		SOCS6	PBRM1	3	0.3333	0.4641	3.63295
SOCS2	ERC1	3	0.3333	0.4641	6.30773		SOCS6	CTBP2	3	0.3333	0.4641	3.59641
SOCS2	MTMR9	3	0.3333	0.4641	6.28059		SOCS6	KPNA4	3	0.3333	0.4641	3.58984
SOCS2	SNX9	3	0.3333	0.4641	6.21664		SOCS6	C12orf45	3	0.3333	0.4641	3.57139
SOCS2	CBX3	3	0.3333	0.4641	6.13087		SOCS6	ITPR3	3	0.3333	0.4641	3.55075
SOCS2	ACSL3	3	0.3333	0.4641	6.12191		SOCS6	SUV39H2	3	0.3333	0.4641	3.53844
SOCS2	LUC7L	3	0.3333	0.4641	5.98164		SOCS6	FAR1	3	0.3333	0.4641	3.52164
SOCS2	SUPT6H	3	0.3333	0.4641	5.90049		SOCS6	SMARCAD1	3	0.3333	0.4641	3.51843
SOCS2	CARS2	3	0.3333	0.4641	5.86313		SOCS6	VAPB	3	0.3333	0.4641	3.48411
SOCS2	TMEM209	3	0.3333	0.4641	5.85971		SOCS6	PDZD8	3	0.3333	0.4641	3.46728
SOCS2	SF3B5	3	0.3333	0.4641	5.85056		SOCS6	KTI12	3	0.3333	0.4641	3.46345
SOCS2	C12orf45	3	0.3333	0.4641	5.83839		SOCS6	ZNF687	3	0.3333	0.4641	3.45199
SOCS2	MTX1	3	0.3333	0.4641	5.81382		SOCS6	RPS25	3	0.3333	0.4641	3.43397
SOCS2	LIN9	3	0.3333	0.4641	5.73739		SOCS6	RAB1B	3	0.3333	0.4641	3.40941
SOCS2	GJA1	3	0.3333	0.4641	5.72651		SOCS6	MLH1	3	0.3333	0.4641	3.3731
SOCS2	MYL12A	3	0.3333	0.4641	5.70165		SOCS6	ANAPC7	3	0.3333	0.4641	3.35729
SOCS2	GSN	3	0.3333	0.4641	5.6506		SOCS6	RARS2	3	0.3333	0.4641	3.35016
SOCS2	BTAF1	3	0.3333	0.4641	5.56196		SOCS6	DERL1	3	0.3333	0.4641	3.33957
SOCS2	RPS6KA3	3	0.3333	0.4641	5.47111		SOCS6	ATAD1	3	0.3333	0.4641	3.33392
SOCS2	MAP1S	3	0.3333	0.4641	5.45793		SOCS6	BRMS1L	3	0.3333	0.4641	3.33038
SOCS2	PECI	3	0.3333	0.4641	5.45665		SOCS6	KPNA3	3	0.3333	0.4641	3.32396
SOCS2	DOLK	3	0.3333	0.4641	5.3347		SOCS6	PTRH2	3	0.3333	0.4641	3.3177
SOCS2	ZDBF2	3	0.3333	0.4641	5.26814		SOCS6	KIAA1310	3	0.3333	0.4641	3.29515
SOCS2	RHOT1	3	0.3333	0.4641	5.2521		SOCS6	CMPK1	3	0.3333	0.4641	3.26696
SOCS2	TRMT2A	3	0.3333	0.4641	5.22865		SOCS6	DMAP1	3	0.3333	0.4641	3.21994
SOCS2	KIF2C	3	0.3333	0.4641	5.18182		SOCS6	ZNF295	3	0.3333	0.4641	3.16074
SOCS2	BRP44L	3	0.3333	0.4641	5.13267		SOCS6	CDC42	3	0.3333	0.4641	3.13299
SOCS2	MTDH	3	0.3333	0.4641	5.01735		SOCS6	POLR2C	3	0.3333	0.4641	3.09784
SOCS2	CSTF2T	3	0.3333	0.4641	4.99231		SOCS6	WDR20	3	0.3333	0.4641	3.09199
SOCS2	CD2BP2	3	0.3333	0.4641	4.90619		SOCS6	OPA1	3	0.3333	0.4641	3.09171
SOCS2	SAE1	3	0.3333	0.4641	4.89084		SOCS6	ARPC1B	3	0.3333	0.4641	3.04733
SOCS2	HAUS3	3	0.3333	0.4641	4.85783		SOCS6	PPP6C	3	0.3333	0.4641	3.04696
SOCS2	WDR62	3	0.3333	0.4641	4.84779		SOCS6	ZSCAN18	3	0.3333	0.4641	3.04022
SOCS2	SMARCA1	3	0.3333	0.4641	4.84458		SOCS6	PPA1	3	0.3333	0.4641	3.03515
SOCS2	METTL3	3	0.3333	0.4641	4.79725		SOCS6	PDK3	3	0.3333	0.4641	3.01641
SOCS2	SNTB1	3	0.3333	0.4641	4.7873		SOCS6	PARP2	3	0.3333	0.4641	2.99803
SOCS2	SLC25A24	3	0.3333	0.4641	4.75988		SOCS6	EXD2	3	0.3333	0.4641	2.99035
SOCS2	SCAMP3	3	0.3333	0.4641	4.72365		SOCS6	RSF1	3	0.3333	0.4641	2.98443
SOCS2	CDC16	3	0.3333	0.4641	4.7194		SOCS6	GARS	3	0.3333	0.4641	2.97313
SOCS2	L2HGDH	3	0.3333	0.4641	4.71273		SOCS6	MAP1S	3	0.3333	0.4641	2.93907
SOCS2	PAIP2	3	0.3333	0.4641	4.67531		SOCS6	PPIE	3	0.3333	0.4641	2.92876
SOCS2	COMTD1	3	0.3333	0.4641	4.67399		SOCS6	PARD3	3	0.3333	0.4641	2.9046
SOCS2	HSD17B4	3	0.3333	0.4641	4.61612		SOCS6	PIGK	3	0.3333	0.4641	2.8778
SOCS2	CTSB	3	0.3333	0.4641	4.57688		SOCS6	COPS2	3	0.3333	0.4641	2.87014
SOCS2	ABCB10	3	0.3333	0.4641	4.57095		SOCS6	FAM60A	3	0.3333	0.4641	2.86901
SOCS2	EIF2B1	3	0.3333	0.4641	4.50399		SOCS6	PIP4K2A	3	0.3333	0.4641	2.86202
SOCS2	WDR61	3	0.3333	0.4641	4.50155		SOCS6	RPL30	3	0.3333	0.4641	2.85493
SOCS2	OPA1	3	0.3333	0.4641	4.45672		SOCS6	MSRB3	3	0.3333	0.4641	2.80458
SOCS2	CCNL2	3	0.3333	0.4641	4.44457		SOCS6	MFN1	3	0.3333	0.4641	2.79003
SOCS2	EXOSC6	3	0.3333	0.4641	4.44175		SOCS6	CTNNBL1	3	0.3333	0.4641	2.73754
SOCS2	RNF2	3	0.3333	0.4641	4.36565		SOCS6	DOCK7	3	0.3333	0.4641	2.72794
SOCS2	VAPB	3	0.3333	0.4641	4.36561		SOCS6	PRKCI	3	0.3333	0.4641	2.67977
SOCS2	RAPH1	3	0.3333	0.4641	4.34119		SOCS6	OIP5	3	0.3333	0.4641	2.67366
SOCS2	POLR1C	3	0.3333	0.4641	4.32424		SOCS6	DLG5	3	0.3333	0.4641	2.67256
SOCS2	YIPF5	3	0.3333	0.4641	4.29677		SOCS6	RPA3	3	0.3333	0.4641	2.61601
SOCS2	PRKACA	3	0.3333	0.4641	4.28232		SOCS6	FLJ10357	3	0.3333	0.4641	2.59355
SOCS2	KIAA0196	3	0.3333	0.4641	4.25252		SOCS6	COPS3	3	0.3333	0.4641	2.5908
SOCS2	LRRC41	3	0.3333	0.4641	4.24806		SOCS6	TADA3	3	0.3333	0.4641	2.587
SOCS2	CUL4A	3	0.3333	0.4641	4.0805		SOCS6	MAP2K4	3	0.3333	0.4641	2.5128
SOCS2	TRNT1	3	0.3333	0.4641	4.06639		SOCS6	NOTCH2	3	0.3333	0.4641	2.50879
SOCS2	PICALM	3	0.3333	0.4641	4.04056		SOCS6	APRT	3	0.3333	0.4641	2.49345
SOCS2	ITSN1	3	0.3333	0.4641	4.03195		SOCS6	KIAA1462	3	0.3333	0.4641	2.4827
SOCS2	DCD	3	0.3333	0.4641	4.02241		SOCS6	ELAC2	3	0.3333	0.4641	2.47724
SOCS2	BSG	3	0.3333	0.4641	3.9853		SOCS6	SHMT2	3	0.3333	0.4641	2.46467
SOCS2	HDDC2	3	0.3333	0.4641	3.98179		SOCS6	ABI1	3	0.3333	0.4641	2.44991
SOCS2	LMTK2	3	0.3333	0.4641	3.94859		SOCS6	MAP2K1	3	0.3333	0.4641	2.43218
SOCS2	RASSF8	3	0.3333	0.4641	3.81683		SOCS6	KIAA0391	3	0.3333	0.4641	2.42657
SOCS2	CSTF3	3	0.3333	0.4641	3.78413		SOCS6	TRNT1	3	0.3333	0.4641	2.42156
SOCS2	STIM1	3	0.3333	0.4641	3.7719		SOCS6	WDR55	3	0.3333	0.4641	2.41779
SOCS2	MBOAT7	3	0.3333	0.4641	3.73929		SOCS6	ACTL6A	3	0.3333	0.4641	2.38498
SOCS2	TPD52	3	0.3333	0.4641	3.64665		SOCS6	SFRS2B	3	0.3333	0.4641	2.37762
SOCS2	DHX8	3	0.3333	0.4641	3.59664		SOCS6	ANK3	3	0.3333	0.4641	2.36287
SOCS2	GPD2	3	0.3333	0.4641	3.5862		SOCS6	RSL24D1	3	0.3333	0.4641	2.33679
SOCS2	CDC42	3	0.3333	0.4641	3.57224		SOCS6	RBM27	3	0.3333	0.4641	2.32968
SOCS2	YME1L1	3	0.3333	0.4641	3.55031		SOCS6	FDXR	3	0.3333	0.4641	2.31935
SOCS2	TM9SF3	3	0.3333	0.4641	3.53154		SOCS6	AKAP8	3	0.3333	0.4641	2.31663
SOCS2	S100A11	3	0.3333	0.4641	3.53037		SOCS6	ACACB	3	0.3333	0.4641	2.30952
SOCS2	PDZD8	3	0.3333	0.4641	3.51566		SOCS6	POLR2G	3	0.3333	0.4641	2.29991
SOCS2	UTP23	3	0.3333	0.4641	3.50115		SOCS6	SGK269	3	0.3333	0.4641	2.28747
SOCS2	ZNF131	3	0.3333	0.4641	3.49712		SOCS6	TFAP4	3	0.3333	0.4641	2.28046
SOCS2	MORC3	3	0.3333	0.4641	3.42504		SOCS6	MLL4	3	0.3333	0.4641	2.26816
SOCS2	ESYT2	3	0.3333	0.4641	3.37023		SOCS6	SNX4	3	0.3333	0.4641	2.26435
SOCS2	ELAC2	3	0.3333	0.4641	3.35217		SOCS6	MRPS21	3	0.3333	0.4641	2.24854
SOCS2	GLUD1	3	0.3333	0.4641	3.33549		SOCS6	PRPF38A	3	0.3333	0.4641	2.2091
SOCS2	ARID3A	3	0.3333	0.4641	3.32022		SOCS6	TOP3A	3	0.3333	0.4641	2.20715
SOCS2	ZC3H18	3	0.3333	0.4641	3.30421		SOCS6	DNM2	3	0.3333	0.4641	2.18703
SOCS2	COPE	3	0.3333	0.4641	3.29648		SOCS6	SSR1	3	0.3333	0.4641	2.1453
SOCS2	LMO7	3	0.3333	0.4641	3.29633		SOCS6	L2HGDH	3	0.3333	0.4641	2.11296
SOCS2	HADHA	3	0.3333	0.4641	3.29348		SOCS6	C10orf46	3	0.3333	0.4641	2.10656
SOCS2	RPL30	3	0.3333	0.4641	3.27758		SOCS6	SUPT3H	3	0.3333	0.4641	2.09138
SOCS2	L3MBTL3	3	0.3333	0.4641	3.25523		SOCS6	MCM10	3	0.3333	0.4641	2.09007
SOCS2	CBX5	3	0.3333	0.4641	3.23105		SOCS6	SEC61A2	3	0.3333	0.4641	2.08414
SOCS2	PLD3	3	0.3333	0.4641	3.22474		SOCS6	SFXN2	3	0.3333	0.4641	2.08215
SOCS2	OIP5	3	0.3333	0.4641	3.22259		SOCS6	EXOC2	3	0.3333	0.4641	2.08202
SOCS2	NMT1	3	0.3333	0.4641	3.1965		SOCS6	INTS10	3	0.3333	0.4641	2.07183
SOCS2	SLC3A2	3	0.3333	0.4641	3.14852		SOCS6	PMPCB	3	0.3333	0.4641	2.06916
SOCS2	ADD3	3	0.3333	0.4641	3.14844		SOCS6	TRAPPC6B	3	0.3333	0.4641	2.05676
SOCS2	CDC37	3	0.3333	0.4641	3.14402		SOCS6	FAM115A	3	0.3333	0.4641	2.04787
SOCS2	ING4	3	0.3333	0.4641	3.14305		SOCS6	UBTF	3	0.3333	0.4641	2.04471
SOCS2	OGT	3	0.3333	0.4641	3.10463		SOCS6	MLL2	3	0.3333	0.4641	2.02395
SOCS2	CHCHD3	3	0.3333	0.4641	3.10331		SOCS6	KIAA1279	3	0.3333	0.4641	2.0036
SOCS2	C17orf71	3	0.3333	0.4641	3.09171		SOCS6	PRIM1	3	0.3333	0.4641	1.99417
SOCS2	FAM114A2	3	0.3333	0.4641	3.00272		SOCS6	RPAP1	3	0.3333	0.4641	1.97424
SOCS2	PLEKHA5	3	0.3333	0.4641	2.9829		SOCS6	RAB18	3	0.3333	0.4641	1.96483
SOCS2	YIF1B	3	0.3333	0.4641	2.97639		SOCS6	LGALS8	3	0.3333	0.4641	1.96165
SOCS2	VANGL1	3	0.3333	0.4641	2.9715		SOCS6	LPCAT3	3	0.3333	0.4641	1.95915
SOCS2	ERLIN2	3	0.3333	0.4641	2.96465		SOCS6	GGCX	3	0.3333	0.4641	1.94442
SOCS2	CUL2	3	0.3333	0.4641	2.95493		SOCS6	WDR33	3	0.3333	0.4641	1.94098
SOCS2	MAPK8	3	0.3333	0.4641	2.95181		SOCS6	TAF5	3	0.3333	0.4641	1.94018
SOCS2	DNAJC11	3	0.3333	0.4641	2.93481		SOCS6	PPP1R9A	3	0.3333	0.4641	1.93751
SOCS2	NSD1	3	0.3333	0.4641	2.87698		SOCS6	CDC20	3	0.3333	0.4641	1.93679
SOCS2	KPNA4	3	0.3333	0.4641	2.86932		SOCS6	RTCD1	3	0.3333	0.4641	1.93448
SOCS2	ZMYM4	3	0.3333	0.4641	2.86841		SOCS6	ZNF800	3	0.3333	0.4641	1.93124
SOCS2	LSM8	3	0.3333	0.4641	2.83312		SOCS6	NDUFV1	3	0.3333	0.4641	1.89363
SOCS2	FAM60A	3	0.3333	0.4641	2.81768		SOCS6	IPO9	3	0.3333	0.4641	1.89335
SOCS2	WTAP	3	0.3333	0.4641	2.78364		SOCS6	AHCTF1	3	0.3333	0.4641	1.86505
SOCS2	CDC42BPA	3	0.3333	0.4641	2.77892		SOCS6	NCKAP1	3	0.3333	0.4641	1.85772
SOCS2	SSR1	3	0.3333	0.4641	2.77462		SOCS6	ALG1	3	0.3333	0.4641	1.84671
SOCS2	MORC2	3	0.3333	0.4641	2.76833		SOCS6	KIF2A	3	0.3333	0.4641	1.84632
SOCS2	SUPT3H	3	0.3333	0.4641	2.75477		SOCS6	MELK	3	0.3333	0.4641	1.84402
SOCS2	MTMR6	3	0.3333	0.4641	2.74867		SOCS6	PIH1D1	3	0.3333	0.4641	1.84099
SOCS2	C16orf80	3	0.3333	0.4641	2.73827		SOCS6	PTDSS1	3	0.3333	0.4641	1.83987
SOCS2	RSL24D1	3	0.3333	0.4641	2.7176		SOCS6	NCAPD3	3	0.3333	0.4641	1.8384
SOCS2	G3BP2	3	0.3333	0.4641	2.71416		SOCS6	NDUFA5	3	0.3333	0.4641	1.83283
SOCS2	GRLF1	3	0.3333	0.4641	2.70571		SOCS6	OXSR1	3	0.3333	0.4641	1.82838
SOCS2	NMD3	3	0.3333	0.4641	2.70113		SOCS6	GNG12	3	0.3333	0.4641	1.82619
SOCS2	HMGN4	3	0.3333	0.4641	2.68467		SOCS6	SDCCAG3	3	0.3333	0.4641	1.79862
SOCS2	UNK	3	0.3333	0.4641	2.68034		SOCS6	GRB2	3	0.3333	0.4641	1.78299
SOCS2	PPP2R5C	3	0.3333	0.4641	2.6688		SOCS6	MED14	3	0.3333	0.4641	1.77978
SOCS2	LRRC47	3	0.3333	0.4641	2.6503		SOCS6	BAT2L1	3	0.3333	0.4641	1.77818
SOCS2	P4HA2	3	0.3333	0.4641	2.62484		SOCS6	CACYBP	3	0.3333	0.4641	1.77723
SOCS2	MTA3	3	0.3333	0.4641	2.62326		SOCS6	SLC33A1	3	0.3333	0.4641	1.75564
SOCS2	COPS7B	3	0.3333	0.4641	2.55376		SOCS6	SH3BGRL3	3	0.3333	0.4641	1.74708
SOCS2	CETN2	3	0.3333	0.4641	2.52417		SOCS6	GUF1	3	0.3333	0.4641	1.72052
SOCS2	KIAA1310	3	0.3333	0.4641	2.49392		SOCS6	ADAP2	3	0.3333	0.4641	1.71336
SOCS2	C11orf30	3	0.3333	0.4641	2.48604		SOCS6	INADL	3	0.3333	0.4641	1.71215
SOCS2	DCTN3	3	0.3333	0.4641	2.48135		SOCS6	SIRT1	3	0.3333	0.4641	1.70376
SOCS2	CAMSAP1	3	0.3333	0.4641	2.43372		SOCS6	PSMD8	3	0.3333	0.4641	1.70062
SOCS2	PPP1R7	3	0.3333	0.4641	2.42421		SOCS6	PDS5A	3	0.3333	0.4641	1.68962
SOCS2	USP39	3	0.3333	0.4641	2.38127		SOCS6	PYCR2	3	0.3333	0.4641	1.68058
SOCS2	KIAA1033	3	0.3333	0.4641	2.36335		SOCS6	NMD3	3	0.3333	0.4641	1.67865
SOCS2	CCDC101	3	0.3333	0.4641	2.35212		SOCS6	TBPL1	3	0.3333	0.4641	1.6492
SOCS2	TFAP4	3	0.3333	0.4641	2.34794		SOCS6	PCNT	3	0.3333	0.4641	1.64774
SOCS2	BCAS3	3	0.3333	0.4641	2.31798		SOCS6	ATP5H	3	0.3333	0.4641	1.63984
SOCS2	FDXR	3	0.3333	0.4641	2.25768		SOCS6	RPA1	3	0.3333	0.4641	1.63328
SOCS2	PEX3	3	0.3333	0.4641	2.24554		SOCS6	RAPGEF6	3	0.3333	0.4641	1.61924
SOCS2	PMS1	3	0.3333	0.4641	2.23488		SOCS6	RPAP2	3	0.3333	0.4641	1.60933
SOCS2	SMARCAD1	3	0.3333	0.4641	2.22231		SOCS6	ACTR1B	3	0.3333	0.4641	1.5734
SOCS2	LRRC58	3	0.3333	0.4641	2.20449		SOCS6	GYS1	3	0.3333	0.4641	1.56674
SOCS2	PIGK	3	0.3333	0.4641	2.18715		SOCS6	PAXIP1	3	0.3333	0.4641	1.56203
SOCS2	HEATR2	3	0.3333	0.4641	2.15963		SOCS6	POLDIP2	3	0.3333	0.4641	1.53812
SOCS2	KIAA0391	3	0.3333	0.4641	2.13994		SOCS6	TRIP12	3	0.3333	0.4641	1.53632
SOCS2	RAB10	3	0.3333	0.4641	2.1269		SOCS6	MED24	3	0.3333	0.4641	1.53423
SOCS2	PRKCI	3	0.3333	0.4641	2.07385		SOCS6	KANK2	3	0.3333	0.4641	1.50024
SOCS2	SFXN2	3	0.3333	0.4641	2.06679		SOCS6	KLHL8	3	0.3333	0.4641	1.48945
SOCS2	CECR5	3	0.3333	0.4641	2.0615		SOCS6	PTPN13	3	0.3333	0.4641	1.48354
SOCS2	KANK2	3	0.3333	0.4641	2.06094		SOCS6	ZC3H14	3	0.3333	0.4641	1.47549
SOCS2	MFSD10	3	0.3333	0.4641	2.05486		SOCS6	RAB10	3	0.3333	0.4641	1.47062
SOCS2	MED24	3	0.3333	0.4641	2.03456		SOCS6	DHX34	3	0.3333	0.4641	1.46977
SOCS2	DCUN1D5	3	0.3333	0.4641	1.93298		SOCS6	MRPL16	3	0.3333	0.4641	1.46718
SOCS2	COPS7A	3	0.3333	0.4641	1.92691		SOCS6	GPATCH8	3	0.3333	0.4641	1.46083
SOCS2	FAM175B	3	0.3333	0.4641	1.91784		SOCS6	ATAD2B	3	0.3333	0.4641	1.45987
SOCS2	SLC16A1	3	0.3333	0.4641	1.90669		SOCS6	ARL6IP5	3	0.3333	0.4641	1.45747
SOCS2	SEC24C	3	0.3333	0.4641	1.89805		SOCS6	KIF22	3	0.3333	0.4641	1.45308
SOCS2	SAPS3	3	0.3333	0.4641	1.87238		SOCS6	PIP5K1A	3	0.3333	0.4641	1.43703
SOCS2	ZNF687	3	0.3333	0.4641	1.85514		SOCS6	WDTC1	3	0.3333	0.4641	1.43685
SOCS2	KIF2A	3	0.3333	0.4641	1.85275		SOCS6	MACF1	3	0.3333	0.4641	1.43492
SOCS2	TRAPPC6B	3	0.3333	0.4641	1.8437		SOCS6	PKP2	3	0.3333	0.4641	1.41725
SOCS2	NCKAP1	3	0.3333	0.4641	1.83254		SOCS6	HMGN4	3	0.3333	0.4641	1.41306
SOCS2	COPS8	3	0.3333	0.4641	1.81228		SOCS6	STMN1	3	0.3333	0.4641	1.40905
SOCS2	MCM10	3	0.3333	0.4641	1.80612		SOCS6	KIF18A	3	0.3333	0.4641	1.3859
SOCS2	NHP2	3	0.3333	0.4641	1.79987		SOCS6	CALCOCO2	3	0.3333	0.4641	1.38302
SOCS2	CNOT2	3	0.3333	0.4641	1.78834		SOCS6	OAT	3	0.3333	0.4641	1.35947
SOCS2	EXD2	3	0.3333	0.4641	1.77257		SOCS6	MED1	3	0.3333	0.4641	1.35615
SOCS2	MELK	3	0.3333	0.4641	1.75533		SOCS6	SPATA5	3	0.3333	0.4641	1.3242
SOCS2	ACOT8	3	0.3333	0.4641	1.75068		SOCS6	STIP1	3	0.3333	0.4641	1.32347
SOCS2	STK38	3	0.3333	0.4641	1.74048		SOCS6	USP9X	3	0.3333	0.4641	1.31794
SOCS2	EPN1	3	0.3333	0.4641	1.73535		SOCS6	ATP6V1A	3	0.3333	0.4641	1.3046
SOCS2	PDCL3	3	0.3333	0.4641	1.72849		SOCS6	DOLK	3	0.3333	0.4641	1.28506
SOCS2	EED	3	0.3333	0.4641	1.72223		SOCS6	CXADR	3	0.3333	0.4641	1.25018
SOCS2	PM20D2	3	0.3333	0.4641	1.67589		SOCS6	KPNA1	3	0.3333	0.4641	1.24657
SOCS2	RAB18	3	0.3333	0.4641	1.64635		SOCS6	EDC3	3	0.3333	0.4641	1.23493
SOCS2	CCDC77	3	0.3333	0.4641	1.63529		SOCS6	CDC42BPA	3	0.3333	0.4641	1.2324
SOCS2	MNAT1	3	0.3333	0.4641	1.62558		SOCS6	C16orf58	3	0.3333	0.4641	1.20203
SOCS2	GIT2	3	0.3333	0.4641	1.62198		SOCS6	LNPEP	3	0.3333	0.4641	1.17566
SOCS2	CYLD	3	0.3333	0.4641	1.59868		SOCS6	RPS29	3	0.3333	0.4641	1.14953
SOCS2	C1orf57	3	0.3333	0.4641	1.57155		SOCS6	NF1	3	0.3333	0.4641	1.14898
SOCS2	VPS25	3	0.3333	0.4641	1.55431		SOCS6	CDS2	3	0.3333	0.4641	1.14253
SOCS2	C2orf3	3	0.3333	0.4641	1.54276		SOCS6	GTF2H1	3	0.3333	0.4641	1.13173
SOCS2	ZNF800	3	0.3333	0.4641	1.52461		SOCS6	VPS53	3	0.3333	0.4641	1.11132
SOCS2	RAI1	3	0.3333	0.4641	1.48826		SOCS6	ABHD11	3	0.3333	0.4641	1.09001
SOCS2	QSER1	3	0.3333	0.4641	1.46517		SOCS6	FKBP8	3	0.3333	0.4641	1.0603
SOCS2	CLIC1	3	0.3333	0.4641	1.44047		SOCS6	RBBP4	3	0.3333	0.4641	1.0391
SOCS2	APOBEC3C	3	0.3333	0.4641	1.43665		SOCS6	ZNF746	3	0.3333	0.4641	1.02703
SOCS2	SFRS12IP1	3	0.3333	0.4641	1.43602		SOCS6	HAUS8	3	0.3333	0.4641	1.00404
SOCS2	PIAS1	3	0.3333	0.4641	1.43175		SOCS6	PPP1R15B	3	0.3333	0.4641	1.0022
SOCS2	NARG1	3	0.3333	0.4641	1.42887		SOCS6	POLH	3	0.3333	0.4641	0.970073
SOCS2	YTHDF3	3	0.3333	0.4641	1.42161		SOCS6	ANKS1A	3	0.3333	0.4641	0.955447
SOCS2	TAF7	3	0.3333	0.4641	1.40652		SOCS6	SAPS3	3	0.3333	0.4641	0.884529
SOCS2	CPNE8	3	0.3333	0.4641	1.40531		SOCS6	PLXNB2	3	0.3333	0.4641	0.808792
SOCS2	NFRKB	3	0.3333	0.4641	1.38875		SOCS6	KCTD3	3	0.3333	0.4641	0.795729
SOCS2	PPP2R5D	3	0.3333	0.4641	1.3756		SOCS6	CLMN	3	0.3333	0.4641	0.761377
SOCS2	FAM120A	3	0.3333	0.4641	1.368		SOCS6	SFRS12IP1	3	0.3333	0.4641	0.737672
SOCS2	CLSPN	3	0.3333	0.4641	1.36758		SOCS6	STK24	3	0.3333	0.4641	0.722007
SOCS2	GTF2E2	3	0.3333	0.4641	1.3662		SOCS6	TRIM41	3	0.3333	0.4641	0.712809
SOCS2	KLHL8	3	0.3333	0.4641	1.35571		SOCS6	PM20D2	3	0.3333	0.4641	0.648024
SOCS2	ANKLE2	3	0.3333	0.4641	1.34089		SOCS6	POLR1A	3	0.3333	0.4641	0.630036
SOCS2	PPM1F	3	0.3333	0.4641	1.29716		SOCS6	WDR61	3	0.3333	0.4641	0.613444
SOCS2	KDM3A	3	0.3333	0.4641	1.29565		SOCS6	NPTX2	3	0.3333	0.4641	0.571605
SOCS2	HUWE1	3	0.3333	0.4641	1.28948		SOCS6	NIPBL	3	0.3333	0.4641	0.562701
SOCS2	CPEB4	3	0.3333	0.4641	1.26706		SOCS6	AKAP11	3	0.3333	0.4641	0.55414
SOCS2	NHLRC2	3	0.3333	0.4641	1.24975		SOCS6	ERGIC3	3	0.3333	0.4641	0.527862
SOCS2	ACACB	3	0.3333	0.4641	1.24111		SOCS6	LRRC1	3	0.3333	0.4641	0.484144
SOCS2	PAXIP1	3	0.3333	0.4641	1.20829		SOCS6	PDE12	3	0.3333	0.4641	0.479466
SOCS2	GGCX	3	0.3333	0.4641	1.20262		SOCS6	LARP6	3	0.3333	0.4641	0.46147
SOCS2	KCTD3	3	0.3333	0.4641	1.19255		SOCS6	NXN	3	0.3333	0.4641	0.460799
SOCS2	DLG5	3	0.3333	0.4641	1.18707		SOCS6	TARBP1	3	0.3333	0.4641	0.404791
SOCS2	CAMLG	3	0.3333	0.4641	1.16329		SOCS6	IQGAP3	3	0.3333	0.4641	0.378589
SOCS2	IRF3	3	0.3333	0.4641	1.13946		SOCS6	EPS15L1	3	0.3332	0.5558	1.46477
SOCS2	WRN	3	0.3333	0.4641	1.12361		SOCS6	GIGYF2	3	0.3332	0.5558	1.42356
SOCS2	KPNA1	3	0.3333	0.4641	1.1202		SOCS6	NSUN2	3	0.3332	0.5558	1.37662
SOCS2	POLR3A	3	0.3333	0.4641	1.11683		SOCS6	VCPIP1	3	0.3332	0.5558	1.35356
SOCS2	CDC42BPB	3	0.3333	0.4641	1.0688		SOCS6	NT5DC2	3	0.3332	0.5558	0.814469
SOCS2	YARS2	3	0.3333	0.4641	1.05285		SOCS6	CKAP4	3	0.3331	0.5563	0.91215
SOCS2	KIAA1462	3	0.3333	0.4641	1.04509		SOCS6	ZCCHC8	3	0.333	0.5564	1.90653
SOCS2	GORASP2	3	0.3333	0.4641	1.02384		SOCS6	ALDH1B1	3	0.333	0.5564	1.30479
SOCS2	CSNK1E	3	0.3333	0.4641	1.01731		SOCS6	CKAP2	3	0.3328	0.5568	1.80796
SOCS2	LARP6	3	0.3333	0.4641	0.980222		SOCS6	FRG1	3	0.3326	0.557	1.46741
SOCS2	C16orf70	3	0.3333	0.4641	0.979561		SOCS6	CDCA3	3	0.3325	0.5571	1.26695
SOCS2	FNIP1	3	0.3333	0.4641	0.97684		SOCS6	DAD1	3	0.3325	0.5571	1.24572
SOCS2	TYW3	3	0.3333	0.4641	0.965812		SOCS6	PKN2	3	0.3319	0.5576	1.22776
SOCS2	DNAJC17	3	0.3333	0.4641	0.962087		SOCS6	RPS5	3	0.3318	0.5577	2.81711
SOCS2	TELO2	3	0.3333	0.4641	0.935108		SOCS6	TUBB2A	3	0.3315	0.5579	0.9581
SOCS2	KIAA0564	3	0.3333	0.4641	0.92521		SOCS6	CPSF3	3	0.3307	0.5581	1.32404
SOCS2	CDK2AP1	3	0.3333	0.4641	0.921892		SOCS6	DCAF7	3	0.3302	0.5582	1.12229
SOCS2	AKAP11	3	0.3333	0.4641	0.907922		SOCS6	DHX40	3	0.3302	0.5582	0.863661
SOCS2	RPA3	3	0.3333	0.4641	0.893674		SOCS6	SMARCA4	3	0.3301	0.5584	0.756555
SOCS2	POLR1A	3	0.3333	0.4641	0.887525		SOCS6	IK	3	0.3299	0.5586	1.38666
SOCS2	MYBL2	3	0.3333	0.4641	0.873728		SOCS6	SFRS7	3	0.3298	0.5587	1.05889
SOCS2	TH1L	3	0.3333	0.4641	0.860916		SOCS6	RBM39	3	0.3294	0.559	0.967927
SOCS2	KIAA1598	3	0.3333	0.4641	0.854243		SOCS6	IPO8	3	0.3293	0.559	1.02557
SOCS2	HPS6	3	0.3333	0.4641	0.839539		SOCS6	LBR	3	0.3292	0.5591	1.44228
SOCS2	ACP1	3	0.3333	0.4641	0.827218		SOCS6	NME1	3	0.3289	0.5592	1.17283
SOCS2	DNMBP	3	0.3333	0.4641	0.825341		SOCS6	TWF2	3	0.3286	0.5594	1.24667
SOCS2	CCDC55	3	0.3333	0.4641	0.757307		SOCS6	WDR74	3	0.3284	0.5595	1.4047
SOCS2	FAM54A	3	0.3333	0.4641	0.744414		SOCS6	BAZ2A	3	0.3274	0.5599	0.795648
SOCS2	E2F7	3	0.3333	0.4641	0.661128		SOCS6	MLLT11	3	0.3271	0.5599	1.08298
SOCS2	CDKN2AIP	3	0.3333	0.4641	0.657366		SOCS6	IQGAP1	3	0.327	0.56	1.39274
SOCS2	ASPH	3	0.3333	0.4641	0.585467		SOCS6	EIF3D	3	0.3269	0.5601	1.21702
SOCS2	WIBG	3	0.3333	0.4641	0.549364		SOCS6	INTS3	3	0.3269	0.5601	0.793995
SOCS2	HECTD1	3	0.3333	0.4641	0.493648		SOCS6	RBM16	3	0.3258	0.5603	0.957181
SOCS2	NCOA7	3	0.3333	0.4641	0.410812		SOCS6	MCM6	3	0.3257	0.5604	1.47778
SOCS2	EIF4EBP2	3	0.3333	0.4641	0.393671		SOCS6	DDX47	3	0.3257	0.5604	0.958715
SOCS2	KDM1A	3	0.3332	0.5558	1.77173		SOCS6	MAP4K4	3	0.3257	0.5604	0.250073
SOCS2	UBTF	3	0.3331	0.5563	1.40603		SOCS6	BRIX1	3	0.3256	0.5607	0.954363
SOCS2	ST13	3	0.333	0.5564	1.22916		SOCS6	PRPF19	3	0.3255	0.5607	2.21974
SOCS2	GOLGA5	3	0.333	0.5564	1.22219		SOCS6	CDK5	3	0.3247	0.5609	1.1134
SOCS2	ZNF318	3	0.333	0.5564	0.982771		SOCS6	AP2M1	3	0.3242	0.561	0.733402
SOCS2	FAM195B	3	0.3329	0.5567	1.12958		SOCS6	SUPT16H	3	0.3218	0.5617	2.33725
SOCS2	ACTR2	3	0.3328	0.5568	1.69145		SOCS6	PHIP	3	0.3205	0.5622	1.36258
SOCS2	STIP1	3	0.3327	0.5569	1.233		SOCS6	RPS9	3	0.3204	0.5622	1.10045
SOCS2	UTP20	3	0.3326	0.557	1.09739		SOCS6	OTUD4	3	0.3202	0.5625	1.53202
SOCS2	MIF	3	0.3325	0.5571	1.03314		SOCS6	ATAD3B	3	0.3196	0.5627	0.774278
SOCS2	AP2M1	3	0.3323	0.5573	1.10913		SOCS6	YWHAB	3	0.319	0.5629	1.0573
SOCS2	PIP5K1A	3	0.3322	0.5574	0.734232		SOCS6	SNRNP200	3	0.3183	0.5631	1.40987
SOCS2	SAMHD1	3	0.3321	0.5575	0.344408		SOCS6	GAS2L3	3	0.3179	0.5631	2.32456
SOCS2	MPRIP	3	0.3319	0.5576	1.02956		SOCS6	SPTBN1	3	0.3178	0.5632	1.41203
SOCS2	INTS4	3	0.3318	0.5577	0.70048		SOCS6	PLK1	3	0.3177	0.5633	0.892651
SOCS2	CDK1	3	0.3317	0.5578	1.26328		SOCS6	FLNB	3	0.3174	0.5635	1.59037
SOCS2	ADD1	3	0.3311	0.558	1.78119		SOCS6	POLR2E	3	0.3169	0.5637	1.17783
SOCS2	MAP3K7IP2	3	0.3308	0.558	1.23736		SOCS6	TUBB3	3	0.3169	0.5637	1.15472
SOCS2	CPSF2	3	0.3303	0.5582	1.48722		SOCS6	GNL2	3	0.3165	0.5638	1.06242
SOCS2	NAF1	3	0.33	0.5584	1.03627		SOCS6	TP53BP2	3	0.3164	0.5639	1.19893
SOCS2	UBE2O	3	0.33	0.5584	0.892411		SOCS6	PTPLAD1	3	0.3159	0.564	1.35345
SOCS2	ATL1	3	0.33	0.5584	0.863854		SOCS6	DDX42	3	0.3156	0.5641	1.75256
SOCS2	NUP93	3	0.3298	0.5587	1.23649		SOCS6	RNPS1	3	0.3155	0.5641	1.42543
SOCS2	MYO1D	3	0.3295	0.5588	1.39062		SOCS6	SFRS13A	3	0.3141	0.5642	1.0978
SOCS2	CDCA3	3	0.3295	0.5588	1.22529		SOCS6	RG9MTD1	3	0.3115	0.5646	1.8729
SOCS2	UBE2N	3	0.3292	0.5591	1.21229		SOCS6	NDUFA4	3	0.3111	0.5647	1.11066
SOCS2	KIAA1704	3	0.3289	0.5592	0.931642		SOCS6	WDR3	3	0.3092	0.5652	0.88094
SOCS2	PATL1	3	0.3285	0.5594	1.24279		SOCS6	SUV39H1	3	0.3086	0.5654	1.26133
SOCS2	EFHD2	3	0.3283	0.5596	1.58825		SOCS6	DBN1	3	0.3072	0.5655	1.81553
SOCS2	DCP1B	3	0.3281	0.5597	0.779396		SOCS6	ERH	3	0.3038	0.5662	1.67754
SOCS2	AIMP2	3	0.3276	0.5597	1.27068		SOCS6	TPM3	3	0.3028	0.5665	1.59456
SOCS2	HIGD1A	3	0.3275	0.5598	2.76069		SOCS6	DDOST	3	0.3025	0.5667	1.19517
SOCS2	SNRNP200	3	0.3264	0.5602	1.51179		SOCS6	BAZ1B	3	0.3007	0.567	1.16729
SOCS2	XAB2	3	0.3259	0.5603	1.02747		SOCS6	ANAPC5	3	0.3	0.5671	0.861194
SOCS2	PIH1D1	3	0.3257	0.5604	0.960959		SOCS6	EBP	3	0.2981	0.5677	1.5431
SOCS2	MATR3	3	0.3251	0.5608	1.44308		SOCS6	PCBP2	3	0.2979	0.5679	1.0985
SOCS2	MTA2	3	0.3251	0.5608	1.26853		SOCS6	TIMM50	3	0.296	0.5681	1.43503
SOCS2	ZC3H14	3	0.3242	0.561	0.877826		SOCS6	DIDO1	3	0.2954	0.5682	1.71943
SOCS2	MLF2	3	0.324	0.5611	1.22802		SOCS6	ACTR2	3	0.2932	0.5686	1.45331
SOCS2	42624	3	0.3238	0.5612	1.27975		SOCS6	SMN2	3	0.2929	0.5688	1.63386
SOCS2	WDR33	3	0.3237	0.5613	0.462371		SOCS6	RPS4X	3	0.2928	0.5689	0.877313
SOCS2	SYPL1	3	0.323	0.5614	1.00463		SOCS6	NPEPPS	3	0.2925	0.569	1.33705
SOCS2	DOLPP1	3	0.3227	0.5614	1.40681		SOCS6	UTRN	3	0.2904	0.5692	0.70365
SOCS2	GTF2I	3	0.3227	0.5614	1.28736		SOCS6	WAPAL	3	0.2898	0.5694	1.03957
SOCS2	TBC1D15	3	0.3223	0.5616	1.26008		SOCS6	SART3	3	0.2896	0.5695	1.37419
SOCS2	CORO1A	3	0.3222	0.5616	1.06566		SOCS6	VDAC2	3	0.2892	0.5696	1.48625
SOCS2	TACC3	3	0.3214	0.5618	1.08913		SOCS6	RUVBL1	3	0.2887	0.5697	1.98343
SOCS2	LIMA1	3	0.3211	0.5618	1.13142		SOCS6	SF3B1	3	0.288	0.57	2.03637
SOCS2	RPS5	3	0.321	0.5619	2.28492		SOCS6	RRP1	3	0.2873	0.57	1.94499
SOCS2	RANBP3	3	0.3209	0.562	0.994812		SOCS6	RPF2	3	0.2864	0.5703	0.732491
SOCS2	UHRF1	3	0.3209	0.562	0.901474		SOCS6	SF3A3	3	0.285	0.5704	1.45799
SOCS2	UTRN	3	0.3208	0.5621	0.688704		SOCS6	HSPA6	3	0.2847	0.5705	0.575851
SOCS2	HNRNPA0	3	0.3204	0.5622	1.65915		SOCS6	PDCD2L	3	0.2841	0.5707	1.01708
SOCS2	ALDH3A2	3	0.3204	0.5622	0.952395		SOCS6	TWF1	3	0.284	0.5707	1.15182
SOCS2	RBM17	3	0.3201	0.5625	3.11289		SOCS6	RAE1	3	0.2832	0.571	1.25084
SOCS2	DIAPH1	3	0.3201	0.5625	0.589783		SOCS6	MYO1C	3	0.2806	0.5716	1.27296
SOCS2	RPL7A	3	0.3197	0.5627	1.89298		SOCS6	THRAP3	3	0.2804	0.5717	1.39636
SOCS2	DLD	3	0.3195	0.5628	1.10915		SOCS6	TRIM26	3	0.2803	0.5718	1.21063
SOCS2	PRPF4	3	0.3186	0.5629	1.51455		SOCS6	TROVE2	3	0.279	0.5719	0.886291
SOCS2	RPL4	3	0.3185	0.563	1.71165		SOCS6	PRKAR2B	3	0.2772	0.572	0.662258
SOCS2	EIF4G1	3	0.3177	0.5633	1.38361		SOCS6	PELO	3	0.2771	0.572	0.360574
SOCS2	SF3B4	3	0.3177	0.5633	1.09683		SOCS6	HSPA9	3	0.2757	0.5724	1.6004
SOCS2	COPA	3	0.3174	0.5635	1.05473		SOCS6	CXorf56	3	0.2757	0.5724	1.22713
SOCS2	CKAP5	3	0.317	0.5636	2.10101		SOCS6	NUDT21	3	0.2753	0.5726	1.34671
SOCS2	H2AFY	3	0.3136	0.5643	2.4214		SOCS6	SSRP1	3	0.2747	0.5728	1.58077
SOCS2	C3orf75	3	0.3123	0.5643	1.69859		SOCS6	XRCC6	3	0.2742	0.573	1.81092
SOCS2	THRAP3	3	0.3119	0.5644	1.61406		SOCS6	SMC3	3	0.2732	0.5732	1.30472
SOCS2	PAK4	3	0.3119	0.5644	0.768093		SOCS6	EXOSC9	3	0.2729	0.5734	2.30945
SOCS2	CTTN	3	0.3117	0.5645	1.04859		SOCS6	RPL4	3	0.2714	0.5737	1.44662
SOCS2	SF3B2	3	0.311	0.5648	1.90823		SOCS6	NIP7	3	0.2694	0.5741	3.93404
SOCS2	COPB1	3	0.311	0.5648	1.37903		SOCS6	CDC27	3	0.2692	0.5742	0.824019
SOCS2	MCM6	3	0.311	0.5648	1.36317		SOCS6	DDX18	3	0.2683	0.5745	0.690996
SOCS2	BAG5	3	0.311	0.5648	0.905938		SOCS6	NOP58	3	0.2672	0.5746	0.956399
SOCS2	RANGAP1	3	0.3109	0.565	1.25107		SOCS6	WDR12	3	0.2669	0.5747	1.639
SOCS2	RPL12	3	0.3097	0.5651	1.40029		SOCS6	GCN1L1	3	0.2667	0.5748	1.07988
SOCS2	AIF1L	3	0.3091	0.5653	1.53466		SOCS6	SF3B2	3	0.2666	0.5749	1.69646
SOCS2	ANAPC5	3	0.3088	0.5653	0.734003		SOCS6	RPN1	3	0.2665	0.575	1.36098
SOCS2	FAM193A	3	0.3068	0.5656	0.885866		SOCS6	CAPZA2	3	0.2664	0.5751	1.579
SOCS2	RUVBL2	3	0.3067	0.5656	1.68235		SOCS6	COX2	3	0.2653	0.5753	0.709971
SOCS2	MSH3	3	0.3061	0.5657	0.809456		SOCS6	RBM28	3	0.2653	0.5753	0.403456
SOCS2	RBM7	3	0.306	0.5658	1.32857		SOCS6	TUFM	3	0.2646	0.5757	1.46865
SOCS2	COIL	3	0.3058	0.5658	1.25969		SOCS6	CPSF6	3	0.2643	0.5757	1.19543
SOCS2	OTUD4	3	0.3056	0.5659	1.37732		SOCS6	BOP1	3	0.264	0.5758	1.08735
SOCS2	DIDO1	3	0.3047	0.566	1.50718		SOCS6	CSE1L	3	0.2639	0.5759	0.604949
SOCS2	RPL10A	3	0.3044	0.5661	1.0265		SOCS6	NOLC1	3	0.2636	0.5762	1.36005
SOCS2	NCK1	3	0.3042	0.5661	1.01943		SOCS6	DNAJC10	3	0.2636	0.5762	0.87288
SOCS2	MBD3	3	0.3036	0.5663	1.06151		SOCS6	TPR	3	0.2622	0.5764	1.70409
SOCS2	WDR1	3	0.3034	0.5664	1.44982		SOCS6	RPS19	3	0.262	0.5765	2.30042
SOCS2	INTS3	3	0.3031	0.5664	0.907615		SOCS6	HSPA5	3	0.2612	0.5768	1.40333
SOCS2	GEMIN5	3	0.3028	0.5665	1.17509		SOCS6	NOC2L	3	0.2582	0.577	1.38835
SOCS2	ERH	3	0.3024	0.5667	1.36408		SOCS6	RPS12	3	0.2565	0.5774	1.27883
SOCS2	DCAF7	3	0.3021	0.5668	1.0467		SOCS6	WDR1	3	0.2564	0.5775	1.45067
SOCS2	BAT2L2	3	0.3019	0.5669	1.44633		SOCS6	MTA1	3	0.2555	0.5779	1.80631
SOCS2	TUBB3	3	0.3002	0.567	0.908887		SOCS6	RPL12	3	0.2553	0.5781	1.81126
SOCS2	SAP30BP	3	0.2997	0.5672	1.17849		SOCS6	U2AF1	3	0.2553	0.5781	1.12713
SOCS2	YAP1	3	0.2992	0.5673	1.13245		SOCS6	STAU2	3	0.2553	0.5781	1.04813
SOCS2	ATXN2L	3	0.2988	0.5673	0.956139		SOCS6	ZNF622	3	0.254	0.5786	0.727095
SOCS2	LARP1	3	0.2987	0.5674	1.06849		SOCS6	MYH10	3	0.2534	0.5788	1.63928
SOCS2	EIF4H	3	0.2984	0.5675	0.870311		SOCS6	CAPZA1	3	0.2528	0.579	1.29825
SOCS2	RPS12	3	0.2983	0.5676	1.47894		SOCS6	KIAA1967	3	0.2511	0.5791	1.73841
SOCS2	TMOD2	3	0.2982	0.5676	1.15554		SOCS6	SF3B4	3	0.2503	0.5794	0.792853
SOCS2	MYL6	3	0.298	0.5678	1.3951		SOCS6	SND1	3	0.2502	0.5795	0.98111
SOCS2	RPF2	3	0.2977	0.5679	1.05344		SOCS6	EIF3E	3	0.2476	0.5801	1.09109
SOCS2	IARS2	3	0.2973	0.568	1.14251		SOCS6	TRAP1	3	0.2475	0.5803	1.27785
SOCS2	CNIH4	3	0.2955	0.5682	1.91536		SOCS6	ATP5A1	3	0.2473	0.5804	1.38996
SOCS2	TOX4	3	0.2951	0.5683	1.70134		SOCS6	NGDN	3	0.2459	0.5807	1.67234
SOCS2	TWF1	3	0.2949	0.5684	1.33655		SOCS6	MLLT4	3	0.2456	0.5808	1.36063
SOCS2	SEC23A	3	0.2945	0.5685	0.613184		SOCS6	MSH6	3	0.2444	0.581	1.20829
SOCS2	RABL3	3	0.2937	0.5685	1.07917		SOCS6	ABCB7	3	0.2443	0.5811	0.963545
SOCS2	TACC1	3	0.293	0.5687	1.61569		SOCS6	DDX46	3	0.244	0.5812	1.26092
SOCS2	MAP1B	3	0.2929	0.5688	1.42935		SOCS6	RPL18A	3	0.2435	0.5813	1.3298
SOCS2	RRP1	3	0.2917	0.5691	1.97403		SOCS6	NASP	3	0.2432	0.5815	1.6184
SOCS2	HSPA6	3	0.2903	0.5692	0.940607		SOCS6	CHD4	3	0.2431	0.5815	1.79121
SOCS2	NDUFA13	3	0.2901	0.5693	0.883298		SOCS6	EIF3M	3	0.2425	0.5818	1.16644
SOCS2	ATP5C1	3	0.2892	0.5696	1.60417		SOCS6	HNRNPA3	3	0.2416	0.5822	1.03917
SOCS2	FLNB	3	0.2883	0.5698	1.41814		SOCS6	ATP5C1	3	0.2411	0.5825	1.36804
SOCS2	IPO11	3	0.2882	0.5699	0.788559		SOCS6	SF3B3	3	0.2409	0.5826	1.28885
SOCS2	NUDT21	3	0.287	0.5701	1.84695		SOCS6	SNAP23	3	0.2397	0.5829	1.71619
SOCS2	PDCD2L	3	0.2869	0.5702	0.924984		SOCS6	ARCN1	3	0.2393	0.583	1.36242
SOCS2	RPL18	3	0.2863	0.5703	1.29801		SOCS6	SFXN1	3	0.2391	0.5832	1.25187
SOCS2	NDUFS8	3	0.2842	0.5706	1.11317		SOCS6	PHB2	3	0.2386	0.5835	1.34764
SOCS2	GNB2L1	3	0.284	0.5707	1.31381		SOCS6	CTTN	3	0.2384	0.5836	1.02458
SOCS2	ESYT1	3	0.2835	0.5709	1.186		SOCS6	SVIL	3	0.2379	0.5837	1.58151
SOCS2	HLCS	3	0.2829	0.5711	1.34515		SOCS6	SRP68	3	0.2369	0.5842	1.02924
SOCS2	ARPC5L	3	0.2827	0.5711	1.09395		SOCS6	PCCA	3	0.2361	0.5844	1.59451
SOCS2	HSPA4	3	0.282	0.5712	1.03575		SOCS6	RANBP2	3	0.2356	0.5845	1.63687
SOCS2	C1QBP	3	0.2818	0.5713	1.50417		SOCS6	FLII	3	0.2356	0.5845	1.3875
SOCS2	MAP4	3	0.281	0.5714	1.24168		SOCS6	TOR1AIP1	3	0.2356	0.5845	0.836438
SOCS2	KARS	3	0.2809	0.5715	1.27871		SOCS6	GATAD2B	3	0.2353	0.5848	1.45418
SOCS2	CNN2	3	0.2805	0.5716	1.47356		SOCS6	RPS16	3	0.2351	0.5849	1.42636
SOCS2	RPS15	3	0.2763	0.5721	0.807848		SOCS6	MKI67	3	0.2346	0.585	1.3084
SOCS2	LRRC40	3	0.2762	0.5722	1.1166		SOCS6	PCCB	3	0.2341	0.5851	1.48832
SOCS2	BUB3	3	0.2758	0.5723	0.879576		SOCS6	STOML2	3	0.2337	0.5852	1.02217
SOCS2	UBAP2	3	0.2756	0.5725	1.13665		SOCS6	EFTUD2	3	0.2329	0.5855	1.20731
SOCS2	MMS19	3	0.2751	0.5727	0.652619		SOCS6	EFHD1	3	0.2318	0.5859	0.993444
SOCS2	SFRS11	3	0.2744	0.5729	1.29888		SOCS6	HNRNPD	3	0.2314	0.586	1.28469
SOCS2	RBM39	3	0.2735	0.573	0.913934		SOCS6	MSH2	3	0.2313	0.5861	1.10611
SOCS2	XRCC6	3	0.2734	0.5731	1.72406		SOCS6	ABCD3	3	0.231	0.5862	1.29658
SOCS2	HSP90AB1	3	0.2731	0.5733	1.3515		SOCS6	BLVRA	3	0.2304	0.5864	0.999873
SOCS2	TUBB6	3	0.2726	0.5735	1.38083		SOCS6	H1FX	3	0.2297	0.5865	0.691485
SOCS2	XRCC5	3	0.2717	0.5735	1.2693		SOCS6	TOX4	3	0.2291	0.5866	1.86597
SOCS2	IK	3	0.2715	0.5736	1.11654		SOCS6	HIGD1A	3	0.2287	0.5868	1.20513
SOCS2	RPL22	3	0.2714	0.5737	1.2632		SOCS6	LARS	3	0.2279	0.5871	1.17352
SOCS2	FASN	3	0.2702	0.5739	1.32105		SOCS6	MKI67IP	3	0.2266	0.5878	0.69571
SOCS2	RPL15	3	0.27	0.574	1.62484		SOCS6	MATR3	3	0.2261	0.588	1.24162
SOCS2	NDUFA9	3	0.2699	0.574	1.03801		SOCS6	LUC7L3	3	0.2258	0.5882	0.715737
SOCS2	DNM1L	3	0.2685	0.5743	1.4764		SOCS6	RPL31	3	0.2256	0.5884	1.25962
SOCS2	SPNS1	3	0.2684	0.5744	1.12221		SOCS6	MYBBP1A	3	0.2245	0.5888	1.2872
SOCS2	SMAP1	3	0.2679	0.5745	0.843662		SOCS6	UNC45A	3	0.2231	0.5891	1.07788
SOCS2	PNO1	3	0.2655	0.5751	4.15433		SOCS6	ALDH18A1	3	0.2229	0.5894	1.25093
SOCS2	ZBTB33	3	0.2654	0.5752	1.70378		SOCS6	SNRPD3	3	0.2226	0.5897	1.23243
SOCS2	EIF2S3	3	0.2651	0.5755	1.3347		SOCS6	MRTO4	3	0.2223	0.5898	0.520874
SOCS2	SIN3B	3	0.265	0.5756	1.23725		SOCS6	RAN	3	0.2222	0.5899	1.36501
SOCS2	NOC2L	3	0.2638	0.576	1.2659		SOCS6	MCCC1	3	0.2218	0.59	1.29933
SOCS2	SRP68	3	0.2638	0.576	1.04601		SOCS6	PHB	3	0.2218	0.59	1.27663
SOCS2	ZCCHC8	3	0.2624	0.5763	1.09166		SOCS6	GATAD2A	3	0.2218	0.59	1.10985
SOCS2	BRIX1	3	0.2617	0.5766	0.605111		SOCS6	UBR4	3	0.2216	0.5903	0.762186
SOCS2	RPS19	3	0.2615	0.5767	2.27808		SOCS6	IMP3	3	0.2215	0.5904	1.48987
SOCS2	TECR	3	0.2599	0.5769	1.25574		SOCS6	FTSJ3	3	0.2212	0.5905	0.894102
SOCS2	SUPT16H	3	0.2588	0.5769	1.41912		SOCS6	WDR75	3	0.22	0.591	0.455547
SOCS2	WARS	3	0.2582	0.577	1.10612		SOCS6	RSL1D1	3	0.2197	0.5912	0.906255
SOCS2	GNL2	3	0.258	0.5772	0.922153		SOCS6	KRT19	3	0.2182	0.5916	1.2416
SOCS2	VDAC3	3	0.2579	0.5773	1.03315		SOCS6	SCML2	3	0.2181	0.5917	1.6257
SOCS2	KIF5B	3	0.2565	0.5774	1.31833		SOCS6	CDKN2A	3	0.2178	0.5919	0.671095
SOCS2	MYO5B	3	0.2564	0.5775	1.29913		SOCS6	RPLP2	3	0.2172	0.5921	1.30798
SOCS2	CRKL	3	0.2558	0.5777	0.606297		SOCS6	MYO5A	3	0.217	0.5922	0.941866
SOCS2	RPS3	3	0.2557	0.5778	1.47391		SOCS6	THOC2	3	0.2167	0.5923	1.56742
SOCS2	SR140	3	0.2554	0.578	1.63419		SOCS6	HCFC1	3	0.2162	0.5925	1.29667
SOCS2	HIST1H1E	3	0.2553	0.5781	2.76126		SOCS6	PRPF40A	3	0.2151	0.5928	1.56254
SOCS2	ANXA2	3	0.255	0.5784	0.819087		SOCS6	RBM17	3	0.2151	0.5928	1.40655
SOCS2	SF3A3	3	0.2542	0.5785	1.30993		SOCS6	SH3BGRL2	3	0.2149	0.593	1.074
SOCS2	CSNK1A1	3	0.2539	0.5787	0.82266		SOCS6	RANGAP1	3	0.2143	0.5931	0.90043
SOCS2	HSPH1	3	0.253	0.5789	0.848423		SOCS6	ZNF828	3	0.2137	0.5934	1.03303
SOCS2	EFHD1	3	0.252	0.579	1.08886		SOCS6	KARS	3	0.2132	0.5937	1.57341
SOCS2	PPP2R1A	3	0.2506	0.5792	1.31049		SOCS6	SFRS1	3	0.2131	0.5938	0.771397
SOCS2	SRP19	3	0.2505	0.5793	1.11521		SOCS6	UTP18	3	0.2129	0.5939	0.747688
SOCS2	KRT9	3	0.2501	0.5796	0.508224		SOCS6	TBC1D5	3	0.2126	0.5941	0.391859
SOCS2	NPEPPS	3	0.2499	0.5797	1.1903		SOCS6	MYO5B	3	0.2118	0.5944	1.6378
SOCS2	ALDOA	3	0.2498	0.5798	1.18411		SOCS6	RRP12	3	0.2115	0.5945	1.00534
SOCS2	KRT1	3	0.2488	0.5798	0.357132		SOCS6	PRPF8	3	0.2113	0.5946	1.15389
SOCS2	PCCB	3	0.2487	0.5799	1.57693		SOCS6	ARPC3	3	0.2101	0.5949	1.14938
SOCS2	RBBP6	3	0.2484	0.58	1.73883		SOCS6	KRT9	3	0.2092	0.5954	0.153652
SOCS2	DPY30	3	0.2476	0.5801	1.25477		SOCS6	WDR36	3	0.207	0.5958	0.580334
SOCS2	THOC4	3	0.2469	0.5805	1.14179		SOCS6	HSPA4	3	0.2061	0.5959	1.06454
SOCS2	NAT10	3	0.2468	0.5806	0.645854		SOCS6	NUMA1	3	0.206	0.596	0.743584
SOCS2	SSRP1	3	0.2463	0.5806	1.29995		SOCS6	SNRPA1	3	0.2054	0.5961	1.50301
SOCS2	CCT8	3	0.2453	0.5809	1.51786		SOCS6	EIF3B	3	0.2052	0.5963	1.35437
SOCS2	RBM10	3	0.2435	0.5813	1.13577		SOCS6	C1orf25	3	0.2049	0.5964	0.950841
SOCS2	VDAC2	3	0.2429	0.5816	1.38138		SOCS6	KPNB1	3	0.2043	0.5965	1.1735
SOCS2	PRPF19	3	0.2429	0.5816	1.30212		SOCS6	RPL6	3	0.2038	0.5966	1.10545
SOCS2	MCM7	3	0.2425	0.5818	1.3711		SOCS6	HSPA8	3	0.2035	0.5968	1.14958
SOCS2	RPL6	3	0.2424	0.582	1.45333		SOCS6	RUVBL2	3	0.2034	0.5969	1.04962
SOCS2	NAP1L4	3	0.2424	0.582	0.976048		SOCS6	NCL	3	0.2028	0.597	1.07178
SOCS2	DDOST	3	0.2416	0.5822	1.48375		SOCS6	RPL18	3	0.2011	0.5972	1.17844
SOCS2	HSPA8	3	0.2414	0.5824	1.29166		SOCS6	DDX21	3	0.2011	0.5972	0.723301
SOCS2	CORO1B	3	0.2414	0.5824	1.29029		SOCS6	LRWD1	3	0.2006	0.5974	1.47481
SOCS2	EIF3A	3	0.2408	0.5827	1.21972		SOCS6	EBNA1BP2	3	0.2005	0.5975	0.962796
SOCS2	KRT2	3	0.2402	0.5828	0.514951		SOCS6	RAD21	3	0.1979	0.5978	1.1007
SOCS2	TOP2B	3	0.2392	0.5831	0.977784		SOCS6	RPL7A	3	0.1977	0.598	1.13679
SOCS2	PDS5B	3	0.2389	0.5833	0.840195		SOCS6	DKC1	3	0.1973	0.5982	0.898735
SOCS2	FLNA	3	0.2387	0.5834	1.48472		SOCS6	RPLP0	3	0.1973	0.5982	0.871241
SOCS2	GTPBP4	3	0.2387	0.5834	1.20792		SOCS6	SLC25A5	3	0.1972	0.5984	1.17012
SOCS2	ARHGEF2	3	0.2378	0.5838	0.85342		SOCS6	TOP2B	3	0.1967	0.5987	1.26456
SOCS2	DNAJA2	3	0.2375	0.5839	1.52854		SOCS6	PTBP1	3	0.1963	0.5988	1.05062
SOCS2	EFTUD2	3	0.2373	0.584	1.22306		SOCS6	BMS1	3	0.1953	0.5989	0.491573
SOCS2	ZC3HAV1	3	0.2371	0.5841	0.960394		SOCS6	SMARCA5	3	0.1951	0.599	1.21275
SOCS2	RPAP3	3	0.2364	0.5843	1.51256		SOCS6	STAT1	3	0.195	0.5991	1.85965
SOCS2	PRMT5	3	0.2359	0.5844	1.38826		SOCS6	RPL11	3	0.1947	0.5993	1.08926
SOCS2	LARS	3	0.2337	0.5852	1.2799		SOCS6	TOMM22	3	0.1942	0.5994	1.29352
SOCS2	PCBP2	3	0.2335	0.5854	1.31754		SOCS6	RBM25	3	0.194	0.5995	1.03733
SOCS2	MYO5C	3	0.2332	0.5855	1.22683		SOCS6	KRT2	3	0.1931	0.5997	0.167249
SOCS2	DBNL	3	0.2324	0.5856	0.452144		SOCS6	XRCC5	3	0.1926	0.6001	0.960499
SOCS2	HCFC1	3	0.2321	0.5857	1.38436		SOCS6	ACIN1	3	0.1911	0.6005	0.678143
SOCS2	DDX6	3	0.2319	0.5858	0.940607		SOCS6	SRPRB	3	0.1902	0.601	1.60008
SOCS2	HSPA5	3	0.2308	0.5863	1.33067		SOCS6	NLE1	3	0.1894	0.6014	1.19117
SOCS2	CAPZB	3	0.2292	0.5866	1.23447		SOCS6	NOP2	3	0.1893	0.6015	0.584654
SOCS2	PSMD3	3	0.2288	0.5867	1.41106		SOCS6	U2AF2	3	0.189	0.6018	1.12674
SOCS2	SSR4	3	0.2287	0.5868	1.3308		SOCS6	MYL6	3	0.1885	0.602	1.0671
SOCS2	SMEK1	3	0.2282	0.587	1.46925		SOCS6	MKL2	3	0.1883	0.6021	1.11765
SOCS2	DYNC1H1	3	0.2279	0.5871	1.21581		SOCS6	TARDBP	3	0.1872	0.6027	1.29248
SOCS2	ARPC3	3	0.2276	0.5873	1.00406		SOCS6	FIP1L1	3	0.1864	0.6028	1.41897
SOCS2	LRWD1	3	0.2273	0.5874	1.61028		SOCS6	EIF4A1	3	0.1856	0.603	0.781615
SOCS2	CSE1L	3	0.2273	0.5874	0.52517		SOCS6	EFHD2	3	0.1854	0.6031	1.02713
SOCS2	PSMC2	3	0.2271	0.5876	0.957641		SOCS6	SQSTM1	3	0.1854	0.6031	0.920306
SOCS2	CAPZA2	3	0.2269	0.5877	1.4811		SOCS6	PRPF6	3	0.1847	0.6035	0.936875
SOCS2	KRT10	3	0.2264	0.5878	0.277885		SOCS6	RAI14	3	0.1838	0.6038	0.956085
SOCS2	NIP7	3	0.2263	0.5879	2.20822		SOCS6	DDX27	3	0.1832	0.604	1.27314
SOCS2	SFXN1	3	0.2261	0.588	1.31791		SOCS6	CAND1	3	0.1826	0.6041	1.21318
SOCS2	DHCR7	3	0.2258	0.5882	1.1614		SOCS6	ATP6	3	0.1814	0.6046	1.53745
SOCS2	H1FX	3	0.2253	0.5885	1.15235		SOCS6	LYN	3	0.1811	0.6047	1.12839
SOCS2	MCCC1	3	0.2252	0.5886	1.2968		SOCS6	RPL8	3	0.1809	0.6048	1.03527
SOCS2	MYH14	3	0.2249	0.5887	1.31843		SOCS6	SLC25A13	3	0.1807	0.6049	1.06008
SOCS2	BOP1	3	0.2244	0.5889	0.845529		SOCS6	ILF2	3	0.1805	0.6051	1.23071
SOCS2	CXorf56	3	0.2242	0.589	0.959845		SOCS6	VIM	3	0.1805	0.6051	1.1482
SOCS2	MYO1C	3	0.2234	0.589	1.02458		SOCS6	YES1	3	0.1803	0.6054	1.06861
SOCS2	TPM3	3	0.2231	0.5891	1.22534		SOCS6	HIST2H4A	3	0.1801	0.6055	1.084
SOCS2	RBBP7	3	0.223	0.5893	1.17487		SOCS6	PC	3	0.18	0.6056	1.23892
SOCS2	HSPA4L	3	0.2228	0.5895	1.31734		SOCS6	GNL3	3	0.1795	0.6058	1.25389
SOCS2	MYO5A	3	0.2228	0.5895	0.976902		SOCS6	NUP107	3	0.1794	0.6059	1.15209
SOCS2	XIRP2	3	0.2217	0.5903	0.309843		SOCS6	FYTTD1	3	0.1793	0.606	1.4609
SOCS2	EIF4A1	3	0.2204	0.5906	0.789464		SOCS6	RPS2	3	0.1793	0.606	1.11711
SOCS2	YES1	3	0.2203	0.5907	0.772545		SOCS6	XRN2	3	0.1793	0.606	0.893139
SOCS2	RPS17	3	0.2202	0.5908	0.977242		SOCS6	MRE11A	3	0.1785	0.6064	1.1113
SOCS2	PSMD7	3	0.2201	0.5909	0.82485		SOCS6	KRT1	3	0.177	0.607	0.189954
SOCS2	SERBP1	3	0.2198	0.5911	0.48906		SOCS6	XPO5	3	0.1754	0.6075	1.12175
SOCS2	BAZ1B	3	0.2196	0.5913	1.34129		SOCS6	EIF3A	3	0.1749	0.6076	1.03324
SOCS2	HDLBP	3	0.219	0.5914	0.794476		SOCS6	TMOD3	3	0.1747	0.6077	1.33492
SOCS2	FIP1L1	3	0.2188	0.5915	1.19418		SOCS6	DYNC1H1	3	0.1746	0.6078	1.09268
SOCS2	NUMA1	3	0.2184	0.5915	0.850895		SOCS6	FLNA	3	0.1737	0.6083	1.10008
SOCS2	PFN1	3	0.2179	0.5918	1.54869		SOCS6	EIF5	3	0.1732	0.6085	0.579906
SOCS2	NCL	3	0.2174	0.592	1.15836		SOCS6	CCDC47	3	0.1726	0.6087	0.772935
SOCS2	BRD4	3	0.2167	0.5923	1.1714		SOCS6	ECH1	3	0.1725	0.6088	1.49329
SOCS2	PRDX6	3	0.2158	0.5926	1.29053		SOCS6	EIF6	3	0.172	0.6089	1.27556
SOCS2	HSPA9	3	0.2158	0.5926	1.2296		SOCS6	DDX24	3	0.1703	0.6093	0.938213
SOCS2	MKI67IP	3	0.2158	0.5926	0.49926		SOCS6	TXN	3	0.1699	0.6094	1.19564
SOCS2	PCCA	3	0.2141	0.5932	1.451		SOCS6	MYO5C	3	0.1687	0.6097	1.53973
SOCS2	TUFM	3	0.2138	0.5933	1.34762		SOCS6	C19orf29	3	0.168	0.6098	0.95843
SOCS2	SPG20	3	0.2136	0.5935	1.04605		SOCS6	PIGS	3	0.167	0.6104	0.721068
SOCS2	RSL1D1	3	0.2133	0.5936	0.784455		SOCS6	GNAI3	3	0.1662	0.6107	0.972484
SOCS2	WAPAL	3	0.2128	0.594	1.09982		SOCS6	MPV17	3	0.1652	0.611	0.752672
SOCS2	NDUFS3	3	0.2126	0.5941	1.08869		SOCS6	ETF1	3	0.1647	0.6112	1.29068
SOCS2	SNRPF	3	0.2122	0.5942	0.968095		SOCS6	H1F0	3	0.1642	0.6115	0.968916
SOCS2	SF3B3	3	0.212	0.5943	1.14762		SOCS6	RPS3	3	0.1639	0.6117	1.05064
SOCS2	FYTTD1	3	0.2108	0.5947	1.5591		SOCS6	NOC4L	3	0.1639	0.6117	0.561184
SOCS2	EEF1D	3	0.2107	0.5948	0.981229		SOCS6	STAU1	3	0.1637	0.612	0.769031
SOCS2	RPLP0	3	0.21	0.595	0.935707		SOCS6	TOP1	3	0.1632	0.6125	1.04571
SOCS2	TPR	3	0.2094	0.5951	1.19308		SOCS6	ABLIM1	3	0.163	0.6126	1.02529
SOCS2	PSMD6	3	0.2094	0.5951	1.00846		SOCS6	CPSF2	3	0.163	0.6126	0.715298
SOCS2	CAD	3	0.2093	0.5953	1.34915		SOCS6	ARPC5L	3	0.1626	0.613	0.919535
SOCS2	RAD21	3	0.2082	0.5955	1.25226		SOCS6	KRT10	3	0.1622	0.6132	0.0946859
SOCS2	SMC3	3	0.2079	0.5956	1.21575		SOCS6	EIF4A3	3	0.1613	0.6134	1.23758
SOCS2	UTP18	3	0.2079	0.5956	0.662871		SOCS6	EIF3F	3	0.1611	0.6135	1.06348
SOCS2	SKP1	3	0.2071	0.5957	0.921513		SOCS6	HNRNPK	3	0.1599	0.6137	0.884305
SOCS2	TMOD3	3	0.2054	0.5961	1.35163		SOCS6	DDX52	3	0.1597	0.6139	1.09803
SOCS2	RBM28	3	0.2037	0.5967	0.583624		SOCS6	WDR82	3	0.1597	0.6139	1.04335
SOCS2	ABLIM1	3	0.2017	0.5971	1.2443		SOCS6	PARP1	3	0.1594	0.6141	1.01481
SOCS2	CPSF6	3	0.1999	0.5975	0.970142		SOCS6	BUB3	3	0.1588	0.6143	0.98619
SOCS2	TMPO	3	0.1997	0.5976	1.11127		SOCS6	SIN3A	3	0.1586	0.6144	0.987779
SOCS2	NPM1	3	0.1985	0.5977	1.36704		SOCS6	RPL5	3	0.1582	0.6146	0.638185
SOCS2	USP7	3	0.1979	0.5978	1.06152		SOCS6	HNRNPL	3	0.158	0.6147	0.996427
SOCS2	ABCD3	3	0.1974	0.5981	1.03362		SOCS6	EIF4B	3	0.1578	0.6148	1.97094
SOCS2	WDR3	3	0.197	0.5985	0.477177		SOCS6	MRPS35	3	0.1574	0.615	0.527075
SOCS2	HNRNPK	3	0.1969	0.5986	1.07463		SOCS6	PES1	3	0.1556	0.6155	0.761353
SOCS2	BLVRA	3	0.1948	0.5992	1.22055		SOCS6	EMD	3	0.1538	0.6159	0.978526
SOCS2	KRT5	3	0.194	0.5995	0.429168		SOCS6	LARP1	3	0.1536	0.6161	0.453332
SOCS2	CLINT1	3	0.193	0.5998	0.782753		SOCS6	HNRNPA1	3	0.1534	0.6162	0.978381
SOCS2	DDX18	3	0.193	0.5998	0.494437		SOCS6	SF1	3	0.1531	0.6163	1.08171
SOCS2	CNOT1	3	0.1929	0.6	1.1442		SOCS6	BAG3	3	0.1511	0.6168	1.17165
SOCS2	JUN	3	0.1925	0.6002	0.941324		SOCS6	DHRS7B	3	0.1509	0.6169	0.958264
SOCS2	ARF4	3	0.1923	0.6003	0.737944		SOCS6	AP3M1	3	0.1509	0.6169	0.953485
SOCS2	IQGAP1	3	0.1914	0.6003	0.944831		SOCS6	DHX37	3	0.1505	0.6171	0.658603
SOCS2	MKI67	3	0.1912	0.6004	1.26046		SOCS6	CIRH1A	3	0.1503	0.6172	0.585972
SOCS2	KHDRBS1	3	0.1909	0.6006	1.09687		SOCS6	NAP1L1	3	0.1502	0.6173	1.38657
SOCS2	MRTO4	3	0.1906	0.6007	0.39286		SOCS6	HSP90AB1	3	0.1498	0.6174	0.899536
SOCS2	SVIL	3	0.1904	0.6008	1.12122		SOCS6	RPL10A	3	0.1489	0.6177	0.4584
SOCS2	TOMM22	3	0.1903	0.6009	1.17794		SOCS6	RPL7L1	3	0.1477	0.6181	0.855605
SOCS2	AP3B1	3	0.1902	0.601	1.02999		SOCS6	HEATR1	3	0.1476	0.6182	0.542679
SOCS2	TRIM28	3	0.1899	0.6012	0.761288		SOCS6	HNRNPU	3	0.1472	0.6184	0.867854
SOCS2	CCDC47	3	0.1898	0.6013	1.0718		SOCS6	RBM7	3	0.1467	0.6186	0.968141
SOCS2	NOC3L	3	0.1892	0.6016	0.885056		SOCS6	PPP2R1A	3	0.146	0.6188	0.912469
SOCS2	RPS2	3	0.1891	0.6017	1.29981		SOCS6	CORO1B	3	0.1451	0.619	0.850236
SOCS2	RPS24	3	0.189	0.6018	0.902048		SOCS6	C1orf35	3	0.1431	0.6195	0.26944
SOCS2	ETF1	3	0.1881	0.6022	0.997186		SOCS6	RPLP1	3	0.1427	0.6198	0.75981
SOCS2	PPP1R9B	3	0.1881	0.6022	0.968906		SOCS6	SNRNP70	3	0.1425	0.6199	0.886222
SOCS2	RPL5	3	0.188	0.6024	0.705565		SOCS6	EIF2AK2	3	0.1424	0.62	0.781393
SOCS2	ACACA	3	0.1874	0.6025	1.27312		SOCS6	KRT5	3	0.1409	0.6205	0.114207
SOCS2	PSMD2	3	0.1874	0.6025	1.10727		SOCS6	RPL7	3	0.1404	0.6206	1.1514
SOCS2	EIF3B	3	0.1862	0.6029	1.1771		SOCS6	RPL36	3	0.1389	0.6208	0.749439
SOCS2	EMD	3	0.1852	0.6033	0.941712		SOCS6	DDX10	3	0.1389	0.6208	0.419598
SOCS2	FAF2	3	0.185	0.6034	1.0606		SOCS6	CKAP5	3	0.1379	0.6212	0.939151
SOCS2	RANBP2	3	0.1843	0.6036	1.04569		SOCS6	CCT4	3	0.1377	0.6213	0.849443
SOCS2	HSP90AA1	3	0.1842	0.6037	1.1756		SOCS6	COPB1	3	0.1371	0.6214	1.24554
SOCS2	PRPF8	3	0.1841	0.6038	1.07908		SOCS6	SFRS3	3	0.1366	0.6215	0.327442
SOCS2	NCLN	3	0.1838	0.6038	1.09493		SOCS6	HDAC2	3	0.1363	0.6218	0.877204
SOCS2	DCP1A	3	0.1825	0.6042	1.50228		SOCS6	HIST1H1E	3	0.1362	0.622	0.931894
SOCS2	NACA	3	0.1822	0.6043	1.02952		SOCS6	WWOX	3	0.1359	0.6222	1.95286
SOCS2	CPSF7	3	0.1818	0.6044	0.983815		SOCS6	MAP4	3	0.1358	0.6223	0.413289
SOCS2	CORO1C	3	0.1817	0.6045	1.30767		SOCS6	RPL10	3	0.1356	0.6224	0.993134
SOCS2	SF3B1	3	0.1806	0.605	1.12468		SOCS6	SLC35E1	3	0.1354	0.6225	0.843924
SOCS2	FTSJ3	3	0.1804	0.6053	0.757971		SOCS6	AURKB	3	0.1349	0.6227	1.18241
SOCS2	PCBP1	3	0.1798	0.6057	0.984273		SOCS6	RPL3	3	0.1331	0.6233	1.097
SOCS2	TUBB2C	3	0.1792	0.6063	0.884354		SOCS6	DHX30	3	0.1318	0.6239	0.804941
SOCS2	ARPC4	3	0.178	0.6065	1.27903		SOCS6	RPS6	3	0.1317	0.624	0.921977
SOCS2	GLYR1	3	0.1779	0.6066	1.05754		SOCS6	RPS24	3	0.1315	0.6241	0.715199
SOCS2	NOLC1	3	0.1777	0.6067	1.02176		SOCS6	RPP30	3	0.1308	0.6245	1.01771
SOCS2	EIF6	3	0.1776	0.6068	1.27096		SOCS6	RANBP3	3	0.1306	0.6246	0.964307
SOCS2	CDC73	3	0.1776	0.6068	0.872703		SOCS6	RPL13A	3	0.1306	0.6246	0.94556
SOCS2	RPL18A	3	0.177	0.607	1.09539		SOCS6	HSPA1B	3	0.1304	0.6248	0.804477
SOCS2	SCML2	3	0.1759	0.6072	1.42757		SOCS6	TRA2B	3	0.1302	0.625	0.958104
SOCS2	COPG2	3	0.1759	0.6072	1.02908		SOCS6	TOP2A	3	0.1297	0.6252	0.710501
SOCS2	PEF1	3	0.1756	0.6074	1.21884		SOCS6	RPL15	3	0.1296	0.6253	0.75126
SOCS2	PABPC4	3	0.1746	0.6078	1.02187		SOCS6	TSPYL1	3	0.1266	0.6258	0.798322
SOCS2	YWHAB	3	0.1744	0.608	0.900897		SOCS6	AP1G1	3	0.1265	0.6261	0.729111
SOCS2	EBNA1BP2	3	0.1741	0.6081	2.27725		SOCS6	CORO2B	3	0.1257	0.6263	1.13271
SOCS2	HSPA1B	3	0.174	0.6082	0.995003		SOCS6	COPG	3	0.1256	0.6264	0.782562
SOCS2	LBR	3	0.1735	0.6083	1.35365		SOCS6	PCNA	3	0.1253	0.6265	1.08096
SOCS2	RPN2	3	0.1735	0.6083	1.25347		SOCS6	QARS	3	0.1246	0.6268	0.990805
SOCS2	NOP2	3	0.1732	0.6085	0.600558		SOCS6	STRAP	3	0.1226	0.6272	1.01664
SOCS2	DDX21	3	0.172	0.6089	0.646107		SOCS6	RRP15	3	0.1221	0.6274	0.864649
SOCS2	TIMM50	3	0.1711	0.6091	1.1831		SOCS6	DDX56	3	0.1218	0.6276	0.528288
SOCS2	SAP18	3	0.1707	0.6092	1.05291		SOCS6	CTPS	3	0.1215	0.6277	1.06305
SOCS2	SNAP23	3	0.1696	0.6095	1.33696		SOCS6	CDC5L	3	0.1213	0.6278	1.38069
SOCS2	RAN	3	0.1695	0.6096	1.13114		SOCS6	MCM5	3	0.1199	0.628	1.04589
SOCS2	HRNR	3	0.168	0.6098	0.409877		SOCS6	SERPINH1	3	0.1196	0.6283	1.49224
SOCS2	SMN2	3	0.1677	0.61	1.35529		SOCS6	KHDRBS1	3	0.1188	0.6287	0.881703
SOCS2	RPL36	3	0.1676	0.6101	1.03423		SOCS6	CPSF7	3	0.118	0.6291	0.949725
SOCS2	EIF3L	3	0.1674	0.6102	1.38388		SOCS6	NHP2	3	0.116	0.6299	1.22427
SOCS2	HNRNPA3	3	0.1672	0.6103	0.743526		SOCS6	TCP1	3	0.1159	0.63	0.794041
SOCS2	PARK7	3	0.1669	0.6105	0.379509		SOCS6	CNOT1	3	0.1157	0.6301	1.09064
SOCS2	EIF3D	3	0.1668	0.6106	0.840482		SOCS6	FASN	3	0.1154	0.6302	0.691006
SOCS2	PRDX1	3	0.1655	0.6108	0.562137		SOCS6	LARP4B	3	0.115	0.6304	1.04683
SOCS2	SQSTM1	3	0.1654	0.6109	0.913836		SOCS6	ZC3HAV1	3	0.1146	0.6306	0.540809
SOCS2	WDR36	3	0.165	0.6111	0.366805		SOCS6	ORC2L	3	0.1145	0.6307	1.0101
SOCS2	ATP6	3	0.1645	0.6113	1.13831		SOCS6	RPL29	3	0.1143	0.6309	0.831472
SOCS2	ZYX	3	0.1645	0.6113	0.646244		SOCS6	KRT18	3	0.1127	0.6315	0.997881
SOCS2	EEF2	3	0.1641	0.6116	0.850437		SOCS6	AKAP8L	3	0.111	0.6321	1.64931
SOCS2	H1F0	3	0.1639	0.6117	0.881926		SOCS6	NOP56	3	0.111	0.6321	0.428184
SOCS2	LARP4B	3	0.1635	0.6121	1.22906		SOCS6	ATXN2L	3	0.11	0.6326	0.226061
SOCS2	PHB2	3	0.1634	0.6122	1.20517		SOCS6	RBM14	3	0.1097	0.6328	0.886331
SOCS2	DHX29	3	0.1634	0.6122	0.620328		SOCS6	HNRNPC	3	0.1062	0.6335	1.34858
SOCS2	KRT16	3	0.1633	0.6124	0.982469		SOCS6	SHCBP1	3	0.1062	0.6335	0.803663
SOCS2	SNRNP40	3	0.1629	0.6128	1.15535		SOCS6	BEND3	3	0.1058	0.6337	0.776401
SOCS2	DDX46	3	0.1627	0.6129	1.08226		SOCS6	MCCC2	3	0.1044	0.6339	1.00192
SOCS2	CEPT1	3	0.1625	0.6131	0.781436		SOCS6	ARPC4	3	0.1035	0.6343	1.10974
SOCS2	NUP107	3	0.1617	0.6133	1.20247		SOCS6	E2F3	3	0.1029	0.6345	1.01855
SOCS2	CHD8	3	0.1607	0.6136	1.20942		SOCS6	WDR43	3	0.1027	0.6346	0.501455
SOCS2	TOMM40	3	0.1599	0.6137	1.05677		SOCS6	DNTTIP2	3	0.102	0.6351	0.73523
SOCS2	RPS13	3	0.1592	0.6142	1.10256		SOCS6	EIF3I	3	0.1011	0.6353	1.23332
SOCS2	PC	3	0.1584	0.6145	1.05255		SOCS6	CAD	3	0.1008	0.6354	0.927508
SOCS2	PPIA	3	0.1576	0.6149	0.403336		SOCS6	MCM4	3	0.1007	0.6355	0.974824
SOCS2	SNRNP70	3	0.1573	0.6151	0.87277		SOCS6	EEF1A1	3	0.1005	0.6357	1.03387
SOCS2	WDR75	3	0.1573	0.6151	0.426132		SOCS6	RPS10	3	0.1002	0.6359	1.05991
SOCS2	WDR12	3	0.1566	0.6153	1.03245		SOCS6	DYNC1LI1	3	0.1002	0.6359	0.780004
SOCS2	EXOSC9	3	0.1558	0.6154	1.26833		SOCS6	SFRS12	3	0.1001	0.6361	1.09396
SOCS2	USP10	3	0.1555	0.6156	1.25527		SOCS6	TBC1D15	3	0.1	0.6362	1.42076
SOCS2	TUBB2A	3	0.1553	0.6157	0.970883		SOCS6	CCT5	3	0.0986	0.6365	0.683845
SOCS2	ZC3H11A	3	0.1541	0.6158	0.603454		SOCS6	ARL1	3	0.0981	0.6366	0.784426
SOCS2	PSMD1	3	0.1538	0.6159	1.20202		SOCS6	CCT8	3	0.0977	0.6367	0.550955
SOCS2	FLII	3	0.1525	0.6164	1.19671		SOCS6	TCF20	3	0.0976	0.6368	1.07846
SOCS2	ACTN1	3	0.1523	0.6165	0.863411		SOCS6	COPA	3	0.0975	0.6369	0.866541
SOCS2	GRB2	3	0.1522	0.6166	0.778859		SOCS6	MDN1	3	0.0966	0.6375	0.498281
SOCS2	ATP5A1	3	0.1521	0.6167	1.05928		SOCS6	PSMD3	3	0.0961	0.6378	1.17659
SOCS2	RPL3	3	0.1494	0.6175	1.14165		SOCS6	TP53	3	0.0956	0.638	0.637768
SOCS2	TOR1AIP1	3	0.149	0.6176	0.787668		SOCS6	KIF4A	3	0.0953	0.6381	0.697748
SOCS2	PSMC6	3	0.1489	0.6177	1.2129		SOCS6	PFN1	3	0.0952	0.6382	0.676381
SOCS2	TXNL1	3	0.1485	0.6179	0.539871		SOCS6	TOE1	3	0.0951	0.6383	0.664583
SOCS2	CAND1	3	0.1482	0.618	1.25523		SOCS6	SNAP29	3	0.0937	0.6386	0.928781
SOCS2	LONP1	3	0.1474	0.6183	0.917693		SOCS6	CCDC99	3	0.0933	0.6387	0.576852
SOCS2	RPN1	3	0.1469	0.6185	1.16622		SOCS6	LIMCH1	3	0.0928	0.6392	0.653159
SOCS2	TOP1	3	0.1464	0.6187	2.28489		SOCS6	MTHFD1L	3	0.0924	0.6393	1.5016
SOCS2	CHD4	3	0.1452	0.6189	1.00552		SOCS6	CCT3	3	0.0917	0.6394	0.681546
SOCS2	BAG3	3	0.1448	0.6191	0.702482		SOCS6	EEF1G	3	0.0914	0.6395	1.08917
SOCS2	NUP188	3	0.1443	0.6192	0.990524		SOCS6	COX15	3	0.0905	0.6397	0.639591
SOCS2	GNL3	3	0.1439	0.6193	1.18372		SOCS6	SMPD4	3	0.0899	0.6398	0.758248
SOCS2	RBM25	3	0.1438	0.6194	1.05252		SOCS6	CAPZB	3	0.0896	0.6399	0.925078
SOCS2	PHB	3	0.1431	0.6195	1.13319		SOCS6	DLD	3	0.0895	0.64	1.22444
SOCS2	SF1	3	0.1428	0.6197	0.78187		SOCS6	HSPD1	3	0.0894	0.6401	0.818713
SOCS2	GATAD2B	3	0.1422	0.6201	1.00696		SOCS6	SFPQ	3	0.0886	0.6406	0.538969
SOCS2	SLC25A13	3	0.142	0.6202	1.09217		SOCS6	PPIA	3	0.0872	0.641	0.387101
SOCS2	PAPOLA	3	0.142	0.6202	0.865637		SOCS6	NPM1	3	0.0868	0.6413	1.16616
SOCS2	VARS	3	0.1416	0.6204	0.997604		SOCS6	MSH3	3	0.0865	0.6415	0.710294
SOCS2	GPRIN1	3	0.1402	0.6207	0.899346		SOCS6	NUDC	3	0.0864	0.6416	0.644283
SOCS2	HK1	3	0.1387	0.621	0.813958		SOCS6	NKRF	3	0.085	0.6422	0.999531
SOCS2	SNRPD3	3	0.1384	0.6211	0.983708		SOCS6	CD2AP	3	0.0839	0.6423	0.939438
SOCS2	RNPS1	3	0.1365	0.6216	1.03527		SOCS6	EDC4	3	0.0834	0.6424	1.04907
SOCS2	PRPF31	3	0.1363	0.6218	1.28849		SOCS6	RPS3A	3	0.0831	0.6425	0.842249
SOCS2	HIST1H1D	3	0.1361	0.6221	1.51679		SOCS6	RPL21	3	0.0828	0.6426	0.987065
SOCS2	VIM	3	0.1352	0.6226	1.16219		SOCS6	RPS17	3	0.0818	0.6428	0.83608
SOCS2	SNRPA	3	0.1346	0.6228	1.06442		SOCS6	COPG2	3	0.0817	0.6429	0.583207
SOCS2	PABPC1	3	0.1345	0.6229	1.00406		SOCS6	SMEK1	3	0.0814	0.6431	1.03269
SOCS2	KIAA0776	3	0.1345	0.6229	0.908533		SOCS6	HNRNPA0	3	0.0814	0.6431	0.972462
SOCS2	PQBP1	3	0.1342	0.6231	1.08041		SOCS6	CCT7	3	0.081	0.6435	0.724208
SOCS2	DPYSL2	3	0.1339	0.6232	0.865666		SOCS6	VARS	3	0.081	0.6435	0.71441
SOCS2	TNPO3	3	0.1331	0.6233	1.17003		SOCS6	DDX5	3	0.0803	0.6438	0.925229
SOCS2	KIAA1967	3	0.133	0.6235	1.14064		SOCS6	TRIM28	3	0.0802	0.6439	0.637788
SOCS2	NOP58	3	0.1326	0.6236	0.504914		SOCS6	MBD3	3	0.0799	0.644	1.05636
SOCS2	PRPF40A	3	0.1324	0.6237	0.858828		SOCS6	BAZ1A	3	0.079	0.6442	0.672997
SOCS2	SKA3	3	0.132	0.6238	1.214		SOCS6	NONO	3	0.0789	0.6443	0.787473
SOCS2	EBP	3	0.1315	0.6241	0.905306		SOCS6	ZCRB1	3	0.0788	0.6444	0.928238
SOCS2	FUBP1	3	0.1312	0.6243	1.29199		SOCS6	ESYT1	3	0.0787	0.6445	0.783742
SOCS2	UCRC	3	0.131	0.6244	1.12813		SOCS6	ATAD3A	3	0.0786	0.6447	1.1902
SOCS2	GNAI3	3	0.1304	0.6248	0.680715		SOCS6	KPNA2	3	0.0778	0.6453	1.02036
SOCS2	SEC23IP	3	0.1298	0.6251	0.691693		SOCS6	RPL28	3	0.0777	0.6454	0.723761
SOCS2	RPL13A	3	0.1287	0.6254	0.992555		SOCS6	PDLIM1	3	0.0773	0.6455	0.751371
SOCS2	CIRH1A	3	0.1286	0.6255	0.517672		SOCS6	TRA2A	3	0.0765	0.6456	1.41529
SOCS2	NUP214	3	0.1277	0.6256	0.853201		SOCS6	SKP2	3	0.076	0.6458	1.17951
SOCS2	SNRPA1	3	0.1266	0.6258	1.04031		SOCS6	HNRNPUL1	3	0.0757	0.646	0.704189
SOCS2	ALDH18A1	3	0.1266	0.6258	0.93731		SOCS6	PUF60	3	0.0754	0.6461	1.23579
SOCS2	TRAP1	3	0.1259	0.6262	0.972422		SOCS6	DDX6	3	0.075	0.6462	0.444264
SOCS2	RPL27A	3	0.1253	0.6265	1.01882		SOCS6	PDCD6IP	3	0.0725	0.6467	0.865754
SOCS2	TUBB	3	0.125	0.6267	1.44336		SOCS6	HRNR	3	0.0725	0.6467	0.0649392
SOCS2	HNRNPH1	3	0.1242	0.6269	0.782268		SOCS6	TUBGCP2	3	0.072	0.6471	0.858637
SOCS2	DDX24	3	0.1239	0.627	0.792402		SOCS6	TNPO3	3	0.071	0.6475	0.834391
SOCS2	RPL29	3	0.1234	0.6271	0.819996		SOCS6	SART1	3	0.0704	0.6481	0.823395
SOCS2	PDCD6IP	3	0.1224	0.6273	1.18897		SOCS6	SNRPA	3	0.0703	0.6482	0.673044
SOCS2	RBM14	3	0.122	0.6275	1.1061		SOCS6	TMPO	3	0.0691	0.6488	0.412487
SOCS2	TWF2	3	0.1208	0.6279	0.969475		SOCS6	CLNS1A	3	0.0683	0.6491	0.962506
SOCS2	CHORDC1	3	0.1199	0.628	1.21996		SOCS6	CCT6A	3	0.0679	0.6493	0.695979
SOCS2	C14orf166	3	0.1198	0.6282	0.91087		SOCS6	PCBP1	3	0.067	0.6498	0.597708
SOCS2	PTPLAD1	3	0.1193	0.6284	1.22443		SOCS6	NUP133	3	0.0669	0.6499	0.780535
SOCS2	SFPQ	3	0.1193	0.6284	0.684988		SOCS6	CRKL	3	0.0669	0.6499	0.287173
SOCS2	NGDN	3	0.1186	0.6288	0.778892		SOCS6	TFRC	3	0.0667	0.6501	1.02432
SOCS2	KIDINS220	3	0.1184	0.6289	1.07661		SOCS6	EIF4G1	3	0.0666	0.6502	0.638054
SOCS2	C11orf49	3	0.1181	0.629	1.42859		SOCS6	AP3B1	3	0.0664	0.6505	0.895338
SOCS2	RPS6	3	0.118	0.6291	1.03813		SOCS6	PSMD2	3	0.0648	0.6507	0.690501
SOCS2	MCM5	3	0.1175	0.6293	1.16426		SOCS6	HIST1H1C	3	0.0644	0.6508	0.49783
SOCS2	WDR70	3	0.1175	0.6293	1.08879		SOCS6	PHGDH	3	0.0643	0.6509	0.839232
SOCS2	STAU1	3	0.1171	0.6295	0.582169		SOCS6	PRDX1	3	0.0635	0.6511	0.299475
SOCS2	DIMT1L	3	0.1168	0.6296	1.33665		SOCS6	KRT16	3	0.0632	0.6513	0.275348
SOCS2	UBAP2L	3	0.1167	0.6297	0.971316		SOCS6	ADD1	3	0.0628	0.6514	0.872982
SOCS2	C19orf29	3	0.1163	0.6298	0.809186		SOCS6	SFRS11	3	0.0625	0.6515	0.976066
SOCS2	PTDSS1	3	0.1153	0.6303	0.977624		SOCS6	TAF9B	3	0.0605	0.652	1.03774
SOCS2	QARS	3	0.1148	0.6305	1.00242		SOCS6	PSMC5	3	0.0603	0.6522	1.14414
SOCS2	PRKDC	3	0.1145	0.6307	1.08615		SOCS6	STXBP4	3	0.0601	0.6523	0.910917
SOCS2	HNRNPL	3	0.1143	0.6309	1.05788		SOCS6	ACTN1	3	0.0598	0.6524	0.727016
SOCS2	ARF6	3	0.114	0.6312	0.786313		SOCS6	RBBP6	3	0.0593	0.6527	1.21937
SOCS2	LRRC59	3	0.1137	0.6313	1.1629		SOCS6	CRK	3	0.0593	0.6527	0.962046
SOCS2	C1orf35	3	0.1131	0.6314	0.282202		SOCS6	COX7A2	3	0.0587	0.6532	0.941387
SOCS2	DNTTIP2	3	0.1127	0.6315	0.788752		SOCS6	CFL2	3	0.0584	0.6533	0.849972
SOCS2	WDR43	3	0.1127	0.6315	0.383487		SOCS6	MYEF2	3	0.0573	0.6537	1.24642
SOCS2	GOLPH3	3	0.1114	0.6318	0.57464		SOCS6	PPP2R2A	3	0.0564	0.6539	0.827464
SOCS2	IMP3	3	0.1113	0.6319	0.852836		SOCS6	HSD17B10	3	0.056	0.654	0.848739
SOCS2	SERPINH1	3	0.1112	0.632	1.16272		SOCS6	HDAC1	3	0.0559	0.6541	0.853242
SOCS2	LUZP1	3	0.1109	0.6323	0.895278		SOCS6	FBL	3	0.0555	0.6543	1.14114
SOCS2	YKT6	3	0.1108	0.6324	1.10328		SOCS6	CLK3	3	0.0551	0.6545	0.889994
SOCS2	PUF60	3	0.1107	0.6325	1.19372		SOCS6	CKB	3	0.0548	0.6546	0.587084
SOCS2	NCAPH	3	0.11	0.6326	1.00092		SOCS6	NUP62	3	0.0537	0.6548	0.969556
SOCS2	SFRS3	3	0.1097	0.6328	0.993652		SOCS6	MMS19	3	0.0534	0.6549	0.411769
SOCS2	BAT2	3	0.1086	0.633	0.823849		SOCS6	RPL14	3	0.0528	0.655	0.740874
SOCS2	MYST2	3	0.1086	0.633	0.627098		SOCS6	RPF1	3	0.052	0.6553	1.13873
SOCS2	TIPRL	3	0.1074	0.6332	1.1389		SOCS6	PDCD6	3	0.0514	0.6556	0.589652
SOCS2	BAG2	3	0.1073	0.6333	0.785938		SOCS6	BAT2	3	0.0511	0.6558	1.15622
SOCS2	EIF4A3	3	0.1052	0.6338	1.24123		SOCS6	SPG20	3	0.0509	0.6559	1.05664
SOCS2	EEF1G	3	0.1043	0.634	0.959127		SOCS6	PARK7	3	0.0503	0.6561	0.173715
SOCS2	DDX54	3	0.1037	0.6341	0.920009		SOCS6	SNRPB2	3	0.05	0.6563	0.764177
SOCS2	C9orf23	3	0.1036	0.6342	0.840925		SOCS6	SNRNP40	3	0.0497	0.6566	1.14419
SOCS2	PSMC1	3	0.103	0.6344	0.967871		SOCS6	RPS14	3	0.0495	0.6568	0.670423
SOCS2	RPL21	3	0.1024	0.6347	1.14013		SOCS6	JUN	3	0.0487	0.6571	1.12593
SOCS2	NUP98	3	0.1023	0.6348	0.531341		SOCS6	TCERG1	3	0.0486	0.6572	1.141
SOCS2	LMNB1	3	0.1021	0.6349	1.03254		SOCS6	TJP2	3	0.0486	0.6572	0.627983
SOCS2	SEC24A	3	0.1021	0.6349	0.785667		SOCS6	CDK2	3	0.0482	0.6574	0.928802
SOCS2	TUBGCP2	3	0.1007	0.6355	1.06323		SOCS6	ANKRD17	3	0.0472	0.6576	1.22826
SOCS2	LOC100287932	3	0.1005	0.6357	1.23683		SOCS6	GART	3	0.0469	0.6578	0.677773
SOCS2	BMS1	3	0.0999	0.6363	0.289937		SOCS6	SFRS9	3	0.045	0.6582	0.821541
SOCS2	ZC3H15	3	0.0992	0.6364	1.03234		SOCS6	PSPC1	3	0.0446	0.6583	0.891736
SOCS2	ILF2	3	0.0974	0.6371	1.08375		SOCS6	SERBP1	3	0.0446	0.6583	0.160045
SOCS2	PUS1	3	0.0974	0.6371	0.857601		SOCS6	AASDHPPT	3	0.0443	0.6585	0.180465
SOCS2	UFD1L	3	0.0969	0.6373	1.17247		SOCS6	2016-09-02	3	0.0441	0.6587	0.841795
SOCS2	CDC5L	3	0.0968	0.6374	1.33064		SOCS6	HSP90B1	3	0.0433	0.6592	1.05179
SOCS2	AP2A1	3	0.0966	0.6375	1.05149		SOCS6	EEF1E1	3	0.0432	0.6593	1.2223
SOCS2	SLC25A5	3	0.0962	0.6377	0.757692		SOCS6	RAB5C	3	0.0431	0.6594	0.805267
SOCS2	TROVE2	3	0.0958	0.6379	0.823436		SOCS6	GTSE1	3	0.0429	0.6596	1.23371
SOCS2	NOP56	3	0.0942	0.6384	0.435668		SOCS6	NDUFS8	3	0.0404	0.6602	0.924283
SOCS2	PTPN11	3	0.0939	0.6385	1.23245		SOCS6	DARS	3	0.0399	0.6603	1.07184
SOCS2	EIF3F	3	0.0932	0.6389	0.870051		SOCS6	KHSRP	3	0.0398	0.6605	0.704539
SOCS2	MRFAP1	3	0.0931	0.639	0.639425		SOCS6	LRRC59	3	0.0385	0.6616	0.6573
SOCS2	CDC45L	3	0.0929	0.6391	0.41796		SOCS6	CCT2	3	0.0383	0.6619	0.547764
SOCS2	PSMC5	3	0.0906	0.6396	0.594335		SOCS6	NUP214	3	0.038	0.6624	0.5524
SOCS2	PTPN1	3	0.089	0.6402	1.10703		SOCS6	NACA	3	0.0373	0.6626	0.565337
SOCS2	YTHDF2	3	0.0888	0.6403	0.906962		SOCS6	DOLPP1	3	0.0367	0.6627	0.839145
SOCS2	YWHAQ	3	0.0887	0.6405	0.685344		SOCS6	SMC2	3	0.0363	0.6628	0.837948
SOCS2	AKAP8L	3	0.0886	0.6406	1.16894		SOCS6	HIST1H1D	3	0.0359	0.6629	1.04452
SOCS2	NCBP1	3	0.0885	0.6408	0.918561		SOCS6	ELOVL2	3	0.0359	0.6629	0.624216
SOCS2	PSMC4	3	0.0874	0.6409	0.73172		SOCS6	HNRNPM	3	0.0357	0.6632	0.7917
SOCS2	CTPS	3	0.0872	0.641	1.00498		SOCS6	RPL17	3	0.0356	0.6634	0.966321
SOCS2	KRT14	3	0.087	0.6412	0.813635		SOCS6	VRK1	3	0.035	0.6638	1.09434
SOCS2	ACTN4	3	0.0868	0.6413	1.02277		SOCS6	POLDIP3	3	0.0346	0.6639	1.07571
SOCS2	VCL	3	0.0863	0.6417	0.448292		SOCS6	PUS1	3	0.0341	0.664	0.796836
SOCS2	DKC1	3	0.0857	0.6418	0.77277		SOCS6	RPL32	3	0.0329	0.6646	0.675153
SOCS2	IPO5	3	0.0854	0.6419	0.8973		SOCS6	YTHDF2	3	0.0328	0.6647	1.22601
SOCS2	ELAVL1	3	0.0852	0.6421	1.04182		SOCS6	DHX9	3	0.0323	0.6648	0.933886
SOCS2	PDCD6	3	0.082	0.6427	0.757768		SOCS6	ZC3H4	3	0.0317	0.6651	0.727891
SOCS2	ADNP	3	0.0815	0.643	0.56044		SOCS6	TAGLN2	3	0.0317	0.6651	0.307682
SOCS2	ORC2L	3	0.0812	0.6433	1.08158		SOCS6	SNRPD2	3	0.0313	0.6654	1.37927
SOCS2	DDX5	3	0.0807	0.6437	1.15506		SOCS6	LRRC40	3	0.0311	0.6655	0.88101
SOCS2	NHP2L1	3	0.0797	0.6441	0.992804		SOCS6	SRRM2	3	0.0307	0.6659	0.983965
SOCS2	ECH1	3	0.0787	0.6445	1.28073		SOCS6	DNAJA2	3	0.0306	0.6661	1.01905
SOCS2	GTSE1	3	0.0784	0.6448	1.14285		SOCS6	BAT1	3	0.0304	0.6663	0.943044
SOCS2	PTBP1	3	0.0783	0.645	0.896696		SOCS6	CLINT1	3	0.03	0.6665	0.41187
SOCS2	PSMD14	3	0.0781	0.6451	1.06972		SOCS6	CSNK1A1	3	0.0296	0.6669	0.267664
SOCS2	PCNA	3	0.0779	0.6452	0.844801		SOCS6	HSP90AA1	3	0.0292	0.667	0.479438
SOCS2	CNN3	3	0.0761	0.6457	0.635743		SOCS6	PFDN2	3	0.029	0.6671	0.750872
SOCS2	TRA2B	3	0.076	0.6458	0.800862		SOCS6	TACC1	3	0.0284	0.6672	0.762399
SOCS2	CKB	3	0.0746	0.6464	0.65154		SOCS6	HLCS	3	0.0271	0.6676	0.672208
SOCS2	RPS10	3	0.0726	0.6465	1.09513		SOCS6	EIF4G2	3	0.0271	0.6676	0.652153
SOCS2	PDLIM1	3	0.0726	0.6465	0.942452		SOCS6	ANXA2	3	0.0267	0.6683	0.313742
SOCS2	CUL4B	3	0.0722	0.6469	0.89075		SOCS6	ACTR1A	3	0.0266	0.6684	1.00761
SOCS2	EIF2AK2	3	0.0722	0.6469	0.642119		SOCS6	BCLAF1	3	0.0265	0.6686	0.669676
SOCS2	RPL31	3	0.0717	0.6472	1.30575		SOCS6	DNAJA3	3	0.0264	0.6687	0.923886
SOCS2	U2AF1	3	0.0717	0.6472	0.929465		SOCS6	TXNL1	3	0.0262	0.6689	0.210761
SOCS2	LYPLA2	3	0.0713	0.6474	0.926789		SOCS6	FUBP3	3	0.0249	0.67	0.404845
SOCS2	KRT19	3	0.071	0.6475	0.873012		SOCS6	IGF2BP3	3	0.0246	0.6704	0.727231
SOCS2	SMARCA5	3	0.0709	0.6478	0.926449		SOCS6	URB1	3	0.0245	0.6705	0.84705
SOCS2	DDX27	3	0.0708	0.6479	0.675981		SOCS6	DNM1L	3	0.0243	0.6708	0.596108
SOCS2	HDAC2	3	0.0705	0.648	0.764728		SOCS6	SRPK1	3	0.0243	0.6708	0.447637
SOCS2	SYNCRIP	3	0.0701	0.6483	1.15514		SOCS6	AP2S1	3	0.0234	0.6711	1.02719
SOCS2	PSPC1	3	0.0699	0.6484	1.06479		SOCS6	TUBB	3	0.0234	0.6711	0.979514
SOCS2	SMARCA4	3	0.0698	0.6485	0.87904		SOCS6	RPS8	3	0.0226	0.6715	0.873158
SOCS2	NOC4L	3	0.0698	0.6485	0.369305		SOCS6	EZR	3	0.022	0.672	0.621604
SOCS2	TP53	3	0.0695	0.6487	0.475498		SOCS6	NOP16	3	0.0218	0.6721	0.436895
SOCS2	MCM4	3	0.0688	0.6489	0.946322		SOCS6	PSIP1	3	0.0216	0.6723	0.825098
SOCS2	HEATR1	3	0.068	0.6492	0.356912		SOCS6	MAPRE1	3	0.0212	0.6725	0.834416
SOCS2	DYNC1LI1	3	0.0676	0.6494	0.961252		SOCS6	SENP3	3	0.0207	0.6727	1.00586
SOCS2	GART	3	0.0675	0.6495	0.859653		SOCS6	C3orf75	3	0.0207	0.6727	0.868081
SOCS2	SART3	3	0.0673	0.6496	0.948841		SOCS6	COIL	3	0.0207	0.6727	0.162175
SOCS2	KRT18	3	0.0673	0.6496	0.933119		SOCS6	SON	3	0.0205	0.6733	0.828743
SOCS2	NUP205	3	0.0666	0.6502	0.698907		SOCS6	PSMD6	3	0.0204	0.6735	0.762075
SOCS2	DDX1	3	0.0664	0.6505	0.921579		SOCS6	YLPM1	3	0.0201	0.6738	0.515997
SOCS2	SRPRB	3	0.0638	0.651	0.762354		SOCS6	ZYX	3	0.0201	0.6738	0.349844
SOCS2	NSA2	3	0.0634	0.6512	0.858278		SOCS6	PTPN1	3	0.0194	0.6749	1.12726
SOCS2	RPL11	3	0.0618	0.6516	0.691738		SOCS6	HPRT1	3	0.0194	0.6749	1.03774
SOCS2	POLDIP3	3	0.0612	0.6518	1.10887		SOCS6	ABCF2	3	0.0192	0.6751	1.22973
SOCS2	RPL17	3	0.0608	0.6519	1.09916		SOCS6	ZC3H11A	3	0.0192	0.6751	0.495176
SOCS2	HNRNPC	3	0.0605	0.652	1.05952		SOCS6	RBM15	3	0.0189	0.6755	0.799558
SOCS2	TBC1D5	3	0.0597	0.6525	0.356045		SOCS6	GNAS	3	0.0188	0.6757	0.64754
SOCS2	SRP9	3	0.0595	0.6526	1.05802		SOCS6	NAP1L4	3	0.0188	0.6757	0.455824
SOCS2	ZC3H4	3	0.0593	0.6527	0.902096		SOCS6	HNRNPUL2	3	0.0187	0.6761	0.83481
SOCS2	RPL9	3	0.0591	0.6531	1.16336		SOCS6	RPL35A	3	0.0182	0.6764	0.511643
SOCS2	CORO2B	3	0.0584	0.6533	1.31705		SOCS6	IPO5	3	0.0179	0.6765	0.78299
SOCS2	PGAM5	3	0.0584	0.6533	1.17502		SOCS6	PAK4	3	0.0173	0.6773	0.738918
SOCS2	RPL28	3	0.0581	0.6536	0.670464		SOCS6	PA2G4	3	0.0168	0.6778	0.429514
SOCS2	SEC16A	3	0.057	0.6538	1.01433		SOCS6	PRDX2	3	0.0166	0.678	0.731948
SOCS2	MLLT11	3	0.0555	0.6543	0.703506		SOCS6	ATP5F1	3	0.0163	0.6784	0.51824
SOCS2	PFN2	3	0.0538	0.6547	0.714091		SOCS6	NAMPT	3	0.016	0.6785	0.879254
SOCS2	IRAK1	3	0.0523	0.6551	0.983555		SOCS6	HNRNPH1	3	0.016	0.6785	0.549127
SOCS2	SRRM2	3	0.0522	0.6552	1.01249		SOCS6	PCID2	3	0.0159	0.6788	0.825583
SOCS2	SMCHD1	3	0.0518	0.6555	0.994433		SOCS6	PGLS	3	0.0159	0.6788	0.71228
SOCS2	NUBP2	3	0.0512	0.6557	0.767511		SOCS6	NUP50	3	0.0158	0.6792	0.929947
SOCS2	CFL2	3	0.0507	0.656	0.779345		SOCS6	NUP85	3	0.0157	0.6795	0.654885
SOCS2	CPSF1	3	0.0501	0.6562	1.02285		SOCS6	RCC2	3	0.0156	0.6796	0.749488
SOCS2	DNAJB1	3	0.0498	0.6564	0.743672		SOCS6	PSMD7	3	0.0156	0.6796	0.428315
SOCS2	LSM12	3	0.0497	0.6566	0.835978		SOCS6	RPS20	3	0.0153	0.6802	0.877666
SOCS2	AP3M1	3	0.0491	0.6569	0.93423		SOCS6	PRDX3	3	0.0152	0.6803	1.05529
SOCS2	PARP1	3	0.0489	0.657	0.818267		SOCS6	FUBP1	3	0.0152	0.6803	0.754425
SOCS2	SMC2	3	0.0473	0.6575	0.700962		SOCS6	RPL27A	3	0.0152	0.6803	0.735465
SOCS2	VRK1	3	0.0454	0.6579	1.23288		SOCS6	PSMC1	3	0.0151	0.6807	0.649961
SOCS2	RPS3A	3	0.0454	0.6579	0.779287		SOCS6	NHP2L1	3	0.0149	0.681	0.985259
SOCS2	SFRS14	3	0.0451	0.6581	1.01173		SOCS6	ACTN4	3	0.0148	0.6811	0.683254
SOCS2	THOC2	3	0.0443	0.6585	1.14826		SOCS6	UBAP2L	3	0.0146	0.6812	0.4017
SOCS2	ORC3L	3	0.044	0.6589	0.807058		SOCS6	PHAX	3	0.0144	0.6814	0.744429
SOCS2	RPS9	3	0.0437	0.659	0.835213		SOCS6	PLS3	3	0.0144	0.6814	0.711282
SOCS2	RPL19	3	0.0437	0.659	0.36331		SOCS6	CUL4B	3	0.0144	0.6814	0.546515
SOCS2	MTA1	3	0.0431	0.6594	1.05848		SOCS6	BCAS2	3	0.0134	0.6825	0.91584
SOCS2	FBL	3	0.0429	0.6596	1.051		SOCS6	RPL19	3	0.0131	0.6827	0.317464
SOCS2	ZNF828	3	0.0424	0.6598	1.12157		SOCS6	EIF4E	3	0.0129	0.6828	0.936567
SOCS2	NOSIP	3	0.0422	0.66	1.12854		SOCS6	EEF2	3	0.0129	0.6828	0.524286
SOCS2	NONO	3	0.0421	0.6601	0.638981		SOCS6	CNN3	3	0.0128	0.6831	0.383933
SOCS2	HNRPDL	3	0.0399	0.6603	1.1522		SOCS6	PDXDC1	3	0.0125	0.6833	0.387369
SOCS2	SEC63	3	0.0398	0.6605	1.01805		SOCS6	CPSF1	3	0.0124	0.6834	0.74938
SOCS2	TCERG1	3	0.0397	0.6607	0.869258		SOCS6	HNRNPF	3	0.0123	0.6835	0.875666
SOCS2	RPS16	3	0.0395	0.6608	1.19063		SOCS6	HSD17B12	3	0.0122	0.6837	0.844925
[truncated: 546 more rows]

## Sheet: Flag SAINTq Data
Bait	Prey	#Rep	#Pep	AvgP	BFDR	FC Flag-SOCS2		Bait	Prey	#Rep	#Pep	AvgP	BFDR	FC Flag-SOCS6
[truncated: 1,624 more rows]

[truncated: 1 more sheets: High-confidence Interactors]
